# Supplementary material for: An Ontology Systems Approach on Human Brain Expression and Metaproteomics
Source: Front Microbiol. 2018 Mar 8;9:406. doi: 10.3389/fmicb.2018.00406 (PMC5852110; doi:10.3389/fmicb.2018.00406)
Supplement: Supplementary file 1 [file Table1.csv]

# Table S1. Number of metaproteins	PSI-Blast hits and enriched ontologies per analyzed taxon
Taxon	Metaproteome	PSI-Blast hits	Enriched Ontologies
Escherichia	63664	5283	431
Listeria	5557	4000	514
Actinomyces	2007	3173	520
Eubacterium	11343	4602	455
Leuconostoc	1847	2660	522
Bacillus	13426	5061	520
Catenibacterium	2977	2908	506
Propionibacterium	4824	3727	545
Erysipelotrichaceae	19863	4501	428
Veillonella	1861	2796	509
Arcobacter	964	1943	336
Coprococcus	15091	4978	412
Megamonas	2529	2896	560
Blautia	7038	3868	456
Tannerella	3210	3688	475
Lactobacillus	41120	5509	384
Dialister	2155	2953	536
Campylobacter	5302	3345	483
Enterobacter	4618	3566	651
Clostridium	51228	6916	364
Pseudomonas	6049	4320	624
Weissella	1952	2701	532
Paenibacillus	13434	5151	466
Cedecea	4805	3751	640
Fusobacterium	33340	6148	399
Dysgonomonas	7573	4101	473
Parvimonas	1678	2433	464
Edwardsiella	3964	3367	641
Enterobacteriaceae	4086	4069	551
Intestinibacter	2787	3561	466
Flavonifractor	4278	3298	499
Prevotella	11514	4374	498
Streptomyces	15001	5757	506
Parasutterella	2751	2882	581
Corynebacterium	4774	3938	567
Odoribacter	3103	3992	451
Bifidobacterium	22912	4720	334
Dorea	9747	3747	488
Roseburia	9056	4061	436
Butyrivibrio	2529	2838	477
Succinatimonas	2169	2692	581
Turicibacter	4198	3551	489
Bacteroides	126434	7259	305
Ruminiclostridium	10510	4212	421
Lachnospiraceae	70354	6822	319
Coprobacillus	9590	3996	492
Dermabacter	2133	3103	554
Eggerthella	4549	3595	495
Streptococcus	9332	3977	582
Anaerostipes	9100	4255	431
Phascolarctobacterium	2150	2648	563
Paenisporosarcina	3449	3766	539
Collinsella	8825	3786	446
Oxalobacter	2260	3078	527
Desulfitobacterium	5407	3859	477
Desulfovibrio	8181	4042	438
Anaerococcus	2069	2858	448
Parabacteroides	8759	4105	470
Ruminococcus	17029	4733	410
Synergistes	2960	3150	491
Sutterella	9085	3621	499
Paraprevotella	7377	3698	478
Klebsiella	18217	4403	578
Peptoclostridium	9608	4122	539
Helicobacter	53242	4097	345
Ruminococcaceae	2994	3278	490
Proteus	8620	4010	567
Slackia	1799	2939	522
Bilophila	7355	3788	514
Faecalibacterium	10158	3684	420
Alistipes	5068	4025	486
Anaerofustis	2331	3154	425
Methanobrevibacter	2793	2898	566
Enterococcus	25074	4677	471
Erysipelatoclostridium	5627	3555	451
Butyricicoccus	3112	3177	514
Yokenella	4710	3646	661
Ralstonia	5732	4101	596
Pediococcus	1884	2937	553
Marvinbryantia	4896	3385	414
Pseudoflavonifractor	4829	3510	443
Staphylococcus	2286	3231	597
Subdoligranulum	7457	3685	468
Neisseria	3003	3285	513
Acidaminococcus	2909	2652	567
Holdemania	4223	3292	466
Mitsuokella	2558	2983	552
Barnesiella	2813	3380	517
Tyzzerella	4239	3102	498
Citrobacter	13237	4179	558
Providencia	17270	4572	505
Anaerobaculum	2500	2679	514
