# Supplementary material for: An Ontology Systems Approach on Human Brain Expression and Metaproteomics
Source: Front Microbiol. 2018 Mar 8;9:406. doi: 10.3389/fmicb.2018.00406 (PMC5852110; doi:10.3389/fmicb.2018.00406)
Supplement: Supplementary file 2 [file Table2.csv]

# Table S2. Log2 differences between the mean gene counts per million and those found in each samples. It is also presented the mean logCPM for each gene, the F-value (F), the p-value(PValue) and the corrected p-value(FDR).
Genes	logFC.AnG_i	logFC.AnG_s	logFC.Caudate	logFC.CbCx	logFC.CgG	logFC.FuG_i	logFC.GP	logFC.GRe	logFC.Insula	logFC.ITG	logFC.MFG	logFC.MTG	logFC.OrbGyri	logFC.orIFG	logFC.PCLa_i	logFC.PCLa_s	logFC.Pcu	logFC.pest_V2	logFC.PHG	logFC.PoG_cs	logFC.PoG_l	logFC.PrG	logFC.Putame	logFC.SFG_l	logFC.SFG_m	logFC.SMG_i	logFC.SPL	logFC.STG	logFC.str_V1	logCPM	F	PValue	FDR
1	-0.581380118478303	-0.306523272563127	0.833213293512344	-0.408761192250286	-0.20686980737553	-0.098880742034996	1.15578104312556	-0.269077205391494	-0.172546942105623	-0.251998730754036	-0.0120798705648708	0.0518175047696047	-0.393211317071596	-0.150269528501371	0.161330743799658	0.0322498732210612	0.34835529390178	0.040246386848714	-0.0815359536363247	0.319166161694356	-0.165556765716811	-0.370694493088721	0.906788184240502	-0.0862599784366355	-0.156416092773411	-0.0347975280264578	-0.670888632843124	-0.0867213962263419	-0.484067620345257	1.75644273336807	4.64196433074412	5.29729681308093e-09	8.60386948380604e-05
503538	0.0663549180526423	-0.038376718086352	-1.38949034703708	0.0139654163763045	0.143901152725134	0.509306410601107	-2.14585341005164	-0.137809624605319	0.256895581009125	0.223160836772474	0.120493622663778	0.0752608656958702	-0.460957574729837	-0.171132282474365	0.074321885438546	0.0510572593645974	0.331600359903271	0.0884566865940309	-0.209872102184252	0.106975642966516	-0.26449066145625	-0.0332557595280451	-1.0185071800686	0.0278989818558273	0.0197599935207106	0.305996582605596	-0.038571036360145	0.23449263248719	0.0283938992129767	2.17627773578029	6.26644743529293	2.77196810047349e-12	4.50223058878904e-08
29974	0.548897496718653	-0.057818103641425	-0.381471263699836	1.64463071147867	0.165342918933341	-0.349976966674616	-0.254520951439044	-0.251618874694688	0.196862568633672	0.0945190805657336	0.370668503441845	0.277425457938788	-0.782307134589204	0.175385208242336	0.167532138671945	0.0117487647397517	-0.00899659297966319	0.744718743212784	0.211344018212481	-0.242665767022071	1.18893249514692	0.557255466241913	-1.27753295670169	0.0426115162008198	-0.588613579914031	0.526802471744407	0.587279503748265	-0.00580431286094019	0.479968422402367	-1.92585323702249	1.61175567187571	0.0436115932583497	1
87769	-0.0476152833044714	-0.0722390870663708	0.679031263163566	-0.618166280405702	-0.299804427054004	-0.05676972595449	1.23290192568706	-0.274489849530775	-0.177627076225773	-0.0064533001183023	-0.341895185725926	-0.248450813073775	-0.439106901090516	-0.532901377830052	0.164701840361586	0.0996046879809218	0.276220694762196	0.607073258556908	0.30868306737853	0.456018941385642	-0.198182528303771	-0.0979560483132549	0.820440582279495	-0.339848725984424	-0.0710152063591949	-0.0882956045690361	-0.111108785238891	-0.138608821734775	0.853076979809752	1.12390777539788	7.21709741881853	5.06853241726941e-14	8.23231035212898e-10
2	0.00540742942337227	-0.530758350565351	1.2807881396081	-0.616514628713062	0.05459017659683	-0.0448644137545194	1.04394685600464	-0.138447332710035	-0.0917809477947563	-0.0950325740313463	-0.21508281020331	-0.0307909659049906	-0.109300307173793	0.233756026809664	0.0983404665239577	-0.172804083949759	-0.0421157432220031	0.558609107514256	0.770743946452913	0.097823380948179	-0.253384574917336	-0.0844062311888374	1.17601469609315	-0.1186593137702	-0.0693339699143164	-0.362204956082034	-0.429153864953058	-0.122225345689842	1.60116328141127	7.51022685463401	20.2128299371915	9.11635004328773e-30	1.48067757403079e-25
144568	0.154865148803983	-0.393384774569632	1.37805529942547	-1.97182324396214	0.135801195408249	-0.298974887141593	0.628767887794507	-0.728165318082286	-0.164708669790288	-0.34485903451149	-0.389069369568047	-0.130905591699959	-0.141084997179273	-0.426934124006577	0.00300217634419543	0.228725208364553	0.369369006626756	0.369416566673886	0.616443478124243	0.260392340220634	-0.129286264711141	-0.0486317933570134	1.03094903779	-0.129916394179797	0.161355082590925	-0.457325096032014	-0.247806611703125	-0.0583800578367857	0.970673955174048	1.50510206092174	8.94033631680059	7.07063240498684e-17	1.14841211521796e-12
53947	0.0356607347127457	-0.560535741759744	1.21734434058938	-1.60884914491584	-0.206146247872497	-0.411082324113477	1.36863214228846	-0.357868317483445	-0.231690786177827	-0.789418574869359	-0.136677935469778	-0.217871201632127	-0.249730879469771	-0.0356385260313569	0.262654373073625	0.107171360522766	0.322965156073889	0.581172458114294	0.600826608248871	0.602056949360959	-0.133735646871473	-0.342155665993449	1.53460287032693	-0.0965599879421618	-0.0690200617429518	-0.271650746555652	-0.532710874217298	-0.373696258030056	1.50296840205023	1.77631754371632	13.3491077193485	7.23752947411665e-23	1.17551953718603e-18
404744	-0.647509320722418	0.416589440519161	-3.05179043121957	-0.531883837504958	0.584971227657715	-0.290695831396907	-5.64221907908466	0.661551987833086	-0.474569500167093	0.813456006044492	0.560529527414851	-0.48818987490746	0.189403760253901	0.461698556502613	-0.130410794610655	0.820933496404798	-0.66452004532203	-0.380669436620069	-1.23974338473375	0.69372761282781	0.434574608764718	1.11334131736788	-5.64221907908466	0.606762226454935	0.959662934242211	0.15528343206337	0.284670176002397	-0.139154221567126	-2.79749946694905	-1.27035954628262	4.27456964339363	5.53966904170549e-08	0.000899753045753805
8086	0.0169348358599061	-0.0492199236991841	0.253042056855546	0.365508116505328	-0.229574197673456	-0.22568300147746	0.626203996770734	-0.501146016859969	-0.317753764301122	-0.330527367053768	0.0312329518967844	-0.141552502012299	-0.209992782043483	-0.239212842003327	0.152505931571224	0.151681569008516	0.246881959029094	0.330678191498026	-0.0759724957581029	0.399673025094829	-0.12234408338719	0.0615827118535326	0.429507718975794	-0.118760556713602	-0.158581811168958	-0.0649602916588072	-0.156373659108962	-0.0952954135576235	0.407835621078168	4.87823915356574	10.6337236994775	2.26179489163173e-19	3.67360726298826e-15
65985	0.106430192377768	0.0990447526598989	-2.08893835193824	-1.99658564058663	0.0604145364487588	0.180655225206165	-2.38664134188596	0.221268634570644	0.136431991492837	0.108380180090036	0.341327134917113	0.176138972724921	0.181840021585889	0.169681883965309	0.0083291883045213	0.1826867021029	-0.018289718757315	-0.393082236821242	-0.566849739601175	-0.340478129136017	0.0218033555160547	0.251962436278038	-2.10901853957972	0.211756201139	0.201699114863928	0.185254008379901	0.0444973453815369	0.139313544674547	-0.838065180156385	6.32288313980281	81.5844754295381	1.5731362891029e-56	2.55508796076093e-52
729522	0.364827855796012	0.0388666529503683	-4.69155904628941	-2.98236051475494	-0.403372746192926	0.125899324576093	-3.44404093726888	0.662104521485765	-0.307900115869141	0.134080265570006	0.241464051019842	0.356080721622649	0.290428430929224	0.187193702280392	-0.291188150113757	-0.624942421010639	-0.323064973610865	0.213977122915628	-0.577762342717057	0.350340729837494	0.141478018677491	-0.426781701658286	-1.54141696373894	0.030834498456604	-0.236171466112388	0.360836417646973	-0.342095298299638	0.11882752253391	1.85033596171737	-0.676642264938648	8.89224343846536	8.40451914574872e-17	1.36506199965251e-12
51166	0.172030605179406	-0.0207731374827579	0.820728695160478	-3.51566344910992	0.104204498368573	-0.10069289412194	-0.0361468736642277	0.0263293835972126	-0.161097029713652	-0.0988723467427677	-0.136089118133335	-0.0994669295020853	-0.0918383837682627	-0.103846907747728	0.0359363572529011	0.106631528874863	-0.0262142041308607	0.32182785632496	0.108093877558186	0.192437820855557	-0.00944087116797422	0.083954795935582	0.715364059104092	-0.0617312293599534	-0.045182496980818	-0.254047077417976	-0.00622410341402328	-0.11730512408626	0.381809628438691	3.97992573966424	42.977644928984	8.77965270231921e-44	1.42599119191069e-39
79719	0.0210342708358275	0.13856385968025	-0.750737379576482	-0.810024551156069	0.115582245761288	0.140725876519258	-0.938232764430241	0.283211984670392	0.138735644527142	0.151339795706095	0.311486434913022	0.126059328468393	0.29624210666639	0.214717595323608	-0.0366847023177707	0.0200059325245444	-0.0934730027654052	-0.594797544073793	-0.358572359071542	-0.339786178585642	0.0683274956039156	0.225117162749421	-0.816926459399731	0.18974775193944	0.192176218739541	0.195515528807968	0.198235668013423	0.0425165901328872	-0.701717397591596	5.64476317393899	22.08281588921	2.30903047807285e-31	3.75032730248592e-27
22848	0.0129549491716804	0.153631442542506	-1.38764186231958	0.456540946529624	0.0321411484774572	-0.087636346751794	-1.96650773481622	0.258896517070224	0.0523727325750435	0.162153266754943	0.0160975596648313	-0.0147420425601496	0.151793697166969	0.169467671834384	-0.22294925517843	-0.118256418660809	-0.219053642621408	-0.259904542998508	-0.534878452387801	-0.339689127761022	0.21473417005296	0.177384031037317	-1.55010146094536	0.0405317253614303	0.0982273487875473	0.0196297223214503	0.335509390308957	0.0279488743127901	-0.445737673058133	8.06135061986089	32.9164067154941	1.11002626700715e-38	1.80290466287301e-34
14	0.014548456054883	0.0497531751014654	-0.158266295155303	-0.313553079690981	-0.0653545897910892	0.128735440053965	0.0084636912697131	-0.0512930020284709	0.0742841611999641	-0.0634530405537476	0.234060030352825	0.137306348559669	0.0243701745630856	-0.00687125999295504	0.111421077805106	0.171476700776092	0.143510169509726	-0.12774317546653	-0.124565671424973	0.085924793810451	-0.0220122535882381	0.0781177607827359	-0.0898074502742133	0.197970758040973	0.0905564937489632	0.238857743226613	-0.0375483078066787	0.0964568669181233	-0.450472424621875	6.48406848629594	4.23798914876913	4.02575812967889e-08	0.000653863635422446
15	-0.772155989759127	0.0834447129167987	-0.235005389116171	-0.363233430481489	-0.343619907106981	-0.46303664440497	-0.538168162665759	-0.2544053125244	0.316458090712275	0.0253138189916421	0.182472855755461	-0.196811629343064	0.127550750487141	0.0680816590477884	0.322399536596266	0.566568774898914	0.448477813271928	0.196082887049125	0.504168737708898	0.20358328370635	-0.463365475171845	0.475745965819929	0.0955528942691335	0.194915840411305	-0.00147973426579912	0.275826155126847	-0.199541975107274	0.170763179435938	-0.377411265773147	-1.73325464666002	0.592243202818206	0.945834109105775	1
16	0.0801711980278216	0.204392481143445	-0.482277224048018	-0.209452366511349	-0.168109618057943	0.0389486343707794	-0.282541699793671	0.0124599383491708	0.0436142591086921	0.153763274339026	0.380847550093223	0.0720779596834579	0.119801199894513	0.191740203566295	-0.0164478212161774	0.191493174742426	-0.0728128332164424	-0.38017198562876	-0.59633034985769	-0.0845945521172998	0.206354933441624	0.331956835641487	-0.496050052899221	0.284968667346398	0.154155136123584	0.24292641735289	0.264451636297758	0.15678516280288	-0.622803600580854	8.19169022884243	20.8191477530316	2.54028513967026e-30	4.12593112385244e-26
57505	0.0812049010918663	0.121268305090544	-0.532275887695962	0.783484235198315	-0.0482221432730137	0.110916647854766	-0.350413245060299	0.0378081750053843	0.0954719683873144	0.0632040016103056	0.0743641476547599	0.0105225599391666	0.000974512019575121	-0.0105650845769019	0.0169396531418451	0.092990092723221	0.168743811305199	-0.119798254821704	0.0699086667880129	0.0698576817588077	0.0742877981476836	-0.0627380377040112	-0.406827857323934	0.0840367435915215	-0.00614420870125957	0.174618053106103	-0.0775319638495874	0.0819022429546228	-0.153049054140863	4.57495852009767	10.3959708497602	4.8801497627091e-19	7.92633924459212e-15
80755	0.0530148645038673	0.112840586485371	-0.29503653711521	-0.36201636123739	-0.035611618547294	0.0526541829981347	-0.642696636813713	0.0356951634841067	0.00390158708621094	0.0339414058385114	0.251516062483989	0.136667427737402	0.0251611180912222	0.00300820168525172	0.0377942391232782	0.0398824557492253	0.113620617276866	0.0207580432177536	-0.226569885715992	0.0159857599852138	0.0531326370160881	0.209916728107701	-0.372993120677782	0.0350133650792041	0.0172633569907532	0.155375895741125	0.0891732418838323	0.0645283900973525	-0.419542514746934	5.49656348163739	6.58467012187512	7.02993719580279e-13	1.14180239934229e-08
132949	-0.0534750680299984	-0.0354643487605377	0.116301851602656	1.13191693345333	0.0946075620969511	-0.0886134432570725	0.149519307144796	-0.019851560436322	-0.0510751167099743	0.0890682773079942	-0.0640335611212001	-0.150830439885507	0.0294191538853104	-0.0137282947672828	-0.199407918789238	-0.187294173914536	-0.140819354465254	0.00594644783407542	-0.00714029860595926	-0.110186276811304	0.135785532375535	0.00821402010766242	0.0689180129774517	0.0336982397134809	-0.0306327833821635	-0.105156165593973	0.142362805858653	-0.172098924894252	0.068818767363994	3.38294736042623	8.93340004493681	7.24882860349141e-17	1.17735474177907e-12
60496	0.0203987079048908	0.080118271591381	-0.488279477196898	-0.240264879766262	0.168515161800456	0.0951749214383596	-1.38561367825254	0.33927992910192	0.152245286134329	0.224669286756856	-0.0856542402202375	0.0363041461389788	0.286383622605747	0.185508657553327	-0.155184953341161	-0.229185911772433	-0.25915492474505	-0.11470503883724	-0.0375518991374818	-0.316377647504828	0.103988933404	0.130407782536997	-0.654406582672776	0.00374078115250418	0.095012732712151	-0.100916095978205	0.251646662953623	0.0421138010928614	-0.400105595789632	7.25620887535248	12.8268250641195	3.09124052871009e-22	5.02079286673093e-18
10157	-0.199405906445823	-0.273808980205344	1.28940989416361	-1.14696291490318	0.251590612819436	-0.358187379845499	1.54041694113247	-0.526369524923226	-0.454899206984326	-0.231658469933152	-0.438034254304156	-0.389706875333028	-0.373028922329403	-0.391438962938156	0.298431862813859	0.125103562035404	-0.0458255071281183	0.429148110462464	0.995827857310755	0.518334991092755	-0.241398746709036	-0.173196937297831	1.34289440589016	-0.0789392091357792	-0.215504143508525	-0.38456594135823	-0.257243078002606	-0.391898885690317	1.00581415671847	4.97762634759306	22.379605368337	1.57174306170817e-31	2.55282508082641e-27
26574	-0.157196118662056	-0.162105605857378	0.358120685693005	0.520992794133624	-0.164628057672711	-0.214636045308697	1.11278321151067	-0.192121332949362	-0.176796216765402	-0.189264452405856	0.021822410033194	-0.182357840243824	-0.189816480462919	-0.069359775018739	-0.0735400597061704	0.0729662281331279	-0.19074626346798	-0.150847488910285	-0.0036403218123655	0.0451468994459628	-0.0529891938678415	0.231700584460902	0.544920245320683	-0.0420451946269257	-0.0589682994426234	-0.11739333311465	-0.159712497666742	-0.121264367838125	-0.10872203144461	4.73083065304105	20.0292435410234	1.20883428972665e-29	1.96338865337403e-25
9625	-0.104565421080523	0.105646480288885	-0.0641016475695784	-0.0998978834384333	-0.427926266180303	-0.238087193659619	0.408951271986806	-0.440833897973275	-0.305717256929163	-0.105499852539089	0.111150536883163	-0.193823088962577	-0.284083392820654	-0.0592976213012418	0.210101562483132	0.2894368439595	0.0822597374265487	0.0555751101758825	-0.384393547183768	0.381603837359307	0.0076596647195997	-0.0393273617252432	0.402280217104075	0.242507875806952	-0.000773611585451313	0.065957720110351	-0.180426270989942	-0.0457370199209339	-0.248197990716121	7.70451417342144	1.95100811623137	0.00818408479124509	1
18	0.0809236448242858	0.0424182687121518	0.191746714388359	-0.717561488553779	0.0785704505907045	-0.046072827307686	0.0770827574295305	0.0126999583026124	0.0986561158318773	0.0493638247248195	-0.0926338385168028	0.0957415070887203	-0.0100901884877055	0.00849559079268053	-0.000335146050513624	0.0618741534710666	0.0290903377788992	-0.185074351801013	0.119185653388777	-0.0600452135842578	0.16215274027398	-0.0263245985136553	0.0318260454299057	-0.0702639731935382	0.0479404036361783	0.0557464192480205	0.121519623317729	0.089407645443418	1.36620391749149e-05	8.63176725235901	3.25237235740259	7.15058985802342e-06	0.116139880474016
19	0.139648692991145	-0.121679404141157	2.69259225647517	-1.1695643530745	0.222931563563759	0.0815991304188933	2.75131173849274	-0.352610870068303	-0.00896492832833277	-0.0680881490381042	-0.625454849715338	0.013330574614763	-0.00676284072319733	-0.238847900601093	0.024599567577354	-0.229515184584377	-0.0074056753341089	0.345896959265134	1.22997166266816	0.167002113212319	0.00285723627564753	-0.237969131430771	2.29971753183688	-0.189980365510222	-0.191938500802032	-0.39104345855211	0.0566533796948204	-0.0763935414442278	0.89623510520871	4.71264065156805	57.1974606845091	2.53543579811469e-49	4.11805482329788e-45
10349	0.207757148190533	0.0330498008764653	-0.426244036276575	1.35319548721201	0.0387098933884461	-0.229110983769005	-0.379289451223627	0.166720991547662	-0.178045999158793	0.0668037888994255	-0.243464840333278	-0.0640819402455724	0.0677798035668235	0.0421945278290359	0.139167682679561	-0.0995935723408311	0.0235294131236737	0.430524858185158	-0.0643818078254128	0.148313187497779	0.165324201008848	0.13328546287577	-0.401626944071872	-0.0967690550976722	-0.13938537968604	-0.0155997718181971	0.24107103496797	-0.0270432727296853	0.68338471068057	2.69779707397647	7.50427616971902	1.59926879783777e-14	2.5975323814481e-10
79963	-0.136747712984017	0.0753427764665985	-0.476513668542734	0.627531939982235	0.12432424984847	-0.0581269380408449	-0.493158428297609	0.248311579564845	0.0576918045595019	0.164722402188008	0.000609040530779032	0.106252994430471	0.0178020524112124	0.168912828486695	0.0468018802795517	-0.128572305180721	-0.0527212134846997	-0.0145752532385569	-0.153721950597349	-0.152917585064177	0.0370738556359645	0.0302354634528503	-0.493269654599897	0.0401893767776859	0.0598699679547389	0.030588801247336	0.173134245935255	0.0869152960392472	-0.0355308517802665	3.02430414247063	3.34440671155385	4.35621641334986e-06	0.0707536669856285
26154	0.161187090441136	-0.106856415013047	-0.227084445403537	-1.02769333706384	0.747363988555808	0.586617687129914	-1.20783490993416	-0.129141056174119	0.65493093085456	0.864580155926507	-0.562455888864114	0.425695739997295	-0.0842917036944522	0.0257935913760238	0.233520588375772	0.149326742996223	-0.0085819394396789	0.205922533686188	1.02588933348204	-0.82580876367669	0.308653484023555	-0.207218804432471	-1.60574432657571	-0.393597352169254	-0.100733079048588	0.027078475060701	0.0739454896011068	0.0220944678079551	-0.679245156166917	-0.981725265656262	2.72450611933035	0.000126131133092801	1
154664	0.108564309398395	-0.363212872997453	0.108775839056825	0.984527191455278	-1.03067039179298	-0.0312743229371434	2.27020358870871	-1.24162590841145	0.15328625858573	0.391132064683208	-0.599317126973166	-0.114252505250592	-0.3058718936199	0.00429078994026503	0.401853672635495	0.0378104931425959	0.0308232287264244	-0.168020931852697	0.260405110296739	0.18101685617359	0.0705608923721496	-0.290278007187989	1.37201417138413	-0.71026947185473	-0.310355737462062	0.083591964816403	-0.1765037416928	-0.14223775463961	-0.121743557862676	-1.03496058569849	4.57405639748104	7.41833854072084e-09	0.000120488654578388
650655	0.164787083726175	-0.190912142444127	-0.401540483649743	-0.535624691178476	-0.10028915553204	0.587165748973806	-1.08412212749455	0.26826609450606	0.257639819095138	0.126916766186208	0.245879083410886	0.3062896857185	-0.019732304384233	-0.0825773466413739	0.0289504910922916	-0.0317180789514041	0.249513578482252	-0.0252128011458785	0.354533341754027	-0.260805420753248	-0.493134351061518	-0.187714879109114	-0.791979397970513	0.0820818238022464	-0.134215379824752	0.0625040192523268	-0.291567800054623	0.120919091161367	-0.515392515694581	1.22451407304018	4.09454398850318	8.38948283885601e-08	0.00136261980268699
20	-0.260281068745669	-0.0710880665721906	0.492586870555134	0.254763345234144	-0.278133062804127	-0.141931962568862	1.37522767014942	-0.561032337566244	-0.346097474469863	-0.00482961213983267	0.0114808628825766	-0.312238529893597	-0.304793440850835	-0.0347275520107356	0.379772421638754	0.292531512847494	-0.13499212052411	0.0547359285665369	-0.287413815735595	0.685185286230477	0.0251956402085646	-0.0820639010605422	0.935247043692028	0.401835962417819	-0.0369827927441631	-0.031925286598768	-0.336213825908867	-0.12113372428425	-0.0925181506299663	9.0621705197026	4.00620545591397	1.57044712328586e-07	0.00255072021764089
21	0.0330699968596508	0.0121214932776664	-0.86734887568443	0.169772269759476	-0.166393587347077	0.132771702281746	-0.997058091118024	-0.121953062745499	0.0683963750559786	0.0706477928534104	0.146484482272011	-0.0105036686760841	-0.0917463388463769	0.0373672511244016	-0.0672178487869297	0.113918820071997	-0.0269250855351363	-0.392207476368387	-0.275519124155641	-0.195278778637175	-0.0272175025463479	0.0787825833836934	-0.878047009250313	0.203506953335014	0.126734923327599	0.0925942305013677	-0.0787253400383503	0.0735913206276873	-0.488156323017027	7.61381596132177	12.7210696056211	4.16912181584687e-22	6.77148765329849e-18
24	0.28086042154452	-0.0402130700429728	1.96224093005563	-1.12553714221796	0.430827078947817	-0.0896469078441172	1.57569916044119	-0.154805692690755	0.0816850185514473	0.267963685407292	-0.25779114706624	-0.214567568654161	-0.233024778289677	-0.00828496176446602	0.0625412423620097	-0.557156298234335	0.639049118405405	0.450399723212285	-0.0955622174914667	-0.0983080538736047	0.418992807085188	-0.0924642454197078	-0.0503475301239648	-0.172763346341692	-0.402198036676108	-0.0461255129618909	0.296755650075387	0.258390107672456	0.438955424316891	0.444885036915585	4.19634364736907	5.01421225283812e-08	0.000814408354105968
23461	0.0414693209073156	-0.00594801416852357	-0.983436326841604	2.20271792777962	0.141313653680863	0.16537332963109	-0.930999054551906	0.388438823042227	0.181495535092045	0.205731331130081	-0.226485594853891	0.0355699413574424	0.224505653549756	0.191214063674503	-0.174857018929298	-0.350169717604594	-0.335680658510042	-0.171326921119501	-0.170042054176773	-0.294873062177836	0.193021227166486	-0.0103627449390555	-1.03524796964288	-0.0793537620319832	-0.00868591003804595	-0.0536239229477793	0.321130088057774	0.0416668362322683	-0.162843163042121	6.03401498277548	32.5959739194464	1.69653453683593e-38	2.75551139472891e-34
23460	-0.305821058005908	-0.0941898299872118	0.184685938563726	0.804111819490214	-0.00105376123366166	-0.0406204379837533	1.07443290067094	-0.307032168567557	-0.307319848658912	0.0566989434048077	-0.184844066658597	-0.28586476742694	-0.106956149318418	-0.0330557140403987	0.0296923446767857	-0.325689763534201	-0.221781007487558	-0.398016006407072	-0.486340849343955	0.169423776833462	0.0673737743671685	-0.190414336725814	-0.118417218988655	-0.0312968919049767	-0.293664477658372	-0.118524841300052	0.166692798994098	0.0257359468986723	0.186694835316091	0.0989517870633796	2.02246288094186	0.00555309606773674	1
10347	0.0147923054866834	0.165340222316647	-0.55266035526143	1.72712956030458	-0.247209649420976	-0.148010149403761	-0.946679341623964	-0.377297942090569	-0.132823891144936	-0.12067472558936	0.222374370078032	-0.0581149736272772	-0.304210208447286	-0.06888926785115	0.103989919729057	0.434309341441054	0.24494494598223	0.258146680452771	-0.571018161391215	0.198659843800939	-0.0287540783304791	0.181806325428234	-0.819212393542349	0.0835727815035406	0.0971151289748852	0.0817997675881386	0.0233326652251261	0.00773517241530067	0.00447133941347047	4.42037951932539	20.4940648063027	4.79877570357233e-30	7.79417149774219e-26
10351	-0.687489743332442	0.139816186651228	1.46154805347778	-0.5811295515287	0.221554710556067	-0.565273160822384	2.69178386848457	-0.826896986871118	-1.20245567129935	0.068629507288129	0.00540851187276894	-0.88156087259153	-0.349913873090735	0.125416555718454	0.712451642771841	0.316895624781621	-0.581274628190089	0.29157006843759	0.458439624054648	1.22039937563759	0.167450136228125	0.0891942603056177	1.97089983374528	0.853752676700352	0.0983289445719307	-0.175155795581187	-0.220937675766662	-0.385857300227503	0.465619717187554	4.40467967576009	5.32364064899389	3.41425036562175e-10	5.54542544384284e-06
10350	0.133298578427938	0.00846467578153802	0.276462122293067	0.0557929509416512	0.0764417201634091	-0.141987758465649	0.00576215905634428	-0.0916816894241036	-0.0184581794790795	0.0245065243064015	-0.13862218818493	-0.153722635136067	-0.147509400999606	0.0747558786758935	0.135366668346197	-0.0140031578038681	0.0339912564979391	0.427817785626695	0.149146904832212	0.210919760973659	0.209851445284675	0.0965593365146316	0.3238992065353	-0.10698220087322	-0.0713777537189054	-0.0593638311813183	0.207303652183169	0.0301276836418449	0.928752448078812	4.3152788932832	4.77054948651019	2.81282283757175e-09	4.56858685278404e-05
5243	-0.0474621521748127	-0.456728146473309	1.21527426031136	-0.701833183423216	0.0566682890445413	-0.101988276605164	0.750860468607259	-0.100739097623615	2.49219790988887e-06	-0.00548554223323646	-0.360001543115719	-0.152559184075838	-0.109419898751118	0.00817329000414744	0.246498323507201	-0.204423287035629	-0.0901087041656426	0.551921739410157	0.810127179433204	0.196303850668491	-0.157560960572195	-0.143329717768714	1.14535890674061	-0.161789731860954	-0.119695535934569	-0.173849915170391	-0.294770647434632	-0.0984763638189072	1.61545945398929	5.08376049729085	18.1035504064411	7.32668312836118e-28	1.18999987370842e-23
23456	0.0857069114943262	0.14643529357647	-0.0893668042987293	1.22678093322477	0.122302928580841	0.0216101014980205	-0.428676770991146	0.228284469375907	0.0109897842753686	0.191832292484189	-0.122088424528052	0.120874410756049	0.200536579214592	0.0692357294973059	-0.134183783518173	-0.260771848227818	-0.141999298358304	0.101233611509793	-0.0301735101000979	-0.02986126866426	0.176029427303695	0.0567582862475888	-0.203792297667547	-0.0499111820343809	0.0741222405033363	-0.145840774135604	0.209778743065177	-0.0247571233230614	0.158269649022521	4.35201736241039	14.4957153493385	3.43459359651552e-24	5.57846691946052e-20
5244	-0.0544613303056045	-0.528366914081867	0.170349927761839	-0.941652906086275	-0.0262787507682987	0.0801092125685426	0.535432231788736	-0.579020786925162	-0.0134644876827286	-0.144598668227218	-0.413119563588001	-0.234120429553868	0.0282516607608621	-0.357089458300661	0.31607497289472	0.0158014740531095	-0.234325579728001	0.769796614798122	0.216921536382564	0.0338313366199687	-0.279740183612975	-0.174433910729453	0.824231633713616	-0.78126166548201	-0.301350833218495	-0.406316320435431	-0.590512177490023	-0.0128684892971637	1.08737975746721	-0.782515071946547	2.86536500794143	5.8469871573899e-05	0.949667654103267
340273	-0.312118678510421	-0.0259484273883884	-0.0386236042006404	1.15760940602432	0.0395210624343227	0.197146534091277	-0.224946091371863	0.046265409652059	0.00268831296868091	-0.0490739123919355	0.425310447398073	-0.315159487390858	-0.299736584326983	-0.113073026262863	0.505964866470527	0.0307331180949213	0.48617120201843	0.0119311278955518	-0.0989817345015952	0.14849088348314	0.0642522829700492	0.185393839917153	0.0513461200310645	0.11410978692459	-0.185243347242011	0.212796419976982	0.119575236696516	-0.165270234167635	0.394766340693373	0.330539614277272	2.71802646711393	0.000130673039769067	1
10058	-0.118826389432172	-0.00540381945673549	-0.0374299042922032	-0.148560841505978	-0.0535377193052873	0.157420735125541	-0.497573668842104	0.0537000458842591	0.00275247435666836	0.0671506680515327	0.258541584690238	0.0640495223254777	-0.0356611817834508	-0.0557152237433631	0.102737653189303	0.251581196173411	0.162447397525996	-0.0231815820736961	-0.0369594685744514	-0.0329394492133633	-0.113974066616984	0.126556855707053	-0.104662816006482	0.0517369391585334	-0.00870891799707125	0.0539310542253144	-0.154717121749528	0.00961628361888062	-0.0525318413225507	5.37493137183254	3.55146589416832	1.43966948590722e-06	0.0233831117901051
22	-0.155166232199472	-0.0581773924324701	0.452094118804681	1.04160261905337	0.0185123525685589	-0.325863414968282	0.383362347772377	0.0139805158786241	-0.174349279637825	-0.121271369012952	-0.181415278802246	-0.153219153360662	-0.0535558988036914	-0.0300953806125854	0.0294158342382291	0.00893511478320942	-0.161331761613789	0.0223395219098782	0.0691427345152325	-0.0322202194227398	0.11168583905292	-0.0257632535140089	0.384722207166181	-0.0858254051744354	0.0302626922850371	-0.0977135524315032	-0.0170339768098393	-0.0353908804787969	0.273581337585461	3.15492990610776	10.346325881085	5.73861334796397e-19	9.32065579976309e-15
11194	0.0183714923687529	-0.0117347670095642	-0.0521186226567787	0.716366468638734	-0.092124374587268	0.131836066853977	-0.186588200244419	-0.106419388929668	0.00988587766195377	0.054105412729929	0.0977550095686137	0.0370040469108126	-0.136108331833327	-0.0534297877533835	0.0514637512529226	0.161206875075964	0.197681818200554	-0.0894449697636942	-0.108375818166543	0.0708055323005947	-0.0090351888178376	-0.0215996558476893	-0.0906161218517977	0.133205104334164	0.0372018930633203	0.109379526308597	-0.102727516384142	0.0405311998109428	-0.204436299854291	5.71411020877604	3.95552182003093	1.72091493819755e-07	0.00279511004262046
23457	0.0285824348963534	0.215753382599923	-0.416700175743001	-0.134303146339265	-0.222470686391636	-0.143661872555001	-0.455343876713612	-0.196136897168489	0.00960357273690032	-0.046671961605077	0.24308770105386	-0.0184747279087667	-0.0836603750663635	0.0122868364380196	0.184416127541346	0.304787866949886	0.175712120541493	0.188693295951276	-0.42097065687261	0.268208041226198	0.0590776568330625	0.241039359811427	-0.693026612605024	0.143157196862574	0.173110744149982	0.240166386010651	0.0591700671000568	0.0620896634161215	-0.071380178655407	5.12609489124709	6.10656341758654	5.59395570064435e-12	9.08570284898655e-08
4363	0.00755818516567323	0.146131844083519	-0.717042294234974	0.438926026035533	-0.102046268044507	-0.0460844676971756	-0.642241884226422	-0.233253717766829	-0.0780399273261065	-0.0641158512669662	0.0213614796493534	-0.130609401910605	-0.0941507710759509	0.00406608710129472	-0.10793016315774	-0.00414664242669405	-0.0889298907313498	0.0408895934849599	-0.299914974312928	0.0893304567698318	0.11214276412092	0.0646742128753758	-0.869343760501446	0.0662516282636155	0.030732863119037	-0.0173440347137436	0.1130478751849	-0.0354807716507926	0.00792325477723628	4.33943686566476	15.1378243846558	6.73274642936355e-25	1.09353267505723e-20
89845	0.0360074669306319	0.0328581488478081	-0.460989067192706	1.04060540247504	-0.130627408280849	0.177205749854705	-0.673364195226731	-0.152693165252372	0.057839547945425	-0.0113140396965513	0.00145949178044432	-0.0421039978604849	-0.0511133162990849	0.0162699409239149	0.0691723749912232	0.0414303916982603	0.24364028629384	0.174362739668115	-0.17852756088983	0.0994755998329711	-0.100765246011166	-0.149159362418511	-0.413997834464661	0.0494745866303224	0.0138322919022712	0.0740921125504945	-0.0646138519991385	0.0406374240341887	0.0161568929191264	4.76776367908033	13.5593258195557	4.08158741040386e-23	6.62931427197796e-19
85320	0.143099121646206	-0.291267450240234	1.17910080124609	-0.97835965507265	-0.0956277139023011	0.127321891525552	1.09404239062187	-0.60946965416848	-0.372329158563431	-0.346283453907048	-0.395876189271799	-0.24592049980108	0.0403758726726321	-0.259534090269229	0.40960679657408	0.586887231069618	0.163675580362931	0.127949267370896	0.196827471806636	0.249755057085836	-0.14836576883746	0.165896093573911	1.01716833119356	-0.0981152662406183	-0.190029022029734	-0.0851832239781728	-0.217817696529435	-0.0153345076311412	0.201122376692156	0.283035109706835	4.99035385690073	9.66809822641037e-10	1.57029251393357e-05
94160	0.0268158522572568	0.468336866926141	-4.59435495808109	-3.08679582501646	-0.210921136847841	-0.123016984680563	-6.19399084621741	0.594564950877638	-0.17808144280518	0.291774604286292	0.399458923174843	0.0971673830377582	0.452749165083413	0.201671081031157	-0.0637322929535391	-0.101884242057826	0.182325345418839	-0.236606502598338	-0.670074504363796	-0.340133976820274	-0.174142776444536	0.14995258949633	-4.47914444513696	0.265008132189349	0.315672362926003	0.377609644874343	0.392940042571593	0.255415769207565	-0.788154520757381	3.87605668244609	59.1202807946257	4.76401404144412e-50	7.73771160611354e-46
1244	-0.217585634061123	0.061449739581786	0.721756287986717	2.50117753315906	0.119097716920694	0.509047087097451	0.657738060555064	-0.973676875804864	-0.0594452231858425	0.282827535690019	-0.130910021539763	-0.0933412149367852	-0.795004198778385	-0.231621825724573	0.591118468905398	-0.584428248030958	0.194547170534339	0.325291422897306	0.305305512022998	-0.0179526844881256	0.197294214584656	0.161135623015661	0.937890455661375	0.545806687208587	0.468682790825888	-0.688332010420296	0.508179301137311	-0.0251667669375927	0.507292157985448	-1.29623166484316	3.92266230767469	2.04139797770748e-07	0.00331563859539249
8714	-0.147515859325442	-0.23914323934902	-3.79666850599974	-1.45062572880043	-0.548964529805787	0.0634016433033684	-3.65507730787171	-0.531099138634523	0.27612955110599	0.131903037077432	0.381714385924336	0.0747906103784926	-0.252185511405152	0.0402792124502225	0.4088972406489	0.31209606539311	0.30265520318381	0.616047949283045	-2.71238084836647	0.687296770584665	0.524764458596092	-0.033064022320085	-2.89695293309065	-0.371419104722648	0.0788307727005631	0.244524807568206	0.250269963661238	0.294299803684902	0.799926464388451	0.856838503174806	12.699499551367	4.43237171713058e-22	7.19905814296349e-18
10257	-0.434652281666354	-0.504276502460264	0.315174090084827	-1.98665117216997	0.29817866124712	0.187923804100341	1.10637596111539	0.207464157975776	0.395125087237149	-0.0191045452001277	-0.258104011326861	-0.227566151477359	0.45589191410024	0.171741161832056	-0.177377288444659	-0.0301754568453157	-0.375715376894494	-0.166804090923624	0.617507202022473	-0.295922081637161	-0.0493252921135492	0.0611563346406806	0.342414359073248	-0.0290743027354203	0.197280862179848	-0.375556843932566	-0.163572297034438	-0.120711345888422	-0.0278010650588493	1.40208765381879	5.72846066502587	3.048348498099e-11	4.9511276306124e-07
10057	0.0704690387219066	0.0986413406442955	-0.421614712162092	0.637519209549985	-0.0632563151543482	0.10741560908388	-1.15353474601647	0.0205088786518029	-0.0414348500622483	0.0300146512399653	0.0363137982455763	-0.0370078397650074	-0.0670161431344943	0.0581569588367407	-0.00275446287678195	0.00236471799778412	0.0354276620026046	0.146261464965754	-0.413214508352422	-0.00493473332978428	0.0653119697380781	0.035229232892451	-0.603630252860343	0.0148884838280206	-0.00170955411661879	0.0531962934360364	0.14541742935076	0.0610048761886049	0.00124895951648765	6.95871043172809	26.0975972824077	2.25763563008281e-34	3.6668517903805e-30
368	-0.0420154154583103	-0.339561983735841	0.687262047097412	-1.6765754255147	-0.245214392893979	-0.353541300505906	1.00146476829708	-0.326666217847102	-0.205992269391219	0.0776614056244127	-0.0968547187184204	-0.0651413451693513	-0.413466810541273	-0.30856735603446	0.474350619612168	0.171018877840704	0.316623932547721	0.943415319002818	0.466394035133816	0.431548824501471	-0.214314809980913	-0.0187268769528987	0.73213644709271	0.111420074848794	0.0194848013982245	0.0197250667935265	-0.341422873908639	0.0582399393020079	1.47473815146547	0.0368379964433183	5.87610515884392	1.56297864944186e-11	2.53858992242347e-07
653190	0.326502088875664	0.0492263060910678	-0.338736129746823	-2.42150475018938	0.463188976722222	0.436133045859166	-0.603097860990628	0.0511839290723136	0.135564142803308	-0.368845041284174	0.081993126293459	0.364073281397063	0.163309084530784	-0.435462827982835	0.507168995750164	-0.084314173825963	0.6482644732231	-0.155887185356234	0.417854434767099	-0.0457244194303149	0.0997417278149297	-0.161712392978149	-0.261598134461384	0.0660369636459182	0.173933833745433	0.0452397928363927	0.190385390653688	-0.0808489021790905	0.0916083964286024	-0.194085222900839	2.42391971094041	0.000648770286685458	1
730013	-0.0604012143897846	-1.52237841987987	0.828519098790988	-3.51889213862213	0.51735613307628	0.0920358761819425	0.861109057243846	1.12309070878313	-0.244770696420497	-0.000788373877129758	0.50957873055763	1.11520092774387	-1.04679793677683	-1.16761601350878	0.332278397146564	0.456919484327967	0.520359073394674	-0.286024026177225	0.606450193912349	0.734700010118427	-0.309403953559519	-0.878724660991653	-0.67073790517334	0.378780719060306	0.246192754891022	0.272724675536617	-0.227561100835407	0.0127728378678754	0.462015478520389	-1.60540151192071	1.86577564673985	0.0124780658749695	1
6833	0.132007472168567	0.191158179685088	-1.26319821163142	1.47601645343466	-0.261407209079656	-0.0507629969992206	-1.58627289596875	-0.0860289335489635	-0.0181423838206826	-0.103677737590104	-0.00133228192835202	-0.126712393214072	-0.0969579005263339	0.0624013339327314	0.0473846530105926	0.0876925147285996	0.25451437443869	0.304345723602166	-0.670701568583106	0.319288811727444	0.164496369494309	-0.0434390418875618	-1.43384651370563	0.086685262754596	-0.00015536731808719	0.18532853380903	0.191276446368074	0.151520122794788	0.263963279462143	6.15814623452554	40.0454216148529	2.03824230866602e-42	3.31051315773535e-38
10060	-0.0487078248188652	-0.153576852292487	0.387713268377347	0.402135536197962	0.234274541023309	-0.119865142390845	0.209818579852174	0.000394389326679354	-0.0241486461173599	0.0340195037863218	-0.188059972848273	-0.0586565300210891	-0.155426288741572	0.00869243410999819	-0.0488867935960156	-0.0369307291311924	-0.0423491882685235	0.293056009018343	0.352911281871737	-0.0560763347723991	-0.0242511579432123	0.0462136880713425	0.257743629319416	-0.187095051892986	-0.0312153768548775	-0.187773643772839	0.141680932275335	-0.0859923913014389	0.862131241142663	5.79297032639039	6.81082678789616	2.70547742617675e-13	4.39423643559627e-09
215	-0.0595391779438423	-0.379916240469599	0.858547785653274	-1.23221132719601	-0.37641129210301	0.0445939684086077	1.06855718814625	-0.390395084681819	-0.0930285386246489	-0.266956296260671	-0.0462152419995323	-0.118072034660551	-0.306921933826017	-0.145053799436626	0.121487865785956	0.176993120633876	0.137250787458747	0.364026234712517	0.176016614158538	0.182560535388536	-0.255121541392704	-0.34859599102135	0.933807437890844	-0.133615035529411	-0.0659328823770587	-0.215577030375275	-0.640326044910633	-0.0730813601052042	0.725588309519843	2.47057344517504	10.025085908715	1.65811825672936e-18	2.69311567257982e-14
225	0.043372601386225	-0.0923760655536676	0.847319446450824	1.47108066771418	0.0546109521040573	-0.25828358281633	-0.240615417339328	0.0342348496024039	-0.142788651780477	0.0986013732629512	-0.367992037423333	-0.14271219857329	0.143168797211161	-0.00148901758484745	-0.152980516214173	-0.073338340025915	-0.307203338087637	0.0753818486737888	0.238105758001694	-0.11518112198127	0.303038286490218	0.123547159386571	0.464357073842164	-0.180161706052398	0.0816244753933635	-0.290560946948136	0.306642074289329	0.00421779670057323	0.39032443409283	4.57241281568334	7.2066250023596	5.57157439624817e-14	9.04935113438627e-10
5825	-0.126834436581993	-0.11299683242976	0.749798126228707	0.180488106921455	0.106500033365864	-0.132132374654344	0.767947984467985	-0.152051464341522	-0.139418819643106	-0.00497272062188771	-0.308544237643159	-0.0983632499346557	0.0221053919646258	-0.126219054347931	-0.0912391163006864	-0.0593541647802373	-0.268081264665725	0.102473281234366	0.377875361584154	0.031533536278348	-0.0145270765751425	0.0179059821934538	0.731022855657499	-0.136793152228335	-0.0822510915181099	-0.278525115847134	-0.0156857651589554	-0.178631129172484	0.505144037859456	5.71728078904454	13.4614794526368	5.32431947890914e-23	8.64775969764423e-19
5826	-0.0925321080657036	-0.179375445498277	0.712078573150452	0.707118638164609	-0.13689253290034	-0.166658650004998	0.710348696160723	-0.476043666653745	-0.248098166309523	-0.349702573074432	-0.11589740100412	-0.215171938161816	-0.369118567277727	-0.289111713693474	0.185281444679178	0.142852487148263	0.211787428221088	0.486723094684394	0.0969478576868167	0.382301702005442	-0.0588514151416452	-0.0799185101805165	0.656735170071312	-0.134437547749876	-0.244417946443076	-0.0465998515650874	-0.130468757297626	-0.119397064333351	0.620263852413199	4.22111149148887	21.6055123589808	5.63526851987327e-31	9.15280312997816e-27
6059	-0.111607269214443	-0.00309435398995349	-0.232385149158394	0.167315869528433	0.184190544690444	0.124905193656176	-0.0739120590090975	0.187463916597209	0.119701341616429	0.197915800704021	-0.0417678564181042	-0.0035749340294958	0.219925922611156	0.0887486586752053	-0.127194848491295	-0.106550177654238	-0.294145055249402	-0.116332773386049	0.122142700221648	-0.135930071219073	0.0473631275761773	0.0916912640214161	-0.17308155076087	0.0287611405950724	0.0804356863915613	-0.120423334832854	0.183319375043445	-0.0599178151632281	-0.168662478534609	5.77487444268952	2.53130958009147	0.000361845772212238	1
23	0.0197544996837689	0.0903883711401452	-0.137594163575958	0.183417106449795	-0.147931780933582	0.0294223251517135	0.0065224690756456	0.0217648920569409	0.0353486940467126	0.0638494025131545	0.239203871939381	0.0860764420765951	0.0876096981194642	0.0869176375775689	-0.139760880298991	0.00614547772474056	-0.260052820478465	-0.31770485720084	-0.357843882021138	-0.227550742527945	0.110305606789991	0.16505923912574	0.0468196598487546	0.133688135249244	0.084138493469861	0.125984653044935	0.0656458865279587	0.0719807893459485	-0.38691338047499	5.68594252496633	9.42494359817654	1.27859749027567e-17	2.07669804370574e-13
10061	0.12436647915063	0.123502900468207	-0.307545130513704	-0.210105800942351	-0.0315818915667411	-0.0707240503144417	-0.242748390821589	-0.0410264539813828	-0.00517392558973929	0.048646814046279	0.182771793459655	-0.0174942515595381	0.0494764648782755	0.0861984573965613	-0.00129945213949865	0.16032567773699	-0.0321086555804528	-0.0924095175941344	-0.421090422929465	-0.0706366693043953	0.188561838485561	0.280226772566582	-0.334353225452277	0.147859526617338	0.140288739263087	0.121538653402171	0.225260427369809	0.0682911318220827	-0.28221267397255	6.01783939701198	13.8030163498817	2.11812411915309e-23	3.44025719432844e-19
55324	0.0633753108853204	0.118255407518144	-0.211689468495045	0.226386231383605	-0.0766436594738249	0.149184414233278	-0.223309628148963	0.000110220257921453	0.109761512706399	0.0577118970319532	0.302894767235785	0.119399611503749	0.0394761293693159	0.106263890107217	-0.00843423321129167	0.14073501022273	0.0160277509623673	-0.26253227366585	-0.335227731165704	-0.0545217496373433	0.0535211092164568	0.226589192409385	-0.27808870825495	0.241601239497425	0.104288624786037	0.175573316487769	0.0313130425253725	0.0655783691989236	-0.506220879557158	5.93208259091212	7.90536320934444	3.32477361329379e-15	5.40009730271178e-11
9619	-0.210862651930329	-0.117180111486236	1.3363017454659	1.46255915727622	-0.0957343763742385	-0.0909013157585484	1.34850055014352	-0.386216523295433	-0.101663390806768	-0.236181118227596	-0.157263293266097	-0.283010320903624	-0.12371611985279	-0.0402401145621767	-0.0897721018688455	-0.378767162277087	-0.303187109199127	0.106628010566056	0.131040848496406	0.167954770103627	0.00278838924697876	-0.251285867768007	1.53714025334035	0.252502261859139	-0.0628495322418059	-0.195732152648637	-0.142179600846693	-0.188847862667579	0.0148566955772657	3.93829842964891	15.1006059528396	8.19722562446477e-25	1.33139338592557e-20
9429	-0.0782428539442389	-0.470908916079221	1.22477610223411	-0.67805794507119	0.126948576161912	-0.0746302958566236	0.689382153771544	-0.0367316997374786	-0.133501708676817	-0.0238005322398239	-0.382182103553302	-0.144822175479661	-0.0757200621382848	-0.0370266498095086	0.0709417748060588	-0.186705151309544	-0.108709495427508	0.621200089986857	0.868982029350337	0.159808085314681	-0.261046491414321	-0.0452694279369876	1.10364177805861	-0.226438638267177	-0.131795243811997	-0.424415346823765	-0.272152556945565	-0.218252154803918	1.73244453938554	6.08280613594836	23.8266324269874	1.10050009139181e-32	1.78743224843858e-28
64137	0.105237444408208	0.23648667716299	-1.40670135134716	0.532098774652181	-0.140280111660221	-0.198419360059645	-1.74681230584177	-0.142590385792027	-0.108021609842471	-0.160623770731436	0.21926415731731	-0.0954195411852791	-0.130694221012458	0.0482905443376099	-0.00938657288506583	0.338662255585483	0.0975398854045103	-0.146180241591449	-0.565087562765938	0.0868293257113642	0.150969158545234	0.201248128026555	-1.59413876014491	0.106152482452141	0.10044115759006	0.138601934453964	0.138095735854858	0.0334242094364077	-0.455815227645401	5.03142865508504	26.4305856237824	1.32416294839799e-34	2.15070546078802e-30
64240	-0.821691312248798	0.0785274503088554	-3.46329613503448	-1.59398183892775	0.377652762909763	0.238053678089441	-1.83847093212733	0.140871536138884	0.198396724891279	0.333246479595392	0.57428673410151	0.838374558872408	-0.286794271204133	0.331036601773166	0.622072050844552	0.461074449854933	-0.054743187852534	-0.0831997028335385	-0.598033838658523	0.157774915119457	0.0308941069155121	0.535344608432299	-3.57296714960455	1.00099773844582	0.635074996432133	-0.0951992144422064	0.191944788659057	0.0546299509729038	-0.770323961790927	-0.970172687017792	5.28379269565266	2.38893393824138e-10	3.88010650249165e-06
64241	-0.288702004911084	0.206056291494671	-1.21756672385619	-2.79150696518762	-0.0898411376456514	0.123721073400251	-2.26579715726549	-0.194884273788862	0.194803352524293	-0.108326220508941	0.473495342868111	-0.181869670890192	0.269357820827238	0.0729141751493108	0.199883973636603	0.813465038349856	-0.0865625155537425	0.142757465733055	-0.906530351438435	0.867526905106184	0.566341428091295	0.199533547592678	-1.81966895212488	0.359412748005943	-0.0204065050764177	-0.151726323618533	0.548096645647748	-0.00439772822526394	-0.247225636316696	-0.241550035344298	6.5073826513455	9.77972156991285e-13	1.58842237738525e-08
84696	-0.12738869760248	-0.111725291906805	1.16213023755571	-0.994669402623711	-0.0503822389358417	-0.362918015779744	1.76565745742979	-0.578831387699764	-0.111007875527769	-0.425525831586449	-0.291139925043198	0.120791815423951	-0.400822011170329	-0.677854275611831	0.544018288993272	0.480506412016385	0.199269291689896	0.593527534582307	0.311871456048238	0.798017480408899	-0.374154276531706	0.346025679164983	1.43276688267215	-0.205159284674746	0.0446922344124774	-0.180271653508309	-0.487558555550254	-0.261900186268852	1.24341883139426	0.119938340327704	13.9450285367388	1.45088089169045e-23	2.35652074428363e-19
55347	0.0126731152621278	0.0432874859471244	-0.0736059983833057	-0.00509942417332574	0.194101180151998	0.0412801441237278	-0.395531551178128	0.172666406332729	0.0766367110896805	0.0197463927895475	0.000668264120524236	0.0404403763174724	0.114787254038128	0.0147306381053425	-0.0308901195816274	-0.000840880677909295	-0.186026169217926	-0.0283257038429154	0.0488210786069236	-0.0888591311820468	0.0310869184207506	0.191571426309239	-0.146141188847519	-0.0638976812632776	-0.00316857423112069	-0.128992467763436	0.162718859921092	-0.0754542167970633	-0.0246708562428426	5.62056064474252	2.83894050258773	6.75366788381965e-05	1
83451	0.106580321425054	0.0080287847017923	-0.0355485466427436	-0.728265891261544	-0.213865534296361	-0.205268978614913	0.0687425397035373	-0.183062154883552	-0.166672602331814	-0.192670203319429	0.140770529955635	-0.0185711521774641	-0.218036023431542	-0.196289894384838	0.140578793696371	0.156668031563089	0.298781240119043	0.554850375672816	-0.0520215067185512	0.29733819302537	-0.11960725335014	-0.00261512904390656	0.0560291624950855	-0.116056090702998	-0.0936728171580098	0.0131703518445159	-0.179752373591649	-0.0226708637282629	0.63521844097826	4.3778904978995	9.68215327019623	5.275156381663e-18	8.56790899509704e-14
26090	0.0788710809123231	0.179585685310239	-0.129411120380782	-0.798836417405041	-0.15968342713329	-0.0917993136281102	-0.0176647679288265	-0.142246254279649	-0.0941798016088563	-0.0717217909683012	0.277436809566401	0.0799522336249126	-0.0826286769344628	-0.022524764951264	0.153826622464562	0.366059844103703	0.16778766554878	0.125091922598615	-0.217237491042867	0.27957562600303	0.0951842328224686	0.252810076767785	-0.0975381848637261	0.0853128576596856	0.0749071826239003	0.182005378794969	-0.00387357782545419	0.0783861026951929	-0.190531081327292	7.20728424878515	9.18152785858258	2.99745160307697e-17	4.86846089371761e-13
145447	-0.193884339913473	-0.091008818531602	0.885803250958465	-4.1219732733788	0.0951671761328884	-0.428453430289912	-0.228085303212211	0.323555571925091	-0.111870656528474	-0.186350171707454	0.143909138075911	-0.0949800089076281	0.491575667797933	0.199257196694302	0.0392894951416999	-0.0120910498822225	-0.42530961800842	-0.873668426696961	-1.11931104588934	-0.468681759760393	-0.13745756535786	0.413142339069193	0.739076007657411	0.165357309366625	0.267530652709114	-0.196689241968766	-0.0279532629636798	-0.0328203660307875	-1.07289316004768	1.93324905847388	15.1374529204232	6.73899427716547e-25	1.09454745049722e-20
84945	0.130982134744807	0.162985935602538	-0.7379945576538	0.436266431764729	0.103346566101141	0.177768534625407	-0.963678450044378	0.290679845229762	0.078706550368859	0.196094587007801	-0.151303434858842	0.109356314190116	0.309019673714605	0.226182552583359	-0.246006711555501	-0.400256237261078	-0.287080240623609	-0.0894957604933292	-0.0477086731094047	-0.34014369045202	0.169865781416129	0.0530332513375681	-0.682685749496982	0.00187427988670682	0.0823524466749869	-0.188294387435592	0.30541396959779	0.0398770048338268	-0.166817399208512	4.73303222382162	10.59631774785	2.55075074644507e-19	4.14292936237609e-15
25864	0.0173778875569476	0.0705544413421991	-0.549628523951441	-0.0397555766439489	-0.192760290100735	0.123900775276846	-0.88135693340571	-0.0850244511707356	-0.0258553101574988	-0.116523231740073	0.341027871911518	0.0706602684339397	-0.0226706371843239	-0.0607154098915309	0.181643762685297	0.273039630104916	0.371724217698574	0.322944832332076	-0.117836201517967	0.303184140269642	-0.0376044984818599	0.0802475477211913	-0.569338365005391	0.132105515496289	0.0294031517953647	0.212727974927725	-0.0310382196546839	0.0659872183333827	-0.169457705689723	5.58911134778269	7.25335574275396	4.37562808453711e-14	7.10689513490517e-10
100526760	0.0598044962584374	0.574730392066645	-0.163853388232831	2.09905572312207	0.765652174867657	-0.634224165461975	0.389908984219215	0.172883543247439	0.261020216076254	-0.14735016305669	0.95670341621551	-1.51587133115773	-0.0424395460671488	-0.736542199240153	0.666639424376866	0.926726939883154	-0.114732063980444	-0.363568923811151	-3.58901346461218	0.0264430985881459	-0.278483501670163	-0.281624416289363	0.346237106647413	0.709283560615313	-0.0988117019799064	0.971885445774229	0.568239616702772	-1.02644314632781	-1.06033666777711	1.39926853678726	2.20293804679401	0.00231536269799735	1
84836	0.0622601063627796	-0.287800941304066	0.704410334734277	0.453420869772773	-0.226438461187285	-0.172328366501156	0.701515996548159	-0.425981279127218	-0.348219174924268	-0.348189542035808	-0.260790744647595	-0.235824298950665	-0.444441738050163	-0.243858007400268	0.109130667001957	0.065551395548281	0.237238068943279	0.514364317742629	0.0751134618313019	0.309941932966178	-0.175700385791768	-0.302341060580984	0.628472286206735	-0.213556624405077	-0.288083054081891	-0.171858178009218	-0.304928050871796	-0.110073269412627	0.985889941535108	3.95240411058486	17.2662027256698	4.31076798366904e-27	7.00154935907526e-23
116236	-0.0455163448687541	-0.133631176755549	0.70193765871098	-0.786839075072933	-0.197341454325993	-0.19229548355233	0.724742203835343	-0.301487082629586	-0.252344003869888	-0.203699295455652	-0.160276883886757	0.0954642444736411	-0.150924300807093	-0.164218678577528	0.0583086035104188	0.250758400515563	0.232822760328572	0.319735503408254	0.321960522167999	0.260977128744376	0.0692796399679844	0.0975838064993297	0.557699700709311	-0.223017007964815	-0.140499081689595	-0.108854907565418	-0.128215296983979	-0.181422727845872	0.872257945722923	2.53052313764106	13.3209957028125	7.8175701792823e-23	1.26972974851903e-18
11057	-0.0325870522636682	-0.160380043215652	0.382351457238167	0.297175758462666	0.14190749270549	-0.0349894943403216	-0.47197795721978	0.0414456978008594	0.0967789912113348	0.0470281382991388	-0.121138638799736	-0.0484845241294499	0.0199791332267475	0.0303479407980267	-0.128661890179498	-0.0821345718874398	-0.248069260694983	-0.425028561646521	0.186388819373858	-0.35481381691618	-0.099642226812994	0.00144072799036964	0.0723832874661069	0.0399283409864799	0.125817884461595	-0.120648974066156	-0.0117652160499146	-0.0516463307666623	-0.166942024251427	7.32309241364344	5.93401720683477	1.20521938770421e-11	1.95751732950917e-07
171586	-0.103663134031754	-0.277287976452394	0.653452797266696	0.626873257557165	0.0959434610138969	-0.301863087252192	0.859530574072901	-0.496426266043363	-0.400734176420869	-0.485416433388551	-0.526159336613564	-0.302199323591278	-0.370230311578451	-0.444769315153136	0.0893679716495688	0.0337123034784206	-0.0602233910708802	0.58703465714915	0.515961885840524	0.433054078381943	-0.235433390522462	0.039304388607133	0.659326640606512	-0.384927269995738	-0.210532295864126	-0.41463282187708	-0.0503592088454677	-0.407858332999593	0.976053837646553	3.81583003722541	18.6896426459543	1.91521917890743e-28	3.11069899038146e-24
63874	-0.120363533164812	-0.274027941707091	0.86479396906241	-0.546314659436729	0.080171859647899	-0.168211718748939	1.3997188553842	-0.597893134916025	-0.105111376643772	-0.378429774837799	-0.242503998456117	-0.243239165084469	-0.296366206526106	-0.30954624859167	0.122510118471661	0.3520895767852	0.231377170991531	0.362497885091632	0.583849636895796	0.418579926292836	-0.113497675332462	-0.0625177185440409	1.03187880035459	-0.0970735460318146	-0.0820593944606137	-0.307780646619149	-0.372656758694212	-0.151810551073419	0.826773115368111	4.37683881810284	29.6996477292207	9.34726186192149e-37	1.51818227161329e-32
51099	-0.0556327561954994	-0.144997745360738	0.723014145835781	0.560815118233403	0.132673738563424	-0.158771162735512	1.3635247625598	-0.118964971709604	-0.0686416001716698	-0.00189013132777409	-0.409202263486097	-0.182414252800731	0.085539801381342	-0.156773211012453	-0.0271034450250659	-0.0761429275978688	-0.220298508438099	0.254737598616895	0.399618974782775	0.336474758054377	-0.0209168251534854	0.0259768909564933	0.702612307219533	-0.128093620687458	-0.0729234531919774	-0.239054409358063	0.0202858996423609	-0.181841462855376	0.488272770145324	4.26089907242795	18.1298426582664	6.36837167573506e-28	1.03435092757289e-23
57406	-0.107539591331079	0.0366620935130557	-0.263444092694796	0.331899339784102	0.049587436035648	-0.0232153891931148	0.228893963166534	-0.161458666175446	-0.127619792571158	0.128908660811429	0.268648618810117	0.012084858057156	-0.152813472222405	0.0419929239785913	0.0837711152557214	0.176123157460206	-0.144405531926259	-0.183210506445853	-0.0208310318917093	0.18585725030042	0.0417239375421189	0.269514970778071	-0.115636600144534	0.224509800792054	0.169752130025274	-0.0134742406646834	0.0188650629933244	-0.0293642265548089	-0.240811064286628	5.57310884062868	2.84638655563755	6.48478772198425e-05	1
79575	0.140659168144203	0.214447788597645	-0.727862182940288	-1.23275903326123	-0.378230372884747	0.0636887973380766	-1.6155251785622	-0.125111757053728	-0.0763989709367706	-0.134827638398025	0.171759443320054	0.150077176476707	-0.0825543235614349	-0.0142477062328804	0.0178681698661299	0.181620224188531	0.39115631630116	0.198909185271674	-0.329820932439287	-0.00241142166867619	-0.0484009848286381	-0.00786059402000732	-0.762395202186757	0.0174488892853096	0.0162783915022694	0.138866912169185	-0.162049828057595	0.154470475119412	-0.395629094936215	6.94999515555921	10.1381155629944	1.16819931198468e-18	1.89738932252552e-14
10006	0.0148364181164134	-0.135297582268557	0.0708390728820249	-0.248187169145568	0.24790308911011	0.0804336945468317	-0.0333669400691031	0.137605635330094	0.1091403237878	0.0644494591909793	-0.133361966932527	0.0688823453233729	0.242879373038609	-0.00662673141974638	-0.0130897211805015	-0.0932496002479362	-0.0874809210932058	-0.0455664056921016	0.172024858281942	-0.149150428244748	0.00340609354152697	0.0530697195434194	-0.0478901229157903	-0.012478022011638	0.0243087548566073	-0.101879375006789	0.107641751841721	0.00754122666184833	-0.0904757767758563	6.40984312563808	2.68662104927558	0.000155112490444393	1
10152	0.0259916579812216	0.0573286375376677	-0.11814444917204	-0.459912261294548	0.17110178878571	0.196926157070167	-0.614086672499976	0.417594222091241	0.287998676162996	0.306016074680006	-0.0977579194611517	0.13270828801838	0.342150778897356	0.184932982880108	-0.23336117412169	-0.277681247728609	-0.271493217186054	-0.364403392963276	0.0314534939968977	-0.442234504918469	0.11351819534171	-0.0181038330775019	-0.192141592797189	0.0354242509034217	0.171967260766968	-0.0325362140310213	0.220934041944454	0.125698656258953	-0.446420555900937	8.34446939548065	10.5103377658467	3.36630227068417e-19	5.46754814804523e-15
51225	-0.151151313890454	-0.259268822315256	0.685423952998143	-1.08139804155609	-0.634117266445823	-0.457601963468423	1.70973169047879	-0.540518115615227	-0.270334899684484	-0.750394141148937	0.279672832927317	-0.326365595782213	-0.153513351290599	-0.00808405884533151	0.449277217376021	0.0851789323663373	-0.262337082896597	0.401274413501217	0.459669955293908	0.595916921209652	0.244407729897016	0.0477191967168882	1.00120232434054	0.0945671358837775	-0.262582713414095	-0.206725967150749	-0.401463627492322	-0.18138390423895	1.23355253250336	0.0392646464895718	9.62772334397615	6.35412199336374e-18	1.03203649416214e-13
25890	-0.0105977123045005	-0.911619953489021	1.34622515222001	-1.30188565058229	0.604634943006822	0.318318378132701	1.17622397424396	0.241955899512745	0.671082082247718	0.0516778704147909	-0.567385706453367	0.0147738831492427	0.00243285094448496	0.412457596577929	0.313000362091012	-0.426442179577862	-0.182935502421534	0.106556628545441	0.900961049645665	0.164743695729182	0.050201466604224	-0.56376238421015	0.872441058357562	-0.505454899367199	-0.13484560599106	-0.164458716188516	-0.411099557263432	-0.177270503296114	0.562841843403771	1.44897917897108	7.69141225999549	7.64106483594133e-15	1.24106175065359e-10
25	0.009419181397113	-0.0410355227062802	0.733795310238508	-0.290461052840587	-0.0929635009292877	-0.0262744238624887	0.990979169331962	-0.332367974787493	-0.157202687622752	-0.06645692779601	-0.224491300255287	-0.133596793224112	-0.215030950412484	-0.0953594297487619	0.120378027986797	0.0994211997425365	0.153465218496006	0.298317689479265	0.16807494845248	0.386728041754871	-0.0551529736565914	-0.207388298171819	0.864654015911319	0.0160939837594648	-0.0451304765149681	-0.149724794092198	-0.207213216709885	-0.00896279312221247	0.526100886354382	6.12653860297706	11.0489893428575	6.06558422423221e-20	9.85172189699796e-16
27	0.0432503842228472	0.0122791916941775	0.151124833812599	1.07178793871818	0.0289453680136112	-0.00335684271662097	-0.22572300072123	0.102010001771348	0.103158870088195	0.0721421704520727	-0.147419807099729	-0.0149390073246183	-0.00516252130753282	0.0183882096224278	-0.207819540141624	-0.172320353852962	-0.23516851435957	-0.0809213623014041	0.0221390688471972	-0.2500361395691	0.0665462999285568	0.037471047110548	0.136530354652286	-0.0281481251788626	0.00991623110884104	-0.178731051557978	0.0394009373231737	-0.0238335342560391	-0.0823059041763781	5.69479622231635	17.3794646245529	3.34045192062597e-27	5.42556200948071e-23
3983	0.0248423684022776	-0.178836662513953	0.570307260808222	3.000215753066	0.195460809063769	-0.0415410572922981	0.21136320657095	-0.0922452052261906	-0.00423911267084316	-0.0594786094065992	-0.285367192934836	-0.0718923243771995	-0.0268970264437938	-0.0737376693022476	0.037497529258542	0.0102836441823936	-0.0091489477185814	0.173401280880933	0.372766607100866	0.0515898846998664	0.0288232863104854	-0.00110342807172229	0.571730622786594	-0.156020847195814	0.0229010609888745	-0.24408593127118	0.0282370616426525	-0.0451715272854663	0.69369673477901	8.28568128403774	95.3516944341089	1.04718306155165e-59	1.70083472857219e-55
84448	0.199808909652791	0.302203699253319	-0.202557625649892	-1.55005396539533	-0.450556509405142	0.0693520722228119	-2.01678709996709	-0.00729864967369928	-0.0121945655230945	0.0601349956686611	0.103024029912811	0.179606793934246	0.0818120805998804	0.0957257414723913	-0.165302202015089	-0.0162302354930396	0.112411556718759	-0.0984465506726976	-0.790584463594454	-0.152910574491425	0.227479029302306	0.02710172777872	-0.542383514858561	0.074258380464686	-0.0401261572986648	0.240248599847666	0.279379221938546	0.258619939920398	-0.715307340611026	6.68603675984083	16.9420541069817	9.00894720494622e-27	1.46323320502737e-22
22885	-0.00515301670658613	-0.116286073792919	0.292070814365049	1.71472760112781	0.00663081797705567	-0.0175986321725078	0.42294232673589	-0.00151250172458354	0.134398877085373	-0.00977036428760889	-0.0186436110732985	0.122334694191205	0.00887382376386067	-0.0233273175302339	-0.0795650524452089	-0.000954343421004044	0.0149924702049443	-0.0629722954017818	0.310955555965129	-0.0769890278893779	-0.138420622242599	-0.159600019728998	0.104040158900858	-0.120401098092486	0.0748618311525562	-0.0488773128427008	-0.222242566434372	0.0273083500906908	0.432637380814506	6.07249641934108	42.8996269020763	9.52164110697273e-44	1.54650494859451e-39
28	-0.272615451984404	-0.501427131232602	0.699230247932845	-0.0794050762620203	0.426183862335207	0.120067172116111	-0.140191360403726	-0.35295547813157	0.382533088390473	0.355448407955716	-0.411794509246756	-0.0939529086136046	-0.287774136362411	0.0551725475436808	0.188218456439497	0.177200252696976	0.0801834579032746	-0.343104108121137	0.714710204133091	0.204618793026814	-0.320974411951061	-0.362651075541151	0.536260208169648	0.184692497651936	0.304331395176002	-0.484744586063878	-0.161246335138241	0.185969979148871	0.920993789459128	0.133616116220903	1.76620208775417	0.0205967509815211	1
29	0.0839305692832807	0.0592712446170523	-0.545203274546316	-2.29222605564758	-0.0572278917541914	0.232202620118482	-1.10303693530528	0.0752490032860155	0.176251195144361	0.115715359381344	0.0384223514699688	0.15783394833653	0.0893919537455546	0.0765980212103773	-0.192232880843484	-0.0615701493418066	0.021998160554449	-0.37453040008454	-0.210789075958873	-0.356260854609387	-0.00750409379720948	-0.0858573259442995	-0.639088025449167	0.0657318014217313	0.151181884388348	0.051676573055274	-0.06625649717704	0.151198566100822	-0.536004850750224	9.53242140470672	26.2767753122948	1.69301699891688e-34	2.74979820964079e-30
137735	-1.74449640489958	-0.0960473048728255	-2.76842298691927	0.470476795582165	0.571822969959236	-0.280541525692678	-3.28745133326866	-0.456652927412225	0.48962868387344	-1.0400193659359	0.307938028598809	-0.144744803981748	0.406402682978295	0.280992341354376	0.227146383900712	-0.1087755924947	0.188059146567214	-0.225381505683476	-1.04432375102445	0.594411404776082	0.0745505038452702	0.669437525991834	-2.87741359443471	0.344219170153352	0.586315640401594	-0.109864793066033	0.298563501562941	-0.107971199637791	-1.16961520639722	-1.21237209112873	4.19379185235864	5.04387799797636e-08	0.00081922666443132
29777	0.0436137827633021	-0.0196915607669941	-0.142875595823579	0.199024649165378	-0.223686099800601	-0.0394344517401002	-0.373632461482025	-0.112695006360727	-0.111621614350422	-0.216731225580054	0.108832996985738	-0.0745870450075431	-0.0961818571421084	-0.000149830257055401	-0.0884978820623407	0.0412320960513426	0.19692113978479	0.200735825091251	-0.304965963239456	0.171155122823611	-0.112933174724184	-0.0221609742005844	-0.112167959386048	0.0206183301527543	-0.115427333301777	0.155505042610152	-0.0520696514441057	-0.0436705254509498	-0.0654885055456891	3.8086657030978	3.35013271713695	4.22422701618466e-06	0.0686098951968713
80325	0.077808422756326	0.238197142578266	-0.544801247563405	0.778791655267476	-0.510866413842303	-0.406663775490998	-0.967505145102337	-0.281508062714912	-0.25716712030927	-0.298804152524992	0.307539009786687	-0.0662857871617084	-0.177430504117835	0.00930077263544019	0.0434656032587919	0.310327425214822	0.250877756960135	0.0688601071206278	-0.875444739661791	0.113822117146418	0.00316099262546189	0.191047236914306	-0.448397891040001	0.111627683164513	-0.0320812815013691	0.210414443750729	0.0479885237484961	0.0471115965874162	-0.269329936052786	6.34812775201502	10.8391239610695	1.17462386459201e-19	1.90782408087034e-15
25841	-0.267282407675629	-0.259088249896368	1.39330943008158	-0.113880752515567	-0.214650569947543	-0.399967834100949	1.66027499697333	-1.12998176231775	-0.667687903190961	-0.466031050294408	-0.140282751832605	-0.472983899616268	-0.694719434325335	-0.362941429813808	0.325632466526441	0.415630404268966	-0.0283551503228849	0.596143534129361	0.323285121522884	1.00183719776808	-0.0768189282297767	0.0619573620675924	1.28725099991725	0.115588673411474	0.018978438429836	-0.237273094602297	-0.291469616927782	-0.31682568366236	0.928043849807453	3.87674868333553	18.1214310926432	7.41888608138073e-28	1.20497547733786e-23
30	-0.0356803565135007	-0.0515580622946292	0.346451681876057	-0.443973578425429	-0.100485188000674	-0.129739598515838	0.79846842193321	-0.28450067242914	-0.221290077122598	-0.240707543585628	0.0830120521255053	-0.0336377966153799	-0.256418642061177	-0.20627412650534	0.184939681451355	0.284886461419923	0.244545441960068	0.264395591950444	0.0497411120597697	0.334094090544584	-0.0904336977886216	0.0375499734179334	0.465011324334828	-0.0239134851717522	-0.0954861245213018	0.0150247547136831	-0.197843727175887	-0.108883671539992	0.306336475664216	6.04187095332917	14.0218328854001	1.1837900207154e-23	1.92271175164595e-19
10449	-0.179956468887181	-0.329921882569338	1.22883028369367	-1.89362529631325	0.0619677758506109	-0.420637992753295	1.78196877107128	-0.644271098007159	-0.298499111984656	-0.508331317985965	-0.258379010858982	-0.281504536879697	-0.461155799840353	-0.524317916458159	0.273244278333648	0.256108867152673	0.189091665231435	0.542989625558575	0.534046455806041	0.536258480804236	-0.120530500193335	-0.148236550466055	1.28664442168926	-0.380492833578661	-0.203387994911529	-0.31924843117052	-0.323820553837236	-0.387295752653241	0.923342751812336	5.35093339253033	54.1925049409462	2.51495929954087e-48	4.08479689431428e-44
31	-0.0116368999247119	0.0401253148776081	-0.402921497790869	-0.555721363937935	-0.00369851444747474	0.0614554243674676	-0.657122812244581	0.0590510776714315	0.145571456953851	0.259756164028139	0.138030461327459	0.141651675857868	-0.0121008438463276	0.143165217598146	-0.0474706645425849	0.146655055634957	-0.0944465927315588	-0.524926534451021	-0.258148311693145	-0.252937441060044	0.152968220443093	0.166855545516375	-0.467535246306951	0.146261506340032	0.181420425513516	0.112563294791392	0.0984835565714964	0.146808372694765	-0.480780806890916	7.1325979083395	14.3870364322417	4.54943777309569e-24	7.38919683106202e-20
32	0.189225643382897	-0.274520940213	1.00931418756028	-0.982481081468116	0.0823772607122567	-0.117318311584804	1.36704642498829	-0.636972100866513	-0.235082401323633	-0.29356419412659	-0.351596559673633	-0.285757370049916	-0.408814835764851	-0.387212909387983	0.33719505461598	0.166964828862396	0.382856560782221	0.577598318447369	0.740132866318782	0.505864818411421	-0.0231044249681033	-0.187539356435564	0.91444238420231	-0.098084002602303	-0.0158115195508505	-0.239269081962156	-0.134905670447075	-0.143380152082804	0.979354226462284	5.11475860889725	21.8902497994293	3.32150025489004e-31	5.39478071399241e-27
80724	0.0420437162414912	-0.0832119257615903	0.416434883201863	-0.0287096758113908	-0.0696467957702233	0.0139914462372413	0.313505041084078	-0.0730185171842788	-0.0355568718428262	0.0436853626693313	-0.0527425071735698	0.0334091593467471	-0.228157436079854	-0.100451560546502	0.0652280791712275	0.184818572514578	0.174634275821491	0.118416407231607	0.30188879819291	0.0730646070569848	0.057403750628133	-0.0406360787709124	0.404809021519813	-0.0537362277191343	-0.0645202674954342	-0.0154872267174441	-0.189159178940837	0.0457901267779277	0.28945418360282	4.20678486658218	4.54579783111366	8.53853643092275e-09	0.000138682908711047
84129	-0.122536009783279	-0.189896663666696	0.567036405358024	0.353708954447492	-0.00941614417270255	-0.217522483555242	1.00833771665304	-0.426917122594012	-0.326353219135839	-0.177728973012947	-0.223743769278423	-0.288101410518295	-0.269654728380058	-0.154472789016286	0.155174629651089	0.0316312099738722	-0.0712161555326764	0.344607680858656	0.1920442096948	0.359711219957154	-0.0969332452636338	-0.243981689224809	0.835007449891674	-0.105855454263958	-0.285049168647938	-0.247109737174304	-0.142593887954616	-0.296247406124852	0.53752979847875	4.89180978602049	14.9015405609385	1.21882954376578e-24	1.97962294498438e-20
27034	-0.0267349037550617	-0.064218924281795	-0.285436462779443	0.0855276897123341	-0.0530234163189537	0.156892882853603	-0.33003467092996	0.0201209998200393	-0.00334955029635599	0.0277990955463207	0.142669478919798	-0.015413339321168	0.00277071281513158	0.0395694004103714	0.0115031206214246	0.106044982220857	0.0310312183147343	0.0270098837236158	-0.271753882939047	0.0217733168994768	-0.0157578661573788	0.0715284523403181	-0.354147582767793	0.0859400462347903	0.0232080752241173	0.0384427297897076	0.00315819643841955	0.0501945014597547	0.00194653622258216	5.07086521609182	8.77336324198088	1.29154692379794e-16	2.09773051363261e-12
28976	-0.00437731655601001	0.00439190869609055	-0.129235485900264	0.133804215097784	-0.0502567918634971	0.0251034687769862	-0.121341510436111	-0.0312314223624491	0.0731937613190046	0.00533455838182367	0.156406634150663	0.0469506679971969	-0.0522274093618346	0.0227861571002169	0.00521821863198058	0.0596663110221947	-0.000847481058802169	-0.132739197340145	-0.203985850253201	-0.0844143897564835	-0.0406568147177085	0.0463962237573975	-0.0836473984310778	0.0662844428739165	0.0793776249821621	0.0267201338879382	-0.0742377925662908	-0.000273957160208761	-0.259994951492909	5.32996067443685	2.7726810917044	9.69612493038032e-05	1
33	0.423567123414557	-0.144814357041326	0.21494293192512	-1.17804127805813	0.789103489414882	-0.271268710833508	1.15197011633604	0.509604332498988	0.404406349675836	-0.0339641991567156	-0.0953217947677268	0.0273369700821811	0.144882658882167	0.145155303148555	0.0023954677986487	-0.164769501093	0.0830483755431136	-0.738795554285619	1.60345444961688	-0.228855560396251	0.130163525979459	-0.795026623067258	-0.127679932547102	-0.263206834296621	0.167847920232423	-0.390864409500733	-0.345674062955651	-0.00694714744331264	-1.38898899278566	-0.00197554944880929	7.16802249937422	6.18823788292176e-14	1.00509359694415e-09
34	0.070978662559459	-0.018604876372418	0.475539799447406	0.066236954774769	0.119384759104285	-0.141444947618952	0.676203665333906	-0.0234645893236091	-0.142287980622905	-0.0274932760435233	-0.289739417784738	-0.0518209417203831	0.0351069566894845	-0.101042048961216	-0.00287572598309534	-0.0769273516273699	-0.0709666079599505	0.358251632720146	0.233871569331025	0.120655084488014	0.119271893072571	0.103852785063176	0.442066448767915	-0.156132163399868	-0.0709271619163392	-0.216841050800655	0.098584458621608	-0.12164983304303	0.549467858971025	5.95321237639633	7.62939465680966	9.74920808112908e-15	1.58346637653698e-10
35	-0.129753034924325	-0.213432010956221	1.01915765463337	-1.6352788689165	-0.398534642601327	-0.420263160719079	1.39358795187038	-0.631324439924817	-0.377898780818918	-0.467607056037074	-0.0913065125402611	-0.342617334330689	-0.527324338740398	-0.519636856802754	0.135343033692728	0.337991091233007	0.418938085399489	0.573196542731494	0.235470725072669	0.438276031029756	-0.245065831942406	-0.122033028272142	1.13344042677955	-0.241809166143222	-0.302074172560288	-0.174368122746137	-0.592808307830862	-0.313997498850686	0.790494790240833	3.9429025004884	18.1627201932547	6.33727192036963e-28	1.02929970530644e-23
36	-0.0248453920160797	-0.0271141392171583	0.0872388148547243	0.881746445789443	0.0864080427492756	-0.0213373500435152	-0.236602891746912	0.18731084461167	0.140459775366598	0.082194907820048	-0.231141085289237	-0.00399205237698114	0.146673478587617	0.0965291350910389	-0.128022254225857	-0.234620273878418	-0.258237701314894	-0.219635155010713	-0.0956485786182549	-0.164178280950448	0.104814699006247	-0.102736116040461	0.0631093711045998	-0.0906512031793816	-0.0143428975882454	-0.145144346319651	0.150073974537321	0.00954322164727959	-0.127441761443673	5.9435197209086	8.36601586155148	5.78536515822312e-16	9.39659008998599e-12
37	-0.0699930116333577	-0.167733221417751	0.560103848307315	0.415517542331547	-0.127993822017322	-0.102924422829719	0.872354162293683	-0.381204547586734	-0.266976838137847	-0.259980395993969	-0.0777352748575629	-0.184673755410456	-0.380579783177496	-0.315445253658643	0.189770324692011	0.216798950782554	0.353341187664116	0.403339938063049	0.139580226939566	0.333498388534217	-0.191038775865006	-0.045885754775025	0.616619529358209	-0.184425518294657	-0.15370241336273	-0.0643512805362677	-0.284072353149672	-0.131294817115038	0.506343693787994	7.46287911431061	19.287160315006	5.48016079490611e-29	8.90087716308651e-25
176	0.159775544164137	0.478477692570782	0.214055160707863	-2.24631543568365	-0.228057211164386	-0.889847530966204	0.113864105794465	-0.603613760914689	-0.537442121628932	-0.31535947592776	0.538246946182569	-0.254726764715936	-0.55602848232371	0.280910724140765	0.104003053064176	1.17770006203946	-0.266370669287589	0.366994953051619	-0.114376882305472	0.819979253714743	0.851918212902448	1.07573645803144	-0.132714407469663	0.0731149075095997	-0.0979748528344799	0.193094500484335	0.593002188488627	0.00334983194686782	0.129630760080631	0.938081405972473	6.17929859722606	4.06004312320776e-12	6.59432204071404e-08
9744	-0.50949452764687	0.125224491335867	2.00622431666482	0.267105904293557	0.425791426500567	-0.173777048548938	2.32196387791745	-0.279809702635534	-0.179034125319397	-0.571164077879122	-0.0994829518838237	-0.172470049700687	-0.284149074551644	-0.730033781875766	0.401173809668165	0.257009462852201	0.64213633063458	0.158546590184949	1.10368351363023	0.129794792586967	-0.0191990995283333	-0.496363803694585	2.02528394816997	0.115190114707667	0.0861952968115201	0.190283511428626	-1.32109563248639	-0.430985212172911	0.596743352444827	-0.170181570196625	10.0956413208488	1.31095920068899e-18	2.12925993375906e-14
23527	-0.0117340415998753	-0.121922976583303	0.594571966546036	1.31873910490845	0.0737233145209201	-0.0222083942795241	0.472332322040557	0.0724049746803596	-0.0568162913251925	-0.000896923376820473	-0.429448495844572	-0.130614743414494	0.103652374481898	-0.046465258353428	-0.0475180188427005	-0.200875287988563	-0.216874314837115	0.138927371754899	0.277627782631484	0.0246489885710283	0.0462944601804297	-0.0119877314480406	0.459698305593247	-0.107747589900413	-0.0764793587380711	-0.304606504865388	0.073905966772254	-0.0960250118264986	0.361444272351507	5.43708404777046	12.7533134579514	3.80499622325282e-22	6.18007486580724e-18
116983	0.115974538434332	0.0851823342083659	0.0998717337423775	1.94727998065452	-0.385221574752596	0.158349695249842	-0.943851607272566	-0.197550435476216	-0.0909208400332619	-0.0876346572392643	0.0136973255540985	-0.0358297506534963	-0.172428374084463	-0.120372538520098	0.0284378265437629	-0.0363796544055125	0.39985149711348	0.330887375654917	-0.353804287311608	0.0996806585485547	-0.135625949918782	-0.267082390269173	-0.0134720125231982	-0.0324592586196475	-0.11766311194897	0.104209667784641	-0.20227992341992	0.0934442373359094	0.0363930492848343	8.03786633695218	17.99438880466	8.55464931126765e-28	1.38944614113609e-23
38	0.047489102767035	-0.0912859660002062	0.429658128545852	-0.35878571040918	0.113640313920656	0.00183784838777683	0.581164342052594	9.33190493477565e-05	-0.0402044528875524	-0.0529302717715006	0.109705019555871	0.0118755732327613	0.00578386745399789	-0.0518542494191287	0.0623424384537126	0.121152902643535	-0.00875752760588153	-0.00577489210433688	0.0647694924356852	0.0203575912388253	-0.0299876126207118	0.175639480855119	0.388908687939613	-0.0572843957788853	-0.0050364057901005	-0.0424747267720115	0.0304883374721866	-0.0332977634296817	0.0925175634477479	5.66335215661241	9.68758722258676	5.17824589452502e-18	8.41050698188754e-14
39	-0.0234035470782341	0.0267100365704501	-1.53355675435405	-1.3488524368107	0.113778617130211	0.0789207652675964	-1.29982535445241	0.122324754346248	0.0289637755580076	0.223958281459222	0.421207335948891	0.112955830795037	0.07076800913826	0.205742162636123	0.0603778190203285	0.307210536524284	-0.15457914183634	-0.553556400927663	-0.329974590174163	-0.35163762332258	-0.160266013925374	0.445846329165113	-1.17569281009439	0.0810233850649527	0.262394013762564	0.0912728144417138	0.0269133854294751	0.0206523659620977	-0.843304576408385	5.56997031008959	45.2902855189688	8.40471106614429e-45	1.36509317136316e-40
64746	-0.019315811154718	0.0656429174875562	-0.101713520835679	0.585581514708065	0.18697647024085	0.0876141143495471	0.0916086247924234	0.255543491338518	0.155732918623729	0.15697557321847	-0.129360047413291	0.0773428633659373	0.224140899958588	0.0908745299846034	-0.21842356172466	-0.320843790504789	-0.403149822180005	-0.348726968518351	0.0642287389653501	-0.302310985186322	0.10765748756826	0.0637376003290264	-0.16388002756637	0.0347934543099581	0.0421184759611651	-0.176813235482746	0.161830709084726	-0.0518153539736326	-0.245742605440775	5.08090636250717	7.5511087877657	1.32810260567857e-14	2.15710425214314e-10
79777	0.11843579439634	0.096838417595922	0.108768087722954	-0.0884330059634887	-0.0120933034554032	-0.0764897597271629	0.0113791129177843	-0.180653709371708	-0.0892568854407567	-0.319841366862014	0.0527421101108331	-0.0486599220950792	-0.254791946277814	-0.196774604343345	0.21420808804475	0.196131277543852	0.389579356427906	0.423898440195914	-0.0339567796502758	0.273073370910872	-0.0944343198438718	-0.0824954540658877	0.241956829743623	-0.157851556391929	-0.0577261409958125	0.0770315721553916	-0.155214142495391	0.0917876890964697	0.38496223929919	4.31375296452486	3.58931892695514	1.17736851106807e-06	0.0191228193567675
91452	-0.0911365875675871	-0.08332552453323	0.453628975269275	-0.619107156273664	0.152737311836104	-0.125526973922642	1.03524417334438	-0.0811249875951321	-0.0833351858186285	0.0164682297005745	-0.216059134910024	-0.055562824924143	-0.0598662679236455	-0.111363759800848	0.00124616792270787	0.0363764317241217	-0.164890455335604	0.113793701205288	0.371796135523243	0.060179045593283	0.0964441988139753	0.0651068278669627	0.547130206701101	-0.118924130434588	-0.0185049069342473	-0.215810085108955	-0.0156648215898433	-0.0804435563652917	0.420601836213301	6.35041794371472	15.4761813447285	2.9128988502924e-25	4.73113031264492e-21
84320	0.00787373358100628	0.0344180779796308	-0.227349595729977	-0.115407613127456	-0.0167660438243654	-0.0106619561007219	-0.206300571177296	0.0211496977029467	0.0278994143605675	0.0190003985285417	0.153344614024105	0.0831164953260534	0.0300331907921888	0.0315817894767855	0.0189482104694502	-0.00457242599051798	-0.0141622641019252	-0.117892037719895	-0.0185050473742566	-0.0129739412769276	-0.0569547571412542	0.0803139903442164	-0.138777534295011	0.0441982932775308	0.0140358890544509	0.0728075834926913	0.0141682220829769	0.0802689530184916	-0.51994032764427	4.45506048335046	3.43207741223263	2.72215072011225e-06	0.0442131719960632
414149	0.203682328127935	-0.23774041813513	1.38221410031353	-2.10452874167461	-0.0177393242734384	-0.128506244387947	1.23729056826856	-0.57134935762042	-0.222362924080278	-0.222242014446726	-0.58213717231718	-0.0143653875587329	-0.484869054001478	-0.537151448593357	0.074429234391867	0.189967443228171	0.159912885688373	0.639223183729999	0.759186253989549	0.3376363458632	0.0128836816721712	0.0381373242594693	1.31204761006711	-0.502102532255502	-0.11401618159654	-0.399154110916297	-0.0908743673194696	-0.0743290566574793	1.03947916952555	7.37421485495077	32.5795433332543	1.74678597564645e-38	2.83712978164497e-34
40	-0.133147197548096	-0.116290266066155	-1.25974021802943	-0.763657783879492	0.150042846476408	0.164223607423241	-2.62176371566152	-0.000935592578782068	0.308111149414626	0.0923635875832488	0.151102547209037	0.0484803523695654	-0.0334134102631621	-0.0613964510294317	-0.0177791996971292	0.156625776229463	-0.0354527010641514	-0.352442381803939	0.465336342598924	-0.318177710591898	-0.0443258529693171	0.0577154616410896	-1.37892331469518	0.0275360548169739	0.15886962369641	0.0505756205391419	-0.192955644359892	0.0164554823813809	-0.891708681339308	5.17887132540403	30.6473400446058	2.42826651412744e-37	3.94399047224579e-33
41	0.0182352206484824	-0.162567710996173	0.825300457251424	0.12861485265522	-0.131905602060059	-0.0708982840791634	0.625508822662151	-0.31099959064541	-0.151016702922668	-0.249251408655186	-0.0838301022465485	-0.0822530594817152	-0.26011515225463	-0.206205192238965	-0.026859243828935	0.035754413971689	0.0865915628659191	0.0782209275826398	0.0922823762863946	0.0795711453361562	-0.155247918037051	-0.0801796672514586	0.784971568648645	-0.0527640688406097	0.020936584136957	-0.13064833523018	-0.175929238563079	-0.0979746110771045	0.502776722115136	6.3562327761333	22.3135691870207	1.50857558244941e-31	2.45022846101433e-27
9311	-0.112586546821733	0.0483944229360716	0.555619337170052	1.8901529722934	-0.426721459172028	-0.29998215710359	0.273405111940983	-0.528192910436362	-0.370720257351378	-0.324249425998916	-0.160944412942795	-0.287135236788039	-0.46623054284687	-0.375997681414345	0.267390938725128	0.106317752166074	0.555370490001449	0.796596377295464	-0.286251684228987	0.621503794431605	-0.0687129599368022	-0.423974919710592	0.703702678162665	-0.354828217766537	-0.424063220602227	-0.00605761666404937	-0.20549403166457	-0.0941596093745024	1.01311431492495	3.506797465165	23.9367103132542	8.34048384184549e-33	1.35466138559255e-28
55515	0.361938411751999	-0.0895211995251912	-0.088324720233885	-1.57105095081185	-0.190449482997356	0.209564022751776	0.016038202738488	-0.190449006453404	-0.164539593160456	-0.204892662984167	-0.342160283664272	0.181604337102532	-0.0850229380697527	-0.169402471126184	0.110955328070341	-0.0814815118128976	0.578400121942516	0.366442902494826	0.251960888946073	0.45777300674863	0.0333238638794259	-0.46492303142717	-0.215792990745705	-0.00138451714186374	-0.131432242536361	0.325425005344906	-0.0817348835910617	0.264665694078281	0.104180061795915	3.47251578171088	5.15573123630444	4.41451574222331e-10	7.17005646851909e-06
84680	-0.173454337027624	-0.139390042695823	0.568577910192432	0.384143642238388	-0.125928241331916	-0.0531422255391722	0.934679210419879	-0.149075954666872	-0.172992565215556	-0.276841804770224	-0.329445464769893	-0.146417378253215	-0.34786696282557	-0.330560595747379	0.362293307576078	-0.0890019774389441	0.0237298934963601	0.189505521819712	0.0737821827635021	0.240182120038515	-0.107222653921326	-0.577325442717334	0.573306565176107	-0.148652636145342	-0.138106941939765	0.134194489254774	-0.260212246236808	0.00527929117743163	0.53094097421483	0.819071853151075	4.55827540922747	8.02415444510585e-09	0.000130328316497409
65057	0.0773990770184486	0.103792475918067	-0.288347000041719	0.779142372105096	-0.156033661677843	0.115624628962103	-0.4380143636092	-0.116308289629927	-0.0200220745328894	-0.130640146011595	0.131693011806661	0.0518243947868313	-0.0777243100774617	-0.0867088146886958	0.00497508889148633	0.098866574603041	0.286496357584073	0.289069416561093	-0.39346111511112	0.242808939631193	-0.0790164006085643	0.0316462024485386	-0.321078856287943	0.0495652876014782	-0.00510764719472292	0.0974318308123722	-0.0691195342349912	0.0502783700107004	0.0379342534058413	4.60585356722093	5.08488873884904	6.14109050632686e-10	9.97435920037608e-06
1636	-0.178494520486868	-0.0376277030716222	1.95082671082773	-1.37168286592532	-0.123647829154269	-0.120244945460383	-1.14800161117668	-0.351540953696399	-0.0368173626978418	-0.234335449780628	0.0646652712796868	-0.0840125263746029	-0.260118870923115	0.10402622594641	0.0799032394735506	0.315102016853218	0.116430333221378	-0.163053221773491	-0.795348933322623	-0.10988910679794	-0.0194228994429025	0.115336482460152	1.45646349352242	0.100473770513713	0.122461313131203	0.0732291192168376	-0.111033605245859	0.0159451987997186	0.0287903125301171	3.20104212901955	19.4499444005334	3.91816194825621e-29	6.36387863635774e-25
340485	0.0626535735779118	-0.142913999754354	0.287130763159078	-0.289137020343034	-0.19228703558259	-0.0715042376219952	-0.122138294998198	0.103504529501223	0.223326466168914	0.386817286923732	-0.211983370529929	0.0621232298640368	0.00696576683983718	0.321057834393393	-0.123625144488347	-0.305111415721027	-0.173626434462809	-0.180020692270512	0.391769989419205	-0.488544576499512	-0.165404260128989	-0.181179368025519	0.308300754396262	-0.0232950677328688	-0.0904001695826276	-0.212612204410998	-0.0355321941698283	0.113034932487276	0.740351288631297	1.88096122245598	1.73397610398513	0.0241583092329305	1
55331	0.00248249732131486	0.0377579280346309	0.216915845433887	0.163342769199073	0.209511835579736	-0.0486451381134305	0.675120055977504	0.0996042358895504	-0.00894780680457795	0.304083493592985	-0.133507506414318	0.0654261649958465	0.0927813572098689	0.184599921268716	-0.16928140010004	-0.105266246043496	-0.577546399018201	-0.196978216506577	0.220329355378613	-0.0640285013719629	0.338069313148365	0.273994312103231	0.418192251961996	0.164088095655877	0.198484344737644	-0.235627295215775	0.21396472502969	-0.0103586882447723	0.0849069637340662	4.85766043793564	2.81415898150412	7.77638601813582e-05	1
43	-0.0634804862495799	-0.00493739279456806	0.849680456583676	1.07073608902036	-0.307478046919179	-0.25343418550579	-0.0655990424067782	-0.416663050724613	-0.188005913055378	-0.391959689495385	0.340789648542183	-0.0743003164573761	-0.3282150587725	-0.0275386259745727	0.0543960790450841	0.516435101314126	0.0464467972684909	-0.439657279944777	-0.643566702898969	-0.215740989833117	-0.11700168493504	0.325428837178443	0.445780471264215	0.199616934793182	0.210555848470287	0.0198879056540241	-0.135947868034673	-0.0478546175587742	-1.08347971735407	5.26451482579557	10.079065773572	1.47536119901591e-18	2.39628165944165e-14
22985	-0.0343021054823907	-0.0540037880707664	0.099456359464297	0.719878990294484	-0.141231219153274	-0.119925270283503	0.246228977979006	-0.251505274918682	-0.147395532435814	-0.0920442677766119	0.00799697390110599	-0.119755839155031	-0.184890723253665	-0.0973442071957733	0.0828790831891792	0.0473094637687198	0.149596183622009	0.234219677477619	-0.0503545743289773	0.234238650181667	-0.0140675146534777	-0.0431234620431422	0.164112198382888	-0.037377755378166	-0.134398286953462	-0.0247639315758351	-0.054882843904135	-0.0276581716899683	0.293637824170614	6.62271433995348	17.3105283379367	3.90072126145897e-27	6.33555147286167e-23
47	-0.00696837537210261	0.012752282860034	0.0858715627890457	-0.0106015469873549	0.0174670544457841	0.0783463759140668	-0.372315517681571	0.0823983548769295	0.0961882421656787	0.206846570731308	0.206354922893733	0.106243684804131	0.0685261659768227	0.2242658396031	-0.058377539437197	0.141583449623659	-0.185828821292528	-0.328927453263514	-0.314287715530629	-0.13935631457478	0.11230731395099	0.205867606563904	0.022763241463764	0.214741154523894	0.179400605109181	0.138946828449901	0.178313547125537	0.104492521988511	-0.315686137447228	6.84406500517576	3.60178476343041	1.1020103709671e-06	0.0178988524452477
57001	-0.0508386181663467	-0.149365593822867	-0.0373982650406314	-1.21939517325088	0.0913323376814682	-0.136713092745184	0.225787212855732	0.0767492531005749	-0.0801417100396531	-0.0281460274807714	-0.108213058134043	-0.0596096262607067	0.0247545560119705	-0.10415708929991	-0.0293759736380484	0.0185385072267813	-0.148715104250982	0.00276542278982252	0.11382813584161	-0.135067302692919	-0.0449352983581868	0.184753025927318	-0.137464493568216	-0.118451339958929	-0.158844849531791	-0.161475278780744	0.0698869920492741	-0.0083315985292815	-0.216907150691774	3.29186817776769	5.26146819489702	2.65407389836762e-10	4.31074682572868e-06
48	0.021758676995464	-0.26351001129298	0.572989718061808	0.650883016819717	0.0808125209520118	-0.096959763549472	0.358870758127835	-0.400095874948783	-0.0439152675464762	-0.277961699297184	-0.257237025053721	-0.0615010824237908	-0.233181012183272	-0.266804302110007	0.128491932120115	0.165101080870061	0.0633585992461553	0.443405481031609	0.232303887485267	0.367407855499524	-0.00660919009222235	-0.0109033463053159	0.527964885126667	-0.134563149979304	-0.0920626079863466	-0.134604730167887	-0.190725609119274	-0.140134992672194	0.684201887693253	5.03376619970531	16.9796878232964	8.26541828564673e-27	1.34246923795474e-22
50	0.0766814516052694	-0.0385417424152443	0.0904387184248003	-0.841662365431221	0.032990333409499	0.131461270214097	-0.330265247391031	-0.152173375339856	0.0603497313526866	0.0613097488448703	0.120600112718565	0.19694271954457	-0.134388023244797	-0.0999137139994692	0.0435715306585912	0.357013286451889	0.189348776199039	-0.257354609129305	0.140517869293591	-0.0996021635397208	0.107847232499109	0.181908034619835	0.0168437672166394	0.0552965186490178	0.0968354140958532	0.0956112030519025	-0.122584981285088	0.10416571114522	-0.359676648133631	8.61254343225977	6.74427344409129	3.57719307116668e-13	5.81007698618891e-09
641371	-0.123043680884201	-0.19424624080364	0.0233344810569918	-1.70120385730999	0.138601042004163	-0.0194271095145199	0.361726637124935	-0.144108357712485	-0.0536874255562651	-0.188743762925369	0.138876322051424	0.074101251301429	0.0108782255734176	-0.105521957427888	0.358362708764945	0.359975945367477	0.307101542303189	0.467272743678389	0.194970755442035	0.335906713671313	-0.226174088167642	-0.0138159849008855	0.0892715003210702	-0.0719144720178652	-0.0168079665133457	0.16053006259213	-0.166017357907993	-0.0682032500712413	0.327058190637077	3.9766322409686	12.3604550784123	1.17190406180262e-21	1.90340657717981e-17
26027	0.0758444168080635	-0.302527202299317	1.27608853063604	-1.06775127035358	-0.402411514622898	-0.4434901140288	1.02816852423343	-0.793166180863215	-0.390701624924127	-0.346063112867821	-0.366247020676296	-0.244863185638995	-0.50164252656363	-0.409730433540402	0.300033286780728	0.487733833165648	0.46740638193207	0.983945451550935	0.29033064144188	0.852836079404875	-0.224875020884119	-0.107085590560869	1.271639986103	-0.123956435243029	0.0151235443857017	-0.239113137440582	-0.175408078495451	-0.0974190605631747	1.52659137612677	3.00974744710606	21.1402627244952	1.36594652492979e-30	2.21857034579096e-26
55856	0.0379413781985266	-0.0201361032696006	0.165695335698397	-0.468418173707634	0.163541699721978	0.0300178213844976	0.342398784919629	-0.0263804141119424	-0.0994617645412507	-0.00776056044513255	0.158217241919181	0.0277004513716018	-0.0240070598625589	-0.0709602624302876	0.234115232318655	0.306950517343892	0.14818275552633	0.173660773130091	0.382969122180732	0.228633982315066	0.087149249322947	0.139898224000785	0.262168006558968	0.00695028051242966	0.0969481697690295	0.0589618121171715	0.0767425763322882	-0.0187765663068525	0.207537536222255	5.16423428442464	7.55272807701816	1.31961324989762e-14	2.14331584048371e-10
10965	0.0276724229390858	-0.0584756722392022	0.118707946188581	-0.849159047107486	-0.0272711486266941	0.0311520440772242	0.387921498650272	-0.0287553051340392	-0.02192160279392	-0.0735051904929726	0.0361059510290239	0.0981826216658869	-0.0136693425319419	-0.0887040361983203	0.103774937670455	0.115409270113823	0.230320918985384	0.311148030469438	0.277193873491755	0.290714300167807	-0.167438115050721	0.0222426993194052	0.146621421867833	-0.0227759939712016	0.0100082996795668	0.0325863094060862	-0.212915130610809	-0.000820735718147646	0.389088177682061	4.61004546959865	6.75396115734083	3.43437390135154e-13	5.57811009057517e-09
122970	0.046426162606222	-0.000793797158074785	-0.787427812285824	-1.40655792327945	0.0536263896875539	0.220024754777084	-1.38179731363218	0.101785693230578	0.037854706854622	-0.070880574605671	0.428364206592007	-0.116560924955563	0.185390829125402	0.20500576366119	0.189490774707816	0.103467144467459	0.210305116080686	0.224345279860187	-0.167770250822053	-0.000283740778209804	-0.105321545152922	0.112231399789163	-0.662997017330117	0.0508898949460446	-0.0744762848717194	0.157626693501252	0.0963771573079769	-0.0926075760875644	-0.146511561940938	1.92088318689857	11.4365724186984	1.82960231830037e-20	2.97164008538346e-16
641372	-0.162104538101886	0.288835453019314	0.676559839141339	0.669692992102746	-0.724601784251465	-0.331222330113749	0.404802822364099	-0.157667724680004	-0.60946476035244	-0.481245101609391	0.522344810147364	-1.44627360802354	-0.751234368593803	-0.956642021088367	0.238359839701539	0.556497371102611	0.560528227115643	1.18108247859462	-0.939328576808682	0.764826974112481	0.571929419865778	0.636744762845063	1.40476205099852	0.362555964727025	0.288872140357824	-0.211820696158455	0.359349913940073	-0.633331965946991	1.79798904708041	-1.57623357303688	2.95063324713125	3.67347185741971e-05	0.596645299082109
11332	0.00101796158930805	0.0603323467510693	-1.60547541880096	-1.26961913119957	-0.0821226501281289	0.181757612932268	-1.97716308314786	0.0717097049250729	0.0694332239852941	0.0423782263902335	0.404003734119964	0.131426829025421	0.0358419746664718	0.0795490575248469	-0.033340174811334	0.18267324130294	0.0466380689665077	-0.649487373618249	-0.564272075966864	-0.339782419831558	-0.161838995173849	0.149559984495294	-1.67752094460826	0.178821160231806	0.127740052987926	0.241801053773768	-0.117815021052041	0.0713530645187411	-1.5875568914586	7.61981904279108	30.6885183691952	2.29202202857832e-37	3.7227021788169e-33
10005	-0.0160845890773176	0.0109552548411015	-0.376042172665077	-1.3477594337677	-0.177274766920827	0.148268257812297	-0.649397012928234	0.0390470742549252	0.0336888456098162	0.0332519236130914	0.323372618986379	0.152261330742214	0.077166148783604	0.0127538962357086	0.0551695557958767	0.267732405748689	0.153316981392645	-0.258487542478735	-0.0857306427435535	-0.0962786796882357	-0.102132600460439	0.164585567811799	-0.443606767999535	0.114589481169908	0.0487876560876311	0.195357648549902	-0.23757970890606	0.0174621186236434	-0.764042555854876	5.35782158396722	9.72370702266455	4.57856427518772e-18	7.43650409575989e-14
23597	-0.170259982877453	-0.163717425802424	0.323058410034564	0.164844839113343	0.00312507579833932	-0.0157295007425567	0.188042836928958	0.0275697721328692	0.0539258256501186	-0.068382800026196	-0.0548625386951152	-0.0356526340596141	-0.0743796117724194	-0.0397994189412215	0.0109338277684839	-0.0450140648587072	-0.149226490139387	0.0676318949894651	0.121750474176995	0.0441705841512081	0.0478805802317943	-0.00682836753970289	0.470961689828205	-0.0650521646574874	-0.0902491833152239	-0.0123399082141001	-0.0372600738115004	-0.0838024686498393	0.487402043131777	3.39783858690483	3.83222558691275	3.27236195033404e-07	0.00531497027973254
51	0.100467451175562	-0.0584294977693686	0.750769892104325	-0.0910243231347551	0.15882627711952	0.0298102681420208	0.452812634192012	-0.0233427738574779	0.0571675369386436	0.0648045646709428	-0.262258144259502	-0.00565011455365688	-0.0577270861386021	-0.0349831334931187	-0.041187667884612	0.0011370685082082	-0.0989471507729879	0.114017824397535	0.279795002599423	0.0588356545075632	0.0679137972246044	0.114804291703642	0.694474829051499	-0.0557598511779657	0.112524574332223	-0.222579982402165	0.0414780449771853	-0.0245284263151142	0.401371312062769	6.08113527236332	12.8106181317366	3.23587614314455e-22	5.25571003169538e-18
8309	0.00568179887121214	-0.130872774127626	1.71902493932211	-0.458401956892439	0.0353996368000599	-0.133896236894559	1.56731410448013	-0.801565460578358	-0.412495943814016	-0.438127534715711	-0.294444950159883	-0.0944232692239979	-0.355212986124801	-0.353789295614757	0.393220032460383	0.321642898381183	0.554081515679448	0.790436868531604	0.617029525850267	0.465927652469607	-0.266601346831414	-0.102958014186917	1.50729708991218	-0.280826170911447	-0.0436615252184556	-0.310735742054618	-0.383914513289345	-0.177962145021841	1.23768908294029	2.46366588155606	21.3181854407094	9.71793366945817e-31	1.5783867865934e-26
8310	-0.0069745517989361	-0.146098067514869	-0.143637429776798	-0.79879781334496	0.012542425187254	0.259148787110648	-0.371688353415422	0.0550441285929081	0.202992496228382	0.06512448572369	0.133229021972941	0.0838648780135271	0.0247535188426205	0.00507883202431164	-0.0581327861187247	-0.0341480352279354	0.00754908092583931	-0.152463755046157	0.0472319737957966	-0.161592334017981	-0.113235067744464	-0.0414051968227531	-0.101457431867626	0.0190473740980157	0.191336694463304	-0.0260211433663524	-0.179577676375829	0.060347664943787	-0.0856775411194876	3.78645406845107	6.04060577546836	7.49234560837815e-12	1.21690677371278e-07
52	-0.0490918289845472	-0.0722741689140529	-0.582878485780319	-0.724937493449706	0.123506600607364	0.231706481501777	-0.732527342495712	0.301874972520616	0.126658414502132	0.185696201472195	0.023214327048696	0.119883721511808	0.202716060071056	0.0430745202819755	-0.173260489092299	-0.179682661804397	-0.204467303123277	-0.394659500482189	0.0548973910746014	-0.38852792064922	-0.0444452278190505	0.0237557353848016	-0.603649028347171	-0.0438214377655844	0.026608874190406	0.0252391669669516	-0.000724061173148954	0.0397757204210157	-0.703809635802072	6.35918507819506	18.9413249849853	1.12630061527748e-28	1.82933745933368e-24
53	0.0725956562803056	0.0297223611213852	-0.348844501258117	-0.393549396884987	-0.0430350495311429	0.112773863810016	-0.693864764847462	0.0373684067323996	0.0662675616075569	0.050748790200511	0.238313003298535	0.0898032095613242	-0.000598098978702831	0.0262431405666696	0.0106246729568377	0.149867038827429	0.0399641385331247	-0.160972984561984	-0.231965780477835	-0.0144290888563263	-0.0280293113860578	0.179966208742052	-0.375968922068343	0.151041401757092	0.105697331293745	0.146526190315217	-0.0198132221296409	0.0503652946411507	-0.236019130870859	5.56207419986147	10.2541988342786	7.76232089919442e-19	1.26075616044716e-14
54	0.0207230379793962	-0.622004990180469	0.67231963448895	0.149544251495375	-0.0107272835502517	-0.0612897316308447	3.29711606022348	-0.262010039498285	-0.468173274683711	-0.907224833511007	0.220091089499058	-0.288043240152861	1.24075569845378	0.316172830688088	0.517682978207601	-0.35614991441448	-0.0619335120341674	1.59658062521713	1.16277903150162	0.653411404095952	0.230090844733303	0.0592662821610855	1.82056897640766	0.180838736455675	-0.0785551888230439	0.0180233679908948	-0.516680838036256	0.321582193276484	-0.628333897988129	-1.64230621465114	5.93957023655973	1.17562376457238e-11	1.90944811841846e-07
51205	0.129089982144539	-0.14045003081741	0.608087359377677	-0.621967376144454	-0.356683004478756	-0.261421748122896	0.342057338519399	-0.284129773957232	-0.409668601466791	-0.470531434053436	-0.231865352662645	-0.147380549484788	-0.357129396123421	-0.189510141587808	0.124213744772663	0.146718509932201	0.247657257660562	0.446692299238972	0.0988375743614573	0.407538705183201	-0.180460169018292	0.00348940212297158	0.673612117402109	-0.249966785430153	-0.187127169982642	-0.309852324029184	-0.253436868330505	-0.307134441061143	0.542997857790493	1.42611574577127	7.19234164129563	5.60493336360892e-14	9.10353276917362e-10
92370	0.0825135433338439	-0.0191222391638336	-0.263061695826751	-0.937838922385482	0.283253923068784	0.0664575837864215	-1.07012526976269	0.000822344369565193	0.128459022198286	0.0317690606387768	-0.0834974774512463	0.0936014116634951	-0.0246098630915651	-0.0589158251711511	0.0422366987010551	-0.090295800154952	0.0100182473925523	0.134639379816628	-0.244489954428627	-0.0466008408303668	0.122729633627759	0.117887267301449	-0.417450497565025	-0.0127921071409617	0.0471509319608348	0.0557399155351251	0.182759672253365	0.0262837704492335	0.12157911784681	4.75171122994476	8.60632762767373	2.37632040727362e-16	3.85961960549381e-12
49	-0.389587929579038	0.487356446207772	1.34883648010322	-0.821854478235879	-0.224838812985645	-0.377058147401837	-0.184145851097622	-0.603462042182336	-0.0401919911237603	0.348650651680282	0.267907885486383	-0.395391574925458	-0.585300130062476	0.123600167488207	0.39467470104913	0.20707341691732	0.468261308295357	0.0751813387930211	0.101695571222982	0.710140267620116	0.671886087032068	0.732489762419925	0.652144263241543	-0.497005939756965	0.0868053243073158	-0.348311104474807	0.19082829644586	0.399268705704151	0.550620909869472	-1.21403767259821	2.3545151885054	0.000944857314455444	1
84519	0.173876966984589	-0.209455490211366	0.994190622008963	3.52764194002764	0.101604839795346	-0.562830730837991	1.0295562959246	-0.621836454442047	-0.116546874428412	-0.363204342567355	-0.1022680343482	0.518471046472494	-0.471717199767593	-0.586425022718509	-0.324461128722582	0.0686978383762259	0.638257775172136	0.69895412477281	0.83230223728968	0.96063979630347	-0.144413974168918	-0.250974276279799	1.25050998284136	0.315977256901357	-0.165563981366114	0.05894359988379	-0.477169326070073	0.52933302797716	0.469179134185214	-0.883134146695227	14.5107472422805	3.30402396179621e-24	5.36639571874941e-20
93953	0.24435220563729	-0.111804466355508	-0.0617998255093642	0.382969846524459	0.19013028568155	-0.0358391968181954	-0.227217585971093	-0.173099694781633	0.0910682517830568	-0.126608287264741	-0.0655152124354334	-0.17493257228355	-0.0853719127229849	-0.108950319372033	0.0611403145799683	-0.0616698583072758	0.0925962014118101	0.386764972536389	-0.0296961201364566	0.140477035817333	0.319604521086741	0.138240695437547	-0.00378801792149744	-0.0997625564046255	-0.154076693636154	0.060888455458805	0.0523081424262219	-0.107489360786518	0.225410852482949	1.94667079919378	2.55935136235231	0.00031058186029615	1
56	-0.0264919231156502	0.130736260265333	0.0832428684754103	-1.8787566139723	-0.283968295074038	0.118878991838098	-1.50313770369791	0.179039951911388	0.0306494468383215	0.0821537463836959	0.340057446847215	0.344751733885766	0.0706457972793414	-0.178150122802201	-0.110072115446239	0.0885770789274357	0.447220338830232	0.339962427644552	0.373135044109009	0.28232590920599	-0.19927278521875	0.237075841638482	0.44166721425649	-0.0835731066931803	-0.359541558023453	0.335486307988436	-0.121367458966539	0.0165189647134787	-0.707573268776982	0.31053444833368	3.93551073934313	1.90945003929921e-07	0.00310132875382977
23205	-0.0493772115071516	-0.366914003032779	1.54621290781833	-3.4509791034918	-0.16925074893504	-0.214469450816312	1.45968618311786	-0.822165648784004	-0.413989612690947	-0.255721522685072	-0.318188744201098	-0.216184631783373	-0.591894687385798	-0.577445463130723	0.33497549094801	0.484508646656425	0.428111981279779	0.510194414581862	0.496826510219589	0.596819943121027	-0.101328148167463	-0.0683093546806353	1.48474546949903	-0.305642316537911	-0.119166807346046	-0.192202325033055	-0.316766910362899	-0.124023476235985	0.928468032486105	6.58263475015052	44.9052133588588	1.33530089655476e-44	2.16879571618424e-40
81616	0.152742430555249	-0.195824646925966	0.968092627498882	1.16203962959296	-0.757029487317154	-0.923615690495604	-0.213584499387715	-0.822009021754894	-0.486760677750563	-0.922514695741205	0.747278682692619	-0.811444959715245	-1.05989078063509	0.0492753250911862	0.295199745110788	-0.339348893481755	-0.580748764312972	2.56237305658812	-1.61425917797508	2.34063500706508	0.536432059016165	-0.957498253025752	0.319215376957271	-1.07022931119627	-0.339089583638322	0.0627212775949605	1.04202727501112	0.316203431753691	3.13867425462025	-1.11999523016028	9.58670392398816	7.31401212914271e-18	1.18794185001536e-13
80221	-0.154288239785575	-0.408676069282951	1.40427721246983	0.712202832097265	-0.443555706792096	-0.322512625672086	1.23306468102138	-0.841791579683903	-0.222533600442714	-0.400378365065252	-0.376475633471641	-0.0836848012546841	-0.562060259798402	-0.633582610325879	-0.0360024822615547	0.233282357217601	0.28660569709412	0.442677992948494	0.471977450008527	0.228642121593672	-0.180646046061962	-0.0385719721846435	1.26740193208391	-0.340637834065694	-0.198969682452997	-0.335426662482712	-0.414878684719892	-0.242951020706444	0.764347187537776	3.40501800098884	22.2618795294653	1.65897363055186e-31	2.69450497074233e-27
197322	-0.00730606952425883	0.101908810085777	-0.139611216789383	0.327867945593211	-0.423853325377713	-0.314168839573593	-0.242562519529117	-0.276091912727513	-0.299180659006022	-0.287331943040843	0.23214437311507	-0.144345916541225	-0.262957735035889	-0.0095443197228216	-0.0151649457716665	0.233908287525362	0.167990170910681	0.0937130280531734	-0.493626770205809	0.216411110372818	-0.0449322146216611	0.105932598238016	-0.0882261186526835	0.0771325320310984	-0.0462049900332239	0.158098708332935	-0.0680230015317453	0.053710394148482	0.0206349418071121	4.04700389568859	4.99554569777244	9.42930114960812e-10	1.53150709271935e-05
2180	-0.289193912596189	-0.00841532200692279	0.365827804322037	0.333631013462297	0.128855263436709	-0.222007628375903	1.57521108870787	-0.188425097855048	-0.259450943570029	0.0537069767718671	0.033723955443483	-0.305306660332807	-0.0529371047201608	0.0380090527265632	0.258860312296952	0.110741637502565	-0.302924054596486	0.0401850285407329	0.133926537576253	0.545042058317788	0.104975482673964	0.0271235867944095	0.856491484737855	0.246926490695211	0.0179346854083527	-0.125876151825836	-0.0182170234426206	-0.24645683059735	0.0892227851129069	5.44600153825022	6.0393532257838	9.25241243437943e-12	1.50277682759191e-07
2181	0.0487139689750669	0.19687614407236	-0.0166752675124316	-0.0476802368434812	-0.00453295345776525	0.0816628055594688	-0.461940473878257	0.327373160107379	0.158770977968673	0.316767718290587	0.0220975760384026	0.0685798382746599	0.374401399564499	0.310576695105595	-0.253323374053595	-0.207126285071106	-0.415678854295126	-0.26620185504965	-0.089708319276173	-0.360651813160261	0.303803709602243	0.143771858279758	-0.152578244898123	0.165310271139758	0.139948477343069	0.0477419710835444	0.407816646154073	0.122110319340337	-0.192054621682239	6.95752359417662	6.68545517336556	4.58412036549094e-13	7.44552829763039e-09
2182	-0.119427760555962	0.0315002705007897	-1.07573558136194	0.00203435505044387	0.331889903808982	0.163952449632566	-1.43155362165	0.56780963645842	0.300132156184484	0.372141292076427	-0.032774352879134	0.0922237472061614	0.534590547270803	0.334402044852266	-0.376726907610352	-0.499222742694637	-0.44599276661484	-0.756831365946813	-0.136210334679984	-0.76833464581809	-0.0682720083197405	-0.0019115626049428	-1.10418449507821	0.148073519909171	0.241368445368295	-0.0753870214564633	0.175133329759735	0.0782208763773458	-1.03771523843715	6.65050135682517	21.3839338156221	8.57413260965778e-31	1.39261061846062e-26
51703	-0.105569883176686	-0.417590078114905	1.07163534280218	-0.488877716779933	-0.0253587498438193	-0.17669198086938	0.555571565399699	-0.103916322749777	-0.0897969892268868	-0.166606030733264	-0.287583479016578	-0.195371498432616	-0.0386710056213045	-0.228243492325455	0.151078348809835	-0.103032914914004	-0.0988155301122405	0.587169276966056	0.608780120494116	0.344310123835677	-0.195603527325843	0.0688184057365541	0.925711033117177	-0.208399563487556	-0.0260706651038743	-0.271009684859479	-0.256497534392071	-0.225472775697641	1.69363037115447	3.00017206964784	15.3954297583909	3.55315675236491e-25	5.77103719719108e-21
23305	-0.110931242179629	-0.0937187953569793	0.418385354480162	0.217745894728979	-0.0912942540929366	-0.152982249629798	-1.1298334342684	-0.0964641433344436	-0.0521733974884049	0.0961511229295759	-0.0746274838608431	-0.0552691901514296	-0.0819238547395215	0.0393580161487273	-0.122788680981464	0.0550279786264034	-0.252839594365388	-0.308207242759824	0.0830767689150512	-0.279289758030585	0.282342603521919	0.174183964603228	-0.00558511004379788	0.0190290961549349	0.120036183945777	-0.0191634076384597	0.200445678986053	0.00441788305524394	-0.0773798917841095	5.83402921040745	3.27546171794215	6.38311560481876e-06	0.103674563653466
116285	0.0808659670933529	0.215361841664398	0.933993821296071	0.973986767173078	-0.473252130751992	0.360028721360135	0.917218366687169	-0.506231679407167	-0.4741825036486	-1.83424187313966	-0.177793133712346	-0.339145588150728	-0.035428049577548	-0.959901593176649	0.665571719524944	0.26402062072746	0.614017786685465	-0.257603163864634	-0.435233884003995	-0.0944012497600406	-0.370585831904976	0.477200620724043	0.55965018548054	-0.131219389400012	0.0770943782385139	-0.213089227493211	-0.20452793573089	-0.146823334143434	0.300087405468709	-1.72386393127368	1.84220238533523	0.0140648138390712	1
54988	-0.13064842858495	0.414522723730563	1.71690710334011	-0.60462615028213	-0.396752398817714	-0.172100148289897	3.8730808225023	0.161984543979969	0.199504282815355	-0.113326881422994	-0.302267917097798	-0.311132378678286	0.10004236591466	-0.572884989139847	-0.576959214240567	-0.104051102864256	0.237894288232668	-0.8089077040826	1.42498776934023	0.145117057101757	0.369142566600232	-0.596886375256226	2.12417859324891	-0.365752458890208	-0.39372016859567	0.0584084363786166	-0.712513522014943	-0.0881876596486108	0.363655323255402	-0.078821001474446	29.4202472723324	1.40074741205996e-36	2.27509394666779e-32
84532	0.0716317633732676	-0.204217997485275	1.0217337628715	-0.561448642486973	-0.218062822867504	-0.408828084090404	0.897953002018824	-0.825599760637559	-0.51330738653793	-0.566935325547659	-0.371196700172759	-0.323158969573899	-0.610887836275892	-0.607369487626382	0.282454504775185	0.349046599943881	0.426481949208146	0.880934978919843	0.424524254360379	0.733639032396183	-0.188540761880365	-0.0996544907030222	1.11452731550314	-0.270018604058638	-0.155885212556085	-0.243831090604659	-0.214052510105448	-0.290111015525808	1.32148308340321	6.94370468459429	30.358741770242	3.64652531377655e-37	5.92268641463587e-33
55902	-0.0326020205140259	0.110125823673126	-0.0330851268880213	0.0773028197173892	-0.0735539352980931	-0.177465812678289	0.224349946858174	-0.286278997926238	-0.210282384289455	-0.0309712552594412	0.226863260224582	-0.0858365130935481	-0.150230300686606	0.0175942267876151	0.128342830453041	0.29905148674726	0.0455441527428362	0.121750390413627	-0.461567730616005	0.26787670669741	0.00143843634710973	0.22332675557415	0.121204822978691	0.102966209754529	0.0823549505951365	-0.0322728315410503	0.00115153929815406	-0.0781336397174905	0.20946708881193	5.24493039871318	4.28116397257608	3.23212412634049e-08	0.000524961600600223
79611	0.0790840890970389	-0.252283166364852	0.993395913417477	-3.03477191853489	0.239707932421938	-0.306611103762675	0.872895574738109	-0.482141494506902	-0.130339599036669	0.0374369930225042	-0.460833790528308	-0.0315004950438198	-0.17364869933297	-0.475593425882973	0.226472821944279	0.219543690725616	0.410546932313769	0.442036339192877	0.852086202846106	0.140644405137892	-0.084148654748936	-0.299162821688742	1.15614359524205	-0.283125819079223	-0.020520687233471	-0.368209812946264	-0.077406459475941	-0.0339489067916625	0.793114551516687	3.70625862303184	20.1972130318238	8.63998574051524e-30	1.40330648397448e-25
58	0.059271679621457	0.236821124898992	-1.17150747886714	-0.579228429427087	-0.199910602218688	0.114185063378166	-2.0863410160745	-0.0210508796832636	0.0865687008253262	-0.0860542417785196	0.416631725372504	0.0311098912766923	-0.162341878727153	0.00899910245922105	0.160601776342961	0.121793831058591	0.281335566423241	-0.256666046026087	-0.276421512905449	-0.150699446797662	-0.205391984832737	0.241270656160097	-1.18693392899719	0.263541644407752	0.328693086431945	0.186729213026061	-0.0971981531334419	0.03053169518593	-0.426571233145728	1.48582646698372	6.35400535806347	1.89403323717109e-12	3.07628878381328e-08
59	1.05943830902217	-1.09834421695002	1.35631614841054	2.1055712482095	0.76545982196531	0.497558604685203	2.40588523414242	-0.698052898292509	0.153945217142661	-0.270305814782201	-0.697666311684974	1.10277039413623	0.286323947900068	3.06262621434659	0.258936981429144	-0.62234224175879	-0.36872797120848	0.770074942343483	1.01685118526281	0.523352413227407	1.36771966458858	0.253427657746068	1.77287492786	0.87254464680401	0.507865140625396	-0.559035736681751	-0.818943890513682	-0.304294175511769	0.646791579492685	4.4535736223188	4.26814592178356	5.04578455392737e-08	0.000819536327248883
60	0.082630193825613	0.078235593926378	-0.085900123081709	-1.06755960131312	0.045252772021356	0.0925399922684317	-0.276757103602796	0.00301577059820562	0.00177332558487763	0.00297379236138047	0.068178306653659	0.0912227140595599	0.0154947766953822	0.0634492096915662	-0.068119699668595	0.0484040720546358	-0.0256980909977837	-0.0114484317397676	-0.00470634092321609	-0.0585756715332758	-0.0110168693179614	0.128825182769303	-0.107914048603311	-0.00594728858140195	0.0887298057139738	-0.0745341798597285	-0.0069292538078263	0.0325787355536242	-0.262785213557531	11.2909462004163	10.9910536234427	7.27343400249892e-20	1.18135115068587e-15
70	0.156292614748522	0.234181172479358	-0.401959570793348	-1.68859327040842	-0.132947168498635	-0.107049841131671	-0.467904282652288	0.329222046702667	-0.0470237110457245	-0.117785837791633	0.172679758922757	0.0497622876525356	0.226599586504882	0.301076518178646	-0.270260076278246	-0.0939307162582099	0.00880175651618284	-0.40859155093171	-0.77310201810773	-0.128348975862872	0.365538127332606	-0.0166527330894322	-0.732704913918939	0.0494919449925425	0.133407487344817	0.0106562258743533	0.168489684436777	-0.00833138359321728	-0.337235738186783	1.93858837267048	7.83048565347575	4.44222875536556e-15	7.21506794446475e-11
71	0.0199056005003828	-0.0278812269578457	-0.170127501879379	-1.09938677553766	0.16405631146102	0.142062141541178	0.0120192815774616	0.0942222100316637	0.112440008030659	0.00965143562139298	0.134815131772174	0.136605924567029	0.0221165535512796	0.00161654392608716	-0.0275041335757691	0.0475160629703235	-0.0071488583113338	-0.324981475425574	0.0724937310535813	-0.230173029442683	-0.148229796483001	0.00918797735514858	-0.0566527037556983	0.032074519202757	0.0880920489571153	0.0118103731892377	-0.209063987442358	0.00761659466375131	-0.44298527286241	10.3247893445928	11.8188565640248	5.76335613703632e-21	9.3608430377744e-17
72	0.994270119622961	-1.21163661357461	0.768588635032792	3.31831928215336	1.56858096769672	0.701761685528583	2.4046345701665	-1.44824201307557	0.347737962911682	-0.0139749216753931	-0.742859430583068	1.55108899327542	0.389963822209067	4.1236293181052	0.563088914240545	-1.3711602388395	-0.805585710191492	1.09273229252634	1.66306258508058	0.639747523932102	2.22367372254087	0.394788898572305	2.15570982277869	1.46412163455221	0.950845723756954	-1.37205622271865	-2.90505283783221	-0.415504064830791	-0.215266621264895	0.0369059600516559	4.83769810070244	2.87951708543682e-09	4.67691165016649e-05
86	-0.349183071564615	-0.356727858823088	1.16546207945124	0.278516826696901	-0.00776422721126082	-0.404553204311611	1.90392032763283	-0.511296191002211	-0.310809821199204	-0.330594519649792	-0.398747414283666	-0.485296325012978	-0.315979518132806	-0.457182843673343	0.164624179883648	-0.0257449874190189	-0.0979237912376433	0.365229584010488	0.649176295860911	0.561306967070159	-0.177402215398154	-0.104721671515446	1.37320286287919	-0.139728379600369	-0.243876675981991	-0.414557501087671	-0.382348869264437	-0.387570827744687	0.92077843942492	2.5633499971974	22.3277088253234	1.46991022253198e-31	2.38742818343644e-27
51412	0.134667625160195	0.124541987749292	-1.05475514512024	0.220712036223844	-0.221130166262888	0.155748241443743	-3.07290709263891	-0.0437247455680578	0.0400466426580993	-0.0924138469141645	0.312312750078434	0.105535646168343	-0.0219084647990558	-0.0658808610629926	-0.0331471554555801	0.0415716084769804	0.137143675081044	-0.17223691886206	-0.64409119018916	-0.0426335794050059	0.00300226563405325	0.0350241508061412	-1.18104425796849	0.109693970196061	-0.0298353224987657	0.187941707212319	-0.0054695044214307	0.122464824210834	-0.966396377875512	5.75200298012435	22.1099644965669	2.19582509798566e-31	3.56645912414831e-27
81569	0.965298450588976	0.131073761125012	-1.51975737714505	-2.48257050587324	-1.16418987837925	-2.37460343902527	-4.11390310688907	-1.15668991626276	0.467344692094438	-0.358288902538148	1.00815314535359	-0.13362590304117	-0.498585001012698	-0.144059315886433	0.533213536444985	1.05466462076589	-0.0139626998782662	1.37785975505293	-1.89516950817952	1.74679129230016	0.981497226605512	1.19260670838901	-2.40144271229356	1.00458269464624	0.46645581728388	0.485983184921784	0.299249178778682	0.403662758792177	-0.368919461132175	-2.19470854147504	3.38457925766781	4.02463468942297e-06	0.0653681166256078
87	0.0294271964368499	-0.00205735384995277	-0.239907770497273	-1.79242382558137	-0.0875211062524867	0.424775609738561	-2.46932490535125	0.209030767372994	0.297971772555143	0.28561510706691	0.060508642978269	0.129640141750724	0.287191662376429	0.34482248446897	-0.155933236508119	-0.160021790307489	-0.0128837840326294	-0.221968606227093	-0.519482031768901	-0.367738449324717	0.0620963709687578	-0.0283661126259943	-0.56208625324934	0.203496205375827	0.120813120391465	0.16722740551184	0.139251851572205	0.221599930894025	-0.559039232263579	7.06078048663859	21.0060962873588	1.76849733209046e-30	2.87239336678132e-26
88	-0.0785292454219426	0.0285634948633012	0.467923745680636	-3.21265969591565	0.0203404190537056	0.0590942748382287	-0.737218816606305	0.162108243078883	0.0925732096780375	0.195970786846057	0.199979721453127	0.0455852358024922	0.06806692851109	0.115783823488828	0.0156285337564835	0.055839172878708	-0.0944443674602822	-0.479892364650304	-0.510995706707403	-0.317610659501901	-0.0225324703226512	0.13878674091133	0.314631036774581	0.166810328952433	0.140952167037563	0.0789565267863412	-0.0688607898773412	0.07587680606225	-0.838902523717771	6.56492997751903	31.1384896896858	1.22483796035399e-37	1.98938181520695e-33
89	0.806801037976113	0.0989565744941298	0.112844980680816	0.61080476994322	-1.01015794829636	0.263192796975316	-0.482337654946354	0.0587325148502511	-0.377244321285509	-0.0953665991518367	0.576170011554865	-0.0274370380708466	0.267834385503195	0.668187759898054	0.353131227323723	0.766050256429386	-0.038746784588318	-0.60241491719009	-0.650853948091447	0.282348077317638	0.493331445410129	-0.141881705746346	-0.8091717643284	0.512235984589266	0.299644516496892	-0.034735497357482	-0.0772209646599293	0.250355355417889	-1.33614028272775	-1.44273160006311	1.57940371307259	0.0507766519613615	1
81	-0.0146589399241246	0.0443821374264058	0.194729741813566	-0.657764289052964	-0.462102262496987	-0.239736507227365	0.367228520291434	-0.33185925003431	-0.304523792318428	-0.194709387129323	0.06295604099252	-0.140730392938337	-0.149240429613767	0.121181384739172	0.00932390578050352	0.111227676493383	0.070913462095214	0.30577757830034	-0.491839772369128	0.350210726236961	0.0374662017437434	0.0393317998122923	0.247881064589277	0.0982071237541731	-0.00810874359684874	0.0585950067568656	0.0537502704856082	0.0154718858673726	0.48637254338635	7.73843722142809	8.54506228538737	2.9771602851785e-16	4.83550373518692e-12
55860	-0.0229839087087783	-0.0656090271052653	-0.711064111190963	-0.294799217311823	0.235089540552799	0.166919688452962	-0.727977492319562	0.366930847922426	0.149907245849803	0.194570695084575	0.231784141112195	0.055164343557741	0.246303451176992	0.10986478659077	-0.105417802429571	-0.107187652686936	-0.182071459698167	-0.476039147624424	-0.118182835163995	-0.380205814353243	-0.0909718572848629	0.17084254020823	-0.760944846651714	0.0779735246391387	0.101393114793661	0.0780251453787694	0.0654619310534085	-0.0334560346726666	-0.701174532456581	6.53729798325622	16.6675586489666	1.69628954893827e-26	2.75511348538553e-22
10121	0.0466396098523668	0.136615560212472	-0.565940274336525	-0.592665320917788	0.0886442870114483	0.113427831386989	-0.432318900501821	0.017560645485711	0.0580798133763311	0.091512703921981	0.339303543908577	0.114327216524473	-0.0400129945714183	0.077328276060058	0.156274003837113	0.282773098032284	0.133574498490789	-0.173789180707188	-0.0696385473692056	-0.02525935616294	0.0342452565318041	0.233622584347268	-0.4376850023047	0.158208939219341	0.172350260942558	0.204508078103678	0.00208186998770134	0.0951680393337886	-0.381637116021055	7.99101718113496	20.8014303188543	2.62934517041492e-30	4.27058242578791e-26
10120	0.142233877097826	0.259607864001611	-0.801617927180991	-0.352740655431151	-0.387318051474928	-0.0598385879695261	-1.29717496281616	-0.062941944774466	-0.10058293820095	0.0225639453015381	0.302534536293538	0.0737548436088738	-0.00786840634777024	0.0979855093672159	0.0650043190604551	0.218220000252734	0.253200913320707	0.103202153547194	-0.635958234907933	0.107631511267781	0.149733783920842	0.107376389499148	-0.807219247712316	0.144463528153566	0.000376919554685133	0.344895850275996	0.180149047368005	0.212276772271355	-0.177164022661436	7.34712843410124	20.7549292741488	2.87855413417956e-30	4.67534762473444e-26
10097	0.0544890045500313	0.170796270525173	-0.600314096044382	-0.229629901691497	0.165637592542114	0.0969467325360855	-0.646863565260121	0.331620235380221	0.145764379207878	0.270795306013931	-0.0477675219441707	0.098138183042124	0.276465324101612	0.217283301099311	-0.218637049646215	-0.188637181801972	-0.368130019721886	-0.405651500407161	-0.165065564287759	-0.41445609373549	0.244651911168779	0.227399955289194	-0.69781368283622	0.0629840264066572	0.167723209943356	-0.0247791028852484	0.373252099020627	0.0528758689794102	-0.520700802993797	8.33037697629104	9.43944460150674	1.21585292457918e-17	1.9747883201015e-13
10096	0.0255668833494964	0.051161468944704	-0.0209416898034639	-0.0734118200585828	0.21455084320568	0.110079854208773	-0.170094582473242	0.265075456861195	0.146959071141094	0.227575093298467	-0.0166313277574785	0.0952432561708128	0.207868254363058	0.0869576848321707	-0.15445722500124	-0.117050750065208	-0.263214586226163	-0.22548197477186	0.194890830612511	-0.292031613505106	0.0698598563109372	0.203283761444452	-0.0803455780128461	0.0252794227379406	0.0818267102455247	-0.0770558121206517	0.165284672135337	0.0219411566316318	-0.264019298661064	6.79371169873678	5.10641577006014	5.54068457077667e-10	8.99917987985546e-06
57180	-0.0588992229432294	-0.0212381056465984	-0.143019180403626	-1.27999066123259	0.03624308323496	0.253385240637369	-0.881932231284696	0.283992635480822	0.200625126708664	0.132949125495658	0.0933269311822837	0.12031680684818	0.174968311876737	0.104534323726985	-0.162633827796411	-0.184365566177513	-0.223817888976305	-0.551221738158853	-0.267107112688509	-0.556688736698627	-0.101864403717723	0.0517945850361385	-0.472430845585864	0.0758942690284826	0.111193464551242	0.0283378845306878	-0.0365840383252922	0.0745591005786468	-1.20153432649606	6.32021967119297	10.9552881779766	8.13891657838191e-20	1.32192283066079e-15
79913	0.107556058308183	0.0354313368189642	0.206726334518785	0.773230722381438	0.0905845397625348	0.0433876253651226	0.0691632745649378	-0.0957163420540934	-0.0697246963362214	-0.177786737077521	-0.0330788635780233	0.0434682743464041	-0.083399526847878	-0.0351302727547885	0.0342039121716338	-0.00452720181465811	0.108518315841115	0.300223964512621	-0.102509262041525	0.148481657102812	-0.0204123320756972	-0.181647781835755	0.238226550567367	-0.0985306281030531	-0.225423329427397	-0.0216386070493029	-0.0275182913826154	0.0483272023708327	0.111915388116193	3.02061296601918	4.92831300413028	1.30456889299517e-09	2.11888079600276e-05
64431	0.0294341186926049	0.0799018897058338	-0.370192599454898	-0.146079784957337	0.109985051515627	-0.110406820947264	-0.0414877759116212	0.17052143025783	0.0283782270157441	0.0032113025202251	0.0961073508444032	-0.0507385393456737	0.225145535080746	0.0743215707491361	-0.029763943732427	-0.0711430473205364	-0.170445153082051	-0.0329509877406468	-0.0437342185034077	-0.193604803966677	0.0497844689692659	0.197122229798215	-0.279235312623408	-0.0115777942384271	-0.0207671615044949	-0.0602864003672402	0.209248923800336	-0.0105223953490323	-0.197374525802241	5.3275034836576	3.5849770776965	1.20482113952998e-06	0.0195687049482459
93973	0.0241407633887486	-0.070199409542852	0.267039680219413	0.510051528981228	0.0658672416503611	-0.108548769826267	0.167462572400873	0.0965695744691704	0.0492069056160801	0.117428187107966	0.0393722444516264	0.0370456329791332	0.113752828759151	0.122001754692867	-0.12947821455839	-0.0603116101579088	-0.300581540125928	-0.37937065299794	-0.0477227282734518	-0.160732190924988	0.122713227516619	0.14760265888661	0.14693879099985	-0.0058511090027131	0.0917876229096905	-0.0205437866470606	0.11565460231486	0.00339980312253477	-0.246969921817538	4.05620017839714	5.46095503255643	1.04293960256131e-10	1.69394250248008e-06
90	0.0195843544841335	-0.151163863087739	0.611407929369915	-0.200810455814344	0.0344117305494365	-0.0454206703164439	0.206263529242366	-0.0130819817475134	-0.0294651498801753	-0.0021665221266822	-0.107178128123722	-0.170575536275301	0.0130421258296044	-0.0103519352445067	-0.0421389783074323	-0.119132357058848	-0.178602304578176	0.268210620743669	0.376912143817299	0.00752742438156616	-0.100863683394292	0.145455039582385	0.538535316078603	-0.00331461426896615	0.0481598565668173	-0.197762931558624	-0.0217649123163916	-0.0666798602114623	0.863531646508555	4.54300609321033	11.5568884427302	1.26832892690697e-20	2.06001984308231e-16
91	0.0118690445466192	0.0264498725858242	-0.810697180555767	-0.448123774766067	-0.0563507471794364	0.233190113511063	-1.72063644672408	0.111755447507645	0.159046725096646	0.142201488473799	0.0762631472694194	0.0133651732022873	0.102551363366803	0.178779695370993	-0.15513108442693	-0.108520480988919	-0.0963961625083498	-0.191819134825621	-0.249928890990036	-0.300141790912847	0.00458003134033793	-0.0112589884035054	-1.08343846965462	0.119890797198338	0.111184467936016	0.0374594805500663	0.0242712136987066	0.111046356790623	-0.360514610365553	6.55581691082925	49.0788369154351	2.25639679226722e-46	3.66483967000042e-42
130399	0.184582528137122	0.0796309915617287	0.910997339699101	-2.10793662759486	0.343329596056871	0.000604487143535295	-0.291176503682716	-0.0967350892112899	-0.269791903269753	-0.156880742657018	-0.0908867250597741	-0.164951498506803	0.208791098462522	0.289174232767301	-0.0684815525765008	-0.0514177781190265	-0.389523657996439	0.088083348535937	-0.310502630160525	0.359658083928962	0.728900565626206	0.668469582226397	0.887772533325083	0.320254932144223	0.169974752272248	-0.237323938129165	0.619814666093276	-0.0075656460472212	-0.263914092762068	4.2137987246402	6.64886293501149	6.73489213821047e-13	1.09388118108814e-08
92	-0.0385917604858462	0.0115699818886041	-1.33119617691647	0.413583924689487	0.26184904092201	0.47349376967995	-1.63307569840552	0.669709810251142	0.459608246464226	0.462014638057195	-0.241293818083962	0.177680397342715	0.544601250624951	0.224888138016942	-0.31026565775958	-0.607358095879778	-0.247583145652149	-0.471020131751871	0.452104474280455	-0.592684018133379	-0.0399945267384709	-0.399269255860134	-1.22157187985605	-0.0475590925726947	0.0144258021066438	-0.0749237755169859	0.141112093468414	0.0825745613271302	-0.445260432386478	4.89861666091891	27.8327634048544	1.48842914022404e-35	2.41750660955189e-31
93	0.0591553556777175	0.0217939500024664	-0.158617838921825	1.66376544824359	0.223014363964596	0.187467553472608	-0.16327581294967	0.175013080814515	0.239349191814266	0.308300343509251	-0.292977561665103	0.0812996481661314	0.132287537989943	0.0463010071165644	-0.219574467437419	-0.265886077907312	-0.191295546048409	-0.256277664459224	0.256243199453788	-0.281073854294145	0.105089560974324	-0.321178346173366	-0.0577166341305123	-0.0670578644956764	-0.0879364152877686	-0.058758679996151	0.0794378216037715	0.0431939355830206	-0.151330337920979	4.53024339805101	23.529091317845	1.69872119954908e-32	2.75906297230761e-28
94	-0.120717220142605	-0.511373701257232	1.17291761305783	-0.907267494057803	-0.117175274092714	-0.391219155299379	0.906909551597072	-0.46104763346619	-0.469629498972927	-0.441867806878748	-0.116902921117075	-0.235811010531698	-0.258145137263497	-0.170384573189468	0.216952100724163	0.0115880175424408	0.275389433598715	0.931841978223351	0.340947342256359	0.383257104464576	-0.262398005928085	-0.0596776047865533	1.20435612918926	-0.183338351134824	-0.186144285766815	-0.253379999756074	-0.392651276590343	-0.112895377987109	1.76460340839767	3.78700402475575	19.9001152058395	1.64487952795226e-29	2.67161332930007e-25
95	-0.0424877458262406	-0.380840813196435	1.24275839041597	-3.60689112298209	-0.634185141479221	-0.199908389349111	1.37155901858668	-0.898453974774412	-0.635847135021161	-0.553058745378461	-0.392354806358175	0.0652077218080563	-0.363577464849526	-0.309350020042963	0.0702388928150895	0.191918803418133	0.407571265009477	0.655404868766547	0.381623285216499	0.664787494102143	-0.145986534519178	0.0356352544492326	1.36101896501431	-0.593627212921678	-0.169104962051836	-0.523638158848008	-0.590770399145106	-0.0823546392293559	0.783930796991982	3.31943329578687	18.0561239064829	8.6992724045841e-28	1.41293582395255e-23
91703	-0.3367435277992	0.165820275981995	0.764961181791828	-2.33923934871655	-0.552956445641255	0.129025317796486	2.30593477402868	0.241373804958117	0.281790059888306	0.185093970519589	-0.102823972301763	0.448440597258343	-0.0148667272015329	-0.0564190875560069	-0.102074749045736	-0.138391095598977	0.210819185484489	-0.778745733576419	0.426799387033723	0.0419281772844413	0.648006819282548	-0.329681674654589	1.20688188945884	-0.169750752975007	-0.719901418826101	0.223736323310337	-0.262371375207127	-0.00113407534804154	-0.428136663902709	0.302436789617892	7.81230241812711	4.76719548170373e-15	7.74287890138319e-11
97	0.0328141622192165	-0.0353939514277284	-0.660151388013634	-0.829772887973265	0.255600946242581	-0.100402119560955	-0.535732051021561	0.190767795662684	0.0016682648607968	-0.108122373697975	0.186072913917856	-0.0406610739583579	-0.0197521282296901	-0.0103641162948096	0.327456335229765	0.0791230473480693	0.307187555531703	0.412718165551036	0.000526764340968576	0.288690278944248	0.0134301509373386	0.177073874465813	-0.788400163904327	-0.0329154510086744	-0.079421546971942	0.235236407693809	0.21981375754967	0.0167734900011401	0.119454913440452	3.64500688197472	7.36708284748614	2.76637744387972e-14	4.49315024434945e-10
98	-0.0387606049562662	-0.0862813186197382	0.286481674442169	-1.05190585043649	0.0244323274151408	-0.255787231627537	0.743556691947799	-0.141505697575046	-0.327911823310216	-0.251939274271361	0.0440374982378422	-0.197072306650717	-0.230443246110702	-0.276412346187871	0.0859617402705603	0.124610078832603	-0.0230348970564822	0.277650114869015	0.0723802763798577	0.288890838286813	-0.0369953104523803	0.225434799345252	0.345637238171687	-0.197655508383497	-0.120226556730515	-0.0787616039198439	0.0632195517276655	-0.155658571727346	0.130828118160595	5.7731711803331	16.1012505799445	6.42278326441589e-26	1.04318845780643e-21
100	0.0168922342647156	-0.209641652662473	1.33435505552918	-1.93702749288016	-0.21670170573601	-0.213970181282917	0.365072868140284	-0.556663390450016	0.0434277286604164	-0.149602625730606	-0.187960538536255	0.0102743377012724	0.0417326916674715	-0.217295580034704	0.16462876747068	0.221142959131908	0.47056263054522	0.604387489486288	0.13762385565623	0.36276871564691	-0.309294863656195	-0.120524084844933	1.57571743382466	-0.0486200736687009	-0.0559283056895907	-0.36075573144856	-0.342265860794673	-0.135265602310284	0.843870274891573	2.08143276885567	17.3760175014975	3.36641419130352e-27	5.46772992951518e-23
161931	0.339136186079047	-0.0102695196269082	1.01477495290871	-4.0766345594374	0.564667460247632	0.146159805105708	-1.57566160156362	-0.469904599519591	-0.167194133702758	-0.144726954168977	-0.0288537371833546	0.428085053870211	-0.71402352219236	-0.622374214138874	0.125631578713443	0.324177563662374	0.443819393504166	-0.795664323680251	0.254837442349896	-0.521526460014617	0.0584788926996855	0.0505881790555659	0.501420132572691	0.117141373229626	0.111995447822863	0.00428867076559271	-0.305889828192565	-0.0873693557492369	-1.12246271941566	1.72347362496335	6.76806646291964	3.37040737939671e-13	5.47421566561614e-09
161823	-0.187466567469113	0.00982734341472865	-0.131979760528441	-0.208487746927072	0.00730126140048569	0.0175396374487373	-0.0895904748719755	0.0132734724879053	-0.0587821646598754	0.0947067683113842	-0.010903928936648	-0.116597471946329	-0.0871457478473963	-0.0664331568672225	-0.0714919800943463	-0.00580231370739316	-0.0411084968999587	0.122703710636049	-0.0393292317913503	0.0445206885849889	0.13314057550553	0.121782100404749	-0.0183641391237577	-0.100808367967557	0.0651752190393113	-0.0219659089650128	0.0882089170194966	-0.0920240334931976	0.0600434152917646	3.3168467565679	1.36849839465465	0.129573662603924	1
8759	0.132374602177446	0.141387893550101	-0.5033012538427	1.72711407701635	-0.14862464164177	-0.00814860489218322	-0.914187559614946	0.156305983819169	-0.068313388914929	0.0700986321881518	-0.0689666264174268	-0.0208155861724532	0.159467886214521	0.0874200754392347	-0.0560754211602908	-0.373413795295285	-0.0301136788145737	-0.0615111882334856	-0.486008327745623	-0.218523509610436	0.281344540710345	-0.237930356072327	-0.698514076914347	-0.125726458555906	0.0600766171915223	0.124515456344431	0.285020147429044	0.0676966936709576	-0.22146075495819	3.1475180377699	28.9745777343354	2.68897298135496e-36	4.36742991631672e-32
102	-0.0883049237718559	-0.130771939151473	0.228547015411759	1.35829094823595	0.0896590796325581	0.0582799619610752	0.47105907869416	0.246569343459718	0.203452571070684	0.326785055735702	-0.248285725511635	-0.112730149893639	0.195075121817217	0.149414258419585	-0.203759783060236	-0.194230519481831	-0.533896629291559	-0.378253852884662	0.105265724937883	-0.145240326057058	0.129877508171926	-0.0517558157521879	0.178074596647434	0.169224219731763	0.084818883602843	-0.170157549342745	0.0964700257302779	-0.0131985099420599	0.0479357366261527	5.36333107020213	7.75637959348178	6.03389249583493e-15	9.8002481917351e-11
4185	0.028643883310738	0.121466357355144	-2.7887284301959	0.997619315861348	-0.188796030641866	0.0709650678896351	-3.61002316271678	-0.0247493379976801	0.017139802760035	0.0677243026870038	0.259165642141198	0.000349049919075661	-0.0723976043459631	0.037071352218753	0.0453241015738339	0.181569459774484	0.159543682640365	-0.278207313696329	-0.677898367168599	-0.184480831372606	-0.0315360431681123	0.100814720054285	-3.05606399266638	0.227193405007883	0.126554396847285	0.220166443755368	0.0593597389631546	0.0789004595256109	-0.448388856608725	7.26364788320692	74.7984186321759	9.02019181836502e-55	1.46505955513885e-50
8038	-0.211260455649404	-0.152743836917212	1.11060240136553	0.217505815969629	0.131785327668446	-0.234202589717736	1.46042069715518	-0.0880456755950974	-0.163281135246954	-0.0369827053406519	-0.469660841863156	-0.319534424816803	-0.0965799842847708	0.108864995083189	0.0547105771087083	-0.217509798947074	-0.606498597535133	-0.490672647698977	0.428590778785765	0.104549495251776	0.160523349111619	-0.117032857527446	1.05450781595345	-0.0473048722217956	0.305785766488418	-0.23908149732616	0.0187044404362082	-0.0867763172652779	0.483642578578635	0.298789524833453	4.38152369489819	1.9451299878339e-08	0.000315928012623982
8751	-0.232715000612031	-0.266525426596583	0.626633789759515	0.677435034185186	-0.368962626721518	-0.304744761684444	0.813459444032668	-0.540095764265428	-0.390805272122238	-0.452499662570258	-0.183636779953069	-0.350614126035185	-0.363786435560746	-0.356610640611905	0.0839473546777814	0.0450153548646779	0.05697816157284	0.257235356649696	-0.120958180393949	0.359380787156511	-0.25562195905246	-0.194684613958355	0.736584606823592	-0.0177569238440281	-0.177532559391324	-0.112034361787099	-0.403431874334446	-0.241363091588051	0.523241409785541	5.58525365912656	11.2052151624893	3.81747522767605e-20	6.20034326479144e-16
6868	-0.170792565981323	-0.193853972008901	0.0545198356379818	0.719967879876596	0.213108192529312	0.0414956237936409	0.00599277964413808	0.205634967758591	0.164218537574692	0.0729310004952709	-0.23056586853988	-0.0731060646366269	0.184767682944484	0.00403589004105593	0.0795261620233493	-0.150501706788959	-0.167022611221257	-0.103699216333892	0.122952762067555	-0.109837068045509	-0.0459237754094064	0.0236595769687644	-0.0475791519959431	0.0319685151033567	0.0997154631386939	0.0299917570556117	0.0982981209886321	0.0371636127160454	-0.0139953545325789	4.28365464020577	3.95713915219698	1.70652615631369e-07	0.00277173978308469
8728	-0.0481463476004282	0.0861164702786435	-1.71542672368218	1.22503668821584	-0.092151095438014	0.137988775256176	-1.4327778178534	0.285714525193493	0.137201801935786	0.260860550149295	-0.0178111270812977	-0.0666708713946911	0.180448217904846	0.072784457129123	-0.244628317440422	-0.205278839462368	-0.194965024344189	-0.186416859863269	-0.401012082896817	-0.290990018461859	-0.183620319248071	0.00426654919686191	-1.2708940466016	0.0995604714784499	0.303280558391874	0.0457891877915447	0.0903019649494725	0.148390723640353	-0.123753225922267	4.67184129656454	21.6964361955301	4.74856066165973e-31	7.71261222666774e-27
8748	0.564533787497575	0.10362837399518	-0.660155944579315	1.76909433998585	0.57534842991592	0.303534804758748	-0.306103200303431	0.457587919782007	0.239817190616497	-0.210270776229836	-0.51193046757109	0.0585533209260965	0.38961614365104	0.335357474255142	0.138709051392309	-0.0185045534053234	0.61497879929899	-0.617572557797776	0.573970400425222	-0.651958322730679	0.520891400166836	0.725039294731952	-0.216813173453024	0.0196285657214639	-0.767982006507028	0.260039173605636	0.503882620300097	0.248093710571668	-0.14467839740855	-1.87764532527226	1.49668456592476	0.0742173942402492	1
8747	0.148510244547214	0.213062765161688	-0.700080287917928	0.222617738246957	-0.0600178571479841	0.587103868873954	-1.78379945069239	0.381558132415743	0.170481636182998	0.315708021845404	0.257024281992258	-0.202941102199863	0.484365233147616	0.474026774491255	-0.0819636812616664	0.14334606310307	-0.115548093101512	-0.147035157872245	-0.384893197053274	-0.268472692747061	0.220093288395286	0.436110332898921	-1.13059264829161	0.354420785072598	0.262938330431152	0.0921840856092163	0.193100780921181	0.351496460355746	-0.0952111146241384	-0.00526052092217083	3.26436097972526	6.70281928424093e-06	0.108867190814641
53616	0.0135539683106567	0.154029657169227	-1.20198924169518	1.71405629162464	-0.123116558959421	-0.121349970036583	-1.09801813998739	0.149301042661074	-0.00576555320014943	0.1490056187534	0.00951675936101678	-0.0382365213676091	0.139026458132699	0.182978788563354	-0.173767561061032	-0.0762148832445382	-0.316611168389731	-0.150006704520311	-0.776979333470118	-0.192323749806422	0.307435549761115	0.184561866125159	-1.28204595250701	0.0573232602889173	0.0953622589499436	0.056125593043629	0.37425136898578	0.0626742481262749	-0.26265479075068	7.4366743405199	27.8133968492589	1.5330526181942e-35	2.48998406247101e-31
8745	-0.0792513264126027	0.197266949306381	-1.78367881010714	-0.445989416346659	-0.160134403872263	0.133894352439388	-3.191601948494	0.258028776963719	0.175758982042638	0.342995209048728	0.379954369319972	0.117357598158343	0.240407738488135	0.348502185075135	-0.247548685799483	0.0847269861231391	-0.510245254794595	-1.23236973164822	-1.03480661945299	-0.757026881331867	0.36050353175501	0.363098834258412	-1.92640681954935	0.339125083864697	0.227503992743962	0.252994293179437	0.419876251879454	0.189731741708828	-1.50244738488613	6.01848253508031	23.321584714243	4.44863657716405e-32	7.22547552862985e-28
10863	-0.11782360712321	0.267896204735799	0.782389572965926	-0.883259979179157	-0.637775027512625	-0.55324185904834	2.71033474498006	0.512418686249899	0.570385667741159	0.124832792764299	-0.480788181356976	0.164154701211993	-0.027173170117888	0.0482251220135248	-0.529669245247311	-0.869641488161727	-0.341906740884677	-0.52014005045545	0.290790604747368	-0.290421814033899	0.731232871523066	-0.182804695066976	1.50339045294911	-0.614631769988446	-0.412153612018202	0.274914350308078	0.212007658283493	0.0251018137707083	0.414134396354936	-0.417436311347344	6.91503786567568	1.75201826335474e-13	2.84562806334077e-09
11086	0.798295917955382	-0.281336221395667	-2.85799536958936	-2.29276151668399	0.802926375577898	1.0447933605895	-2.10322436496919	1.05229674687335	1.07576150525617	0.678999609066068	0.136046163265474	0.573719002204172	0.771286027839275	0.169188579784066	-0.121625125462273	-1.48447115617072	0.22388246936038	-0.446089777364768	1.04646752037765	-0.34914160110798	0.0367741099670378	0.539564028804752	-0.791415267388041	0.715155582291963	0.59198138332079	-0.174789962055743	0.141567949373785	0.257259005589065	-0.15252472372199	-1.87813940062081	3.08955809948116	1.72588229534741e-05	0.280317802410326
203102	0.25940980766944	0.270250410223135	-1.63735918690746	-0.498256040926494	0.24173372090554	0.0518941512629745	-0.832060728637248	0.116347176312586	0.0651972804926223	-0.302413626229112	-0.111177664848132	0.241073421528695	0.00187793664816252	-0.111625639360529	0.303910244976873	0.0393575983491294	0.31190180983401	0.358363465061936	-0.0229196918309037	0.327347476372562	0.377120631248986	0.218202084236875	-0.96831852569594	-0.0583656713489831	-0.340582359335314	0.104275919872786	0.391736466752036	0.294153100822534	0.599627972180178	0.781540242482769	6.08786659327152	6.07609801187555e-12	9.86879839088827e-08
80332	0.134315448958417	-0.246877619068542	0.741603567309032	-1.47090730293588	-0.145724547622655	-0.0399522097885117	0.639858586177479	-0.448514844674497	-0.229083162681375	-0.446779357287308	-0.436077840659296	-0.199963982312161	-0.132984838759006	-0.247224623570474	0.301742914257836	-0.0094381533586351	0.495871054178249	0.641135600072946	0.0867249640701626	0.408398611138612	-0.0939690716459378	-0.393911923740769	0.737971247233003	-0.129114773763122	-0.0966536002543016	-0.0945665378516162	-0.164206645837956	-0.0972627679706154	0.895043242317605	3.82077612015042	8.63648319856739	2.21343060719811e-16	3.59505399221118e-12
101	0.20570891794985	0.0927235801216517	0.245788837211834	0.72708021258799	-0.599002431166093	0.189049038673024	-0.345845669967501	-0.391704708092877	-0.258560262249794	-0.298187427090648	0.165804043895898	-0.053806399964941	-0.454829130917651	-0.0263292413654525	0.12963914269617	0.192630811831968	0.298809599877778	0.61625866192522	-0.489501221657732	0.468545033126825	0.0103049204653742	-0.239972719284683	0.275052124309161	-0.0229138233366335	0.00909119704173158	0.176918280997611	-0.117769822812954	0.10686923107253	0.310317496996932	1.70993571891887	4.49908654852854	1.07800737349636e-08	0.000175089957603279
8754	-0.0302636050953636	-0.0544018754654255	0.0735450157418888	1.01310177226742	0.0155305085583075	-0.227634104789264	0.348203236411421	0.0917316749978068	-0.0338833694506067	-0.00263594507783884	-0.174359882032717	-0.191628105668054	0.164525432852918	0.0652199150428123	-0.116926849889365	-0.240229491945314	-0.293138653780269	0.0181846996329564	-0.0316745449645018	-0.135887616208794	0.196457380679736	0.0507279350356707	0.0370386726699414	0.0169425035854451	-0.021337323703023	-0.0442100099178958	0.278259609897377	-0.0854014314749344	0.00663113224040212	5.57746815460653	7.86606813326809	3.87004433455986e-15	6.28572600819212e-11
9510	0.289412193570206	-0.270261224290723	0.775077250899146	-0.0545365298290336	0.207979131983667	-0.252275342547339	1.62280961055661	-0.431011160906885	-0.260493763111399	-0.0509761295915264	-0.223971479269709	0.318204071128465	0.0277567606748868	1.6210450849959	0.307735783475909	-0.0450190422861799	-0.283920880134799	0.108013741785153	0.487957521209076	0.228933770470063	0.278331321709854	0.137446803870585	1.20858041502692	0.42572279043608	0.0961042249876651	-0.322503534821747	-0.226798118152744	-0.255167962417777	0.0461596424612444	4.01891944140158	4.2075157573063	6.25757444695318e-08	0.00101635524167414
81794	0.228657637786845	0.0620993880570058	-0.82000582781344	-2.50430824466475	-0.146565847089219	0.233312487619265	-0.76685696241652	-0.106907659113689	0.116875692088116	-0.038707912267543	0.0690887257557487	0.0483010722746319	-0.0839482776548867	-0.00417557184090731	0.211281784314825	0.179101816590135	0.520226297287978	0.219198875443775	0.105243446059515	0.203364832316012	0.0452630040056906	-0.213263241796544	-0.597089644338553	0.111492862900667	-0.0304239923187459	0.28199007139578	0.013282632290826	0.171084889220598	0.249878107743267	4.54802733907293	13.5475296871032	4.21418374777491e-23	6.84467724313602e-19
81792	-1.57872088230927	0.867083221037756	1.35424609369832	-1.56555153214216	0.486472106260892	0.923949140114821	4.10719593756275	0.424572458385807	-0.057672323705792	-0.328701321799261	1.0937128630229	0.441448780483412	-0.668127305120972	1.38507997750013	1.10308731614283	1.4554025642718	-3.19490900714726	0.114051917205113	1.41244158466629	1.90795105137888	0.821022097496149	1.23701741938871	0.702027314999226	0.316461271343193	1.0185736718439	0.785879989934772	-1.77369296015421	-0.410505670042994	2.04119624950315	-2.29987840322073	4.30557555085199	3.53810456956916e-08	0.000574658944189423
11093	0.162712940848546	0.21318232481959	-0.470554966654956	0.397715613239313	-0.4056160386255	0.0368696823002276	-0.236149031877342	-0.34325360667737	-0.213161232553949	-0.0958625159389734	0.175158877457921	-0.0846275711621667	-0.278471869971839	-0.114704129165992	0.0897743565101664	0.239378058520905	0.337892829201768	0.356742453825153	-0.295384407365029	0.320423811152673	0.0327191962060494	0.0217542248642522	-0.339604800964705	0.000774439135843349	0.0434208926649979	0.161899798327848	-0.0194099533431037	0.148060855352533	0.158499694724251	4.2153289492234	4.23207928155422	4.14880684887085e-08	0.000673849208393603
140766	-0.743512830779612	-0.188247097893968	1.87553765335561	-0.7546951587481	-0.0193414586133585	-0.637134835104418	1.68517827969989	-0.556325384450202	-0.627784026956621	0.105921944085019	0.39298311956206	-0.607029756631412	-0.0642972272994876	-0.0318166363209991	0.396785051952364	-0.00255810869821084	-0.337446960346322	0.974729633156772	0.394264689119726	0.932619964203722	-0.113692379402195	-0.377476674919363	2.46019522279174	0.504829810039291	0.128668813449235	-0.0111070474421269	-0.425389686762251	-0.469658551485019	0.865804263131808	0.261642559207293	5.16666675527167	4.47714688295291e-10	7.27178196729211e-06
170689	0.209343893881196	-0.15108421677268	-0.27853637871818	-1.79606381629495	-0.179394167007348	0.87595629905356	-2.13687555534056	0.707905232436941	0.0814558776641073	0.578894949590033	-0.242217856293025	0.0961526175250378	0.534245241084452	0.579043604889487	-0.286623218885371	-0.468304251470916	0.151500139162358	-0.453340997843522	-0.0562682651547604	-0.127783005971367	0.0623111762380904	-0.064055433491821	-1.14982438580861	0.341663427306325	-0.0411562589622761	0.277980514839103	-0.0737804870358892	0.276172227111744	-0.380669690837472	0.834642360662048	6.80492758848881	2.77313409854858e-13	4.5041244028626e-09
170690	-0.10860507011381	-0.997705709572978	-3.14790045946315	4.33562879094428	0.842917568496099	0.359661486518293	-3.69878169386725	0.339675992066413	0.65407983096872	-0.212079073624944	0.349898948654208	0.169124121079156	-0.0498273343411374	-0.0842191963661842	0.270698545557278	0.518620566515017	-0.396472065191419	-0.756676387161252	-0.871451609846725	-0.0196197698876418	-0.202872766820338	0.474022252500415	-2.63349855445501	0.347957448590023	0.340096402327217	-0.187311787572632	-0.142445489857181	-0.187644987379342	-0.883516884736135	1.56813343993186	42.9380041662355	9.78100803076278e-44	1.58863132435649e-39
170691	0.053435203734555	0.0292140331663895	1.08920263911686	-2.00620921153096	-0.19394973595647	-0.240117366434195	-0.549054804686624	-0.627325741657257	-0.318584587851781	-0.36607771125839	-0.214028732991503	-0.37449146029451	-0.369047897730358	-0.331761097125176	-0.0345899942252664	0.0907269793983242	0.31828992033266	0.653982276035257	0.703168748495768	0.503903812464119	0.0341528413635339	-0.101185764496987	0.564691070707736	-0.211911614462231	0.0356629034947813	-0.130398405639689	-0.02669321899722	-0.280707171233095	1.87914348013966	3.0051689489175	28.9130439074344	2.94433160867061e-36	4.7821833988028e-32
170692	-0.990665122969727	0.218294198861272	1.69118589721072	5.34848443964928	0.607088526936548	-0.283499666256755	2.49844190285189	-0.638841973656003	-0.57234340837055	0.388165190462484	-0.264550483822682	-0.291180141351117	-0.0366378143733466	0.0658188195285835	0.905236988147246	0.268133743227503	-0.92982907167184	0.313048411481164	1.01310789892696	0.987593637296555	0.391569644479693	-0.181088841482513	2.08393255401816	0.820900407872146	-0.0318358160608646	-0.234132738186759	-0.335894785732603	-0.415459791056148	0.709260503701737	2.5647213268105	18.4652349543809	2.00837583374596e-27	3.26200402917019e-23
171019	-0.162040842335295	-0.132923501576923	0.172901740836036	-5.08513696002056	0.552205034203397	0.12983043683042	-2.07114763504431	0.635766894052594	0.384206601629592	0.255843504654121	-0.0779022794758155	0.077353281996778	0.463221317905073	0.0260736078471693	0.0916800620389044	-0.235640791912446	-0.0429090955629166	-0.764137029735806	-0.508518095258245	-0.406319932837774	-0.00530957823121341	-0.12414265531567	-0.0228362192215467	0.119723825553806	0.335420547558013	0.100033195224633	-0.042492254993982	0.0158096383450481	-0.80583405199514	2.27533397807296	17.5026347400554	2.53516365660465e-27	4.11761281105727e-23
9509	0.339220100693183	0.073550005255267	-0.338210621916865	0.51304735874127	0.12626588649806	-0.739067538566857	-0.249540075401505	-0.495982421979583	0.129140052486214	-0.476866940551146	0.338626368900982	-0.0757595611317402	-0.383782060198616	0.20892766251813	0.842382180587272	1.0408757246835	-0.215115979462089	-0.16974414762807	-1.4329951143306	0.490683319377865	0.462343040997713	0.568483127283413	0.685873670603489	0.446508446071652	-0.0254748767593483	0.0438671071953094	-0.146614332248543	0.162088568176472	-0.985633855637573	1.55473724077602	8.14644684518993	1.32187308799482e-15	2.14698626952119e-11
9508	0.0925318639872048	0.0723325265159015	-0.0122185028360453	-8.79011398608055	0.152896197918322	0.442541426218796	-3.09842814825054	0.592005613842359	0.537517652951051	0.503002303589851	-0.0942157580275037	0.299767993998449	0.771981450827591	0.379370659565057	-0.412833311976934	-0.599578107454876	-0.419940636579543	-1.64523019927823	-1.01578921765121	-1.68605554219217	-0.290345675257516	-0.225165137741202	-0.412810520438018	0.261318301927879	0.140508713649103	0.122307483460257	0.424533189587618	0.36811141956366	-3.39095648729991	2.96352144084031	21.4563172333034	1.05302842385929e-30	1.71032876603226e-26
9507	-0.52866588037825	0.080869348658399	0.809681427438009	-0.504599250005363	-0.192488705098319	-0.585195601579913	2.30057110735069	-0.424189474399642	-0.620240802327619	0.14636933573948	0.358879360985484	-0.661951908562618	-0.185257705295762	0.120121855200346	0.651564725781953	0.686002614072897	-0.434790204589431	0.434063756213423	0.254373568279082	1.26645790961853	0.247742224251135	0.372435488507939	1.53018469845733	0.834491518845553	0.404368329270197	0.102193971229032	-0.164486233371125	-0.217833733701737	0.289828888108376	4.68469875858132	4.87979124222943	2.60270376465705e-09	4.22731145455598e-05
11096	0.567193482377107	0.591130452473047	-1.06881589415655	4.34744527886324	0.0755503895495745	0.0369020503999798	-0.918394299317541	0.208282747908159	0.0795547140065357	0.204997759227466	-0.10770306159569	0.0503799420537211	0.390042850801395	0.294318876327156	-0.36515783050635	-0.206904825734279	-0.046242167168101	-0.198624649167824	0.185371335825954	0.016427173874262	0.743027167782525	0.0818150170276405	-0.728182842301216	-0.205186183671284	-0.00539507948996171	0.0838600534539695	0.415951700977489	0.0309057397576866	-0.0838672478299092	1.92401140807133	45.762883670771	5.27386399936761e-45	8.56580990777287e-41
11174	0.227286955408308	0.150505351863249	0.32521003249206	-2.22885845284544	0.135980496380756	-0.241736415347236	0.109809799837539	-0.085676560091489	-0.178232200965158	-0.0742241053748848	-0.250503283414954	-0.0224400507979029	0.0525450120216933	0.23749942326291	0.109515610837036	0.0784047281173447	0.176586123120399	0.182055913123041	0.851492493228255	0.430012765281803	-0.060550609927266	-0.0375602590011814	-0.42580910254859	-0.205930060217778	-0.0925772931232897	0.0328580191596053	0.0704299185788471	0.262577308799475	0.588579030393306	0.83937182741988	5.38427993024224	1.49085293638864e-10	2.42144333928243e-06
11173	0.182832831896661	0.127813946250066	0.0534392867089548	-0.961917273946052	-0.223971156417092	0.282260788797491	-0.408081811141118	-0.153140174340215	0.0344439714884048	-0.0414937314683171	-0.175802524315134	-0.048844025172936	-0.242997518497748	-0.0884048793017763	0.203701152091547	0.0725214386865346	0.524071249583963	0.281093190108658	-0.0340286045369092	0.0668239975734618	-0.238120169681148	-0.294528691288576	-0.0435510265532789	0.0521943083913698	-0.0955843109707907	0.098501155800547	0.0269182096695306	0.282437096317848	0.0429210858088978	2.05848228280521	2.32063637656779	0.00113459944834992	1
11095	0.129627581806123	0.0814664866477328	0.0090765161350409	-4.14874300506143	-0.188787870181758	0.49822215530328	-1.97505904272464	0.296487652983147	0.262031971447875	0.345799808246711	0.158560314259708	0.250594242443791	0.435475537342219	0.264447662948326	-0.283681167099286	-0.354060484138081	-0.129137295210522	-0.774809375811583	-0.63857429848579	-0.784407410347188	-0.0524035697384692	-0.199507095837075	-0.294662638801088	0.239182156133996	0.194948348983572	0.178170677529489	-0.0512524494758745	0.317468025084482	-1.15525483930129	4.60831694033309	26.4942534322409	1.26718433701217e-34	2.05816080017517e-30
56999	-0.200042944647059	-0.367484099914463	0.65986354153502	-1.62009732277372	0.27941030086925	-0.00676510686344324	1.40601270275931	0.0459082970077066	0.163694642664081	-0.201401081795112	-0.189707945346147	-0.400531039771423	-0.104106691596828	0.0245434513449535	0.0514553667548577	0.0500026398876968	-0.22219440182406	0.313012356947821	0.564873213153265	0.296284031406568	-0.289764148502166	0.0494972690714951	0.342536351170956	-0.0393153976747364	0.253184934372215	-0.315427669385752	-0.299839917738858	-0.252686621611947	0.954572819287755	2.2393643591048	14.0298641462951	1.15892667311254e-23	1.88232870246938e-19
92949	-0.139412219862286	0.433600908623196	-2.81336782490496	-0.103958292468754	-0.143333345217454	0.248569111643735	-1.3684518898621	-0.147078040956659	0.545865847890506	0.546075775155815	-0.0100569354570247	0.0120611840542341	-0.0757687980928734	0.0998023791388416	-0.453122027561193	-0.378607851034156	0.0167861402211269	0.0761448193473395	1.2333432130769	-0.347017248114128	0.3230480014109	-0.387450077091816	-2.24490392296904	-0.0641991161757001	-0.193362751661456	0.155415436603485	0.518635441183358	0.183337491560293	-1.25331145382272	1.83060132253403	13.7975813244133	2.14914027520789e-23	3.49063363499266e-19
9719	0.0942366305073076	-0.046272645137389	-0.862751931473032	-0.406219488178655	0.0435747092560435	0.142000213528052	-0.141896658401401	-0.0481696125795621	0.243052976126605	-0.150254988041007	0.399984273405649	0.0863995992266935	-0.167661416206611	0.00347873446667278	0.111520128789335	0.438325399621534	0.176956971469433	-0.381487927073932	-0.308829038725593	-0.215637856043508	-0.161454833780737	0.298210657925573	-0.662084881663043	0.309587603803868	0.316516681104068	0.126142270523424	-0.277683432558174	-0.0260197682578303	-0.326713625169583	4.71011323726999	5.47574885307872	9.82243637958428e-11	1.59536011677208e-06
57188	-0.492494610513308	-0.034666423359818	0.231548424300278	-0.439093029767977	0.345499697849164	-0.321913518629357	1.39069036247286	0.223575832721341	0.0379200619126064	0.345253796598426	0.33754521883451	-0.043799667595076	-0.0570512321417151	0.304408018192731	0.172870517777279	0.218334685631003	-0.484721828999224	-0.897916925423406	0.403376255076359	-0.278510561513093	0.127170460493161	0.376201159312938	-0.117747580498891	0.119455596862263	0.470541543318587	0.0896158890065146	-0.178198810337475	-0.208239957780709	-0.758974584780752	1.76252248971641	6.78589831256123	3.00335055992094e-13	4.87804197942359e-09
54507	0.232594151656403	-0.211830175874685	1.64638142335579	0.560636086337303	-0.490276037982646	-0.310665492237057	1.09564067764348	-0.795759294640901	-0.436183572558024	-0.371201139949556	-0.361524169980731	0.0071175181910186	-0.193871058465354	-0.0781555022091361	0.00508150276709927	0.0894771986717919	0.198729659545449	0.0173437423773672	0.351515480234132	0.098864292703869	-0.0920131589139625	-0.206244817532494	1.37295225326034	-0.36462899982082	-0.198075766516557	-0.161340846714872	-0.277514381805672	0.022157348955292	-0.147330793441522	-0.0670590263239496	6.48016269460822	1.09906820092928e-12	1.78510657194934e-08
339366	0.141637989017463	-0.0700290172018167	1.08833653501612	-1.74103993890485	-0.241746508706157	-0.155738800539288	0.391347836110141	-0.613383781563884	-0.438341705299871	-0.312215809007679	0.160760598365427	-0.377387517082354	-0.312797322317453	-0.323725604247079	0.0785686824846708	0.28640966977464	0.584254017435368	0.480364951427747	0.342202646588197	0.0117720434277956	-0.375732372823423	0.00108425065615796	1.00781909815865	-0.397227451282998	-0.173765067659287	-0.115531669937928	-0.0602546922248025	-0.0173389061053211	0.634814392832643	1.34966343585642	8.86623504387263	9.23008301018242e-17	1.49915008251383e-12
11033	0.0930468627092213	0.118210563657325	-0.401383211472306	-1.40226654401412	-0.160766530977019	0.1001782440115	-0.658612770833373	-0.150113573406393	0.0161670947573225	-0.079016964913301	0.180186177055981	0.157703929212255	-0.12638736808526	-0.0452810671204858	0.103571084632451	0.338196884028346	0.312417409608352	-0.0210388730800819	-0.0874762863472244	0.0876132217053978	-0.044541149546594	0.0282274516217832	-0.378758036783054	0.0830816561531978	0.14265456679276	0.0997619544110737	-0.274385459634365	0.0906011856233346	-0.361407112543415	7.62766957224298	5.94066219000921	1.18151119608459e-11	1.91901048468059e-07
55803	-0.010047150682579	-0.279550145042995	1.33831085685083	-0.884165354782512	0.0304930365166964	-0.497815265552448	1.54665441816749	-0.264569534350176	-0.209401054305198	-0.363040070229642	-0.491789575927402	-0.172648847387169	-0.259276230804551	-0.159321687180967	-0.109469163797795	-0.303337973903563	-0.149635266328332	0.124555861193773	0.498311148027707	0.281366288852263	-0.00136067139259108	-0.325184878736751	1.23883948491044	-0.279737794484019	-0.254315111688871	-0.514902435138688	-0.229154541801587	0.040201032385344	0.927055635561566	1.05067511644709	12.3511263066876	1.20399786940192e-21	1.95553333948259e-17
103	0.0151176928838485	0.0996318264537498	-0.116138463723535	0.326074088194148	-0.00348835185566399	0.0852362567762077	-0.362979053427172	0.140496983865022	0.166475557741737	0.121572361007222	0.0205556873713943	0.0710863707797609	0.137013007515613	0.108211299850066	-0.187116553017956	-0.106954905129659	-0.168088827840512	-0.372814948807766	-0.177708529486936	-0.300985752421446	0.130928970234675	0.0323394848122891	-0.177543281807377	0.081892898209064	0.103617690815638	-0.0121542159808487	0.152234597635791	0.0784368320937103	-0.319855698495907	8.1806099102395	14.9913994312523	9.71763773339613e-25	1.5783387206582e-20
104	0.0318530736287126	0.0554677478162472	-0.50030968570452	1.45844397714924	-0.00910225661431121	0.140582066458038	-1.65574130455437	0.103600523969228	0.147574291982167	0.0835002386214772	0.0494687705765515	0.0752132339282489	0.05900864824538	0.154114750931171	-0.211536287662213	-0.0490129509346602	-0.244596386188147	-0.494948969226449	-0.368480783208013	-0.331789825385186	0.128845932957543	0.182500153649735	-0.747202668200345	0.0380856772182053	0.118350877400506	-0.00381234328557717	0.073704049680415	0.0876707525659605	-0.75614631160377	6.39679073317429	43.3835941866783	5.76862154767902e-44	9.36939511774026e-40
105	-0.126382953672814	-0.0890537298743036	0.0389912727556549	-1.56728880448555	0.158080214115093	-0.279298178121204	1.39329449399729	-0.642657507679105	-0.228434943883377	-0.140838422299268	-0.0137322858538997	-0.144558220357636	0.0957898864882835	-0.0845120635733638	0.442986472874628	0.124200934098427	-0.00500391745791994	-0.0625566794788457	0.134446454491044	0.673699805741158	0.231481345389262	-0.440329325794201	0.470816867522718	0.420374423113797	0.0270102493214902	0.128882759750062	-0.147882395238543	0.0675623431372025	-0.214116473341619	2.80781561918799	5.43565504492763	1.20830609758835e-10	1.96253076370299e-06
23536	-0.0862842931425078	-0.0498407863482097	-0.00777854833062387	0.664571626553376	-0.192694420475598	-0.165308826180101	0.0945726332872143	-0.00400550064852499	-0.0411133995938642	0.153592046219816	0.0640019199359914	-0.0190573087669407	-0.023853665475141	0.144467913531474	-0.0839844891196837	-0.0264204887175458	-0.300658667318729	-0.384698749503644	-0.277998108992971	-0.327789745869993	0.192151849906247	0.0590231894705201	-0.0467141001455891	0.0654591701752507	0.0657317434886843	0.0565770494754213	0.181842556218926	0.137378671647672	-0.0223405322866582	3.88593059094574	4.5661838650613	7.71452515726992e-09	0.000125299317604378
134637	-0.215132603364569	0.0444105689131502	-0.272187190695226	1.39107619067604	0.226282283549317	-0.0513774888779992	-0.75516053928088	0.0734060872263575	0.0390556473964059	0.00323473750020369	-0.13208264614428	-0.147243679116484	0.0561626439540991	-0.0127557433013236	0.0570112501605597	-0.285560799881746	0.0207276470811693	0.245697311836576	-0.00087817610194194	0.0518271406158348	0.0296401051382356	0.00648079298152477	-0.284214580889884	-0.178497288372329	0.0712923272639076	-0.0638831912791946	0.10616666202294	-0.123665426845813	0.144109814579574	3.0634512211099	13.529622502424	4.42392287535977e-23	7.18533553415934e-19
113179	-0.590525229713199	0.113937183153556	0.341993713322944	0.875124993936238	-0.555683197937123	-0.298649514697331	1.62875338781445	-0.563442400791061	-0.647884774558873	-0.391046109731031	0.0651569500214047	-0.433037436238594	-0.719953311905687	-0.483744412963801	0.242535950165469	0.630132449455573	0.130239528360707	0.87238489918041	-0.206532196506835	0.363515031423321	-0.141030828730477	-0.0462656055915836	0.387826015911852	-0.0576057274962771	-0.232744352114354	-0.0852121171238627	-0.4673153551006	-0.247102890564775	0.687531982061358	0.05931334110824	4.09002806315715	8.58668100243553e-08	0.00139464872841558
113451	-0.125374105599315	0.0730350105936704	-0.355822339118778	-0.717323283893581	0.0162039972236967	0.0406689770620072	0.319403605968299	0.171531230556836	0.0119832790439892	-0.0156031662542957	0.362816695590294	-0.0197101257007756	0.122174688133586	0.0970934686276373	0.121696983160408	0.257402267142774	0.070901730094178	-0.526878687307649	-0.4742590253673	-0.106544108880435	-0.0690878290560178	0.132293236918525	-0.250926613747671	0.276149772155975	0.23758418895346	0.184360809450529	-0.0444111450419365	0.0465670285415736	-1.06377361828874	5.03713618496143	9.8086245255844	3.43209663394942e-18	5.57441135286065e-14
57143	0.0761677624553504	0.0249932822863118	-0.300956989442366	-0.961538734216586	-0.0358617130012712	0.265562438335054	-0.162969410740844	-0.0471574139999001	0.0289768386732899	0.0137470349606231	0.12253194855808	0.0547195719779746	-0.0130681963830479	-0.0316004762046248	0.0734986676643215	0.0406897100088585	0.0477492842726433	0.100519586847493	-0.128388214100683	0.0401051629258453	-0.0245218539664686	-0.0372313056969181	-0.000811665638872332	0.0469608214325975	0.136224919952787	0.0166910671326037	-0.160635260437703	0.0945157690475341	0.0677037165416441	4.28257819990187	6.70057987749734	4.30043171695333e-13	6.9847611946756e-09
90956	0.0275043300367745	0.0868052310816205	-0.687120193041404	-0.971848427888213	-0.079689097048481	0.213036361318	-0.322073809629433	0.123618479863753	0.140786900269499	0.100881810154352	0.298059582837967	0.219247108999509	0.110185951136099	0.156666732780245	-0.0272879437373464	0.0531384527155394	-0.0566770670472817	-0.40777714898662	-0.458971819666517	-0.108922920974995	-0.0178799569131222	0.132512141565484	-0.561443149520794	0.216254994688629	0.113821341543316	0.0873386896810361	-0.017284596828868	0.116248904380829	-0.52952066086828	5.29906432818612	14.0599983325231	1.0702886658524e-23	1.73836285107746e-19
79934	-0.0283458693190734	0.00868373232757116	0.475448900170893	0.715635382024899	-0.167242517167112	-0.109731768172347	0.341484533134953	-0.19324219972711	-0.136531754094951	-0.203770200976495	0.0173626504092982	-0.041962898850197	-0.197011057406764	-0.149453814547613	0.0059524984231171	0.244962838829993	0.165053574632723	0.143509399468235	0.269817638853265	0.124664309630307	-0.150240845501739	-0.0325559931807341	0.577975983879004	-0.0187461023565071	-0.0576855669592774	0.116834624311895	-0.270016104068144	-0.0107639281184786	0.0702141803177958	4.60427799761408	5.84442523214795	1.80269211295771e-11	2.92793252986591e-07
203054	0.0914192893857674	-0.0375102251503033	-0.551148085413999	0.414514726089133	-0.324380875781611	0.0787667212848211	-0.921625284526658	-0.222876014109037	-0.0402042213653066	-0.127611016317619	0.0498908731720505	0.0262231577762744	-0.241638927843158	-0.0568443490192927	0.148396539340527	0.2418268042104	0.474669121749549	0.300041853603043	-0.276384995958817	0.211417192169304	-0.192830924847612	-0.0496064958154122	-0.623672394097813	0.027283318406174	0.0194653384825189	0.0724236911196517	-0.180104221540698	0.038801424775095	0.187931119239819	3.65279323247649	4.62697873785384	5.70512609497854e-09	9.26626580346415e-05
107	-0.000529095763416506	0.135566717707931	-1.5583236388554	0.445939242148941	-0.13523377365696	0.0182095902472116	-2.21080570337935	0.123377574106773	0.191551124798862	0.215288002472483	0.108072993789014	0.0564193990423733	0.0196441103462775	0.131228903784983	-0.175231907695895	0.0648848826568891	-0.215637914165077	-0.625417637082373	-0.29502814923704	-0.444071667041554	0.269746242176922	0.145799221015676	-1.93945196487129	0.118126753323022	0.121988983981789	0.11539998425794	0.190035758021866	0.156302072343822	-0.779389661571423	8.5444411643207	34.8964086772859	8.72473035771573e-40	1.41707070470019e-35
55811	0.172886512650743	0.105576671466236	-0.688540926823336	0.0870679953472028	0.0761328537823526	0.834507414525367	0.0348061675903592	0.343320508396566	0.0719633570521761	0.311708457124784	0.117352650630182	0.234451409470317	-0.165831364113012	0.224323898699862	0.522617556067701	0.263163788447383	0.339419392458724	-0.415326386537268	0.417869643990041	0.050376900837098	-0.230120077433117	0.137343619999493	-0.911901599996235	-0.134424487880285	-0.363799743198845	0.0584023898599358	0.0032546219507845	-0.369078722063399	0.177755531495375	-0.96943504938154	1.07256936279346	0.386182889430557	1
108	0.0133167312199188	-0.0548204685896034	-0.307549221113889	-3.25117494869267	0.0342576055406033	-0.00796453288569272	-0.298787538428698	0.0830144268308544	0.155923937886161	0.0796610506152297	0.0104202478696856	0.01884918686257	0.146983599107697	0.102348326010056	-0.0856251643297266	0.0308659661181318	-0.072116651740904	-0.185890373611671	-0.00813905175836141	-0.155938915030397	0.0582100965150643	0.0447492569904821	-0.483032950707267	0.101996616422325	0.15755212915577	0.00798095291908823	0.0443460111993884	0.0771859294927628	-0.202435092287368	7.63608650292957	36.1911165230097	1.77036070055062e-40	2.87541984983432e-36
109	-0.027471734531564	-0.0144790933454761	0.5529913585605	0.0327446610317863	-0.204270030876413	0.0649998778550599	-0.617613834779278	-0.0422490416654344	0.0772463086527799	0.0478442344259892	0.0461049171882509	-0.0056508421014485	0.00986935425008192	0.0433956623241252	-0.087711449826358	-0.0237971669322749	-0.0749430215145724	-0.350372967608266	-0.495128207338628	-0.208435509759214	0.0562564350846046	0.100025692003023	0.093897334173638	0.147265854279832	0.060446881074127	0.13569699614794	0.0895927535584567	0.0462952001498536	-0.527513039398005	5.98251666399295	6.77963910568825	3.08325437835426e-13	5.00782176132299e-09
196883	0.0277703230117889	-0.165305755971194	1.35551891160172	-0.45894157781642	-0.0135984680754766	-0.273958189825279	1.21127560673744	-0.48765377370904	-0.465327200239761	-0.450870491469164	-0.320989373765486	-0.207262006016396	-0.3773433235606	-0.396503991832736	0.376454758086711	0.0664172009952841	0.240493948991305	0.672349013418222	0.494983528418444	0.386175233058201	-0.325460668804406	-0.127752247052006	1.19800811026547	-0.0522482282006949	-0.233101561225062	-0.299957651787544	-0.323982490685328	-0.246982981167316	1.70074141703296	2.94730656228086	17.7812479555026	1.36595359398328e-27	2.21858182734764e-23
111	-0.0668839233721358	-0.0730504046303886	1.67262022993052	-2.54217177215203	-0.0341055240892369	0.0865219239407749	-0.507520032118697	-0.0134641893677102	0.195004551847471	0.062076292957158	-0.0321746475588122	0.0658458551385586	-0.122075513530694	-0.0439247323826516	-0.0857032022456883	0.0486747700572484	-0.0738034538490717	-0.474831426790326	0.140649695048326	-0.182416819161594	0.0128895293956905	-0.0811808916315795	1.42546674921971	-0.00208012336662889	0.0623611300434564	-0.0550198495614133	-0.24193602707833	-0.00304868078855253	-0.716344159272122	7.17420559925528	40.0232634312058	2.08888893211905e-42	3.39277340354776e-38
112	0.0305055993217857	-0.0496996543349508	-0.539670466902687	0.665457836580555	-0.101495033353803	0.192284350246257	-0.435834484021048	-0.0356944012328295	0.0854059793926811	0.113165714067451	0.0041538768611157	-0.0178015099119796	-0.0282321857204102	-0.025557179543939	0.057114763258011	-0.0701126481680089	0.114945595342941	-0.0366928154592376	-0.220498572808271	-0.0586630244448139	-0.00735238292177682	-0.209839604126179	-0.569143409181337	0.0484613017743427	-0.0145355487380848	0.0918387759646357	-0.0159506717994345	0.0588402506738693	0.0038154626591515	6.04913193672751	10.2093019556925	8.99917999903065e-19	1.46164681544256e-14
113	-0.0308125968900053	0.113728190429933	-1.08227574243652	-1.12864767958371	0.0376434591749188	0.166060227943836	-0.276400246719776	0.189309950148662	0.149425520877121	0.371058978771185	0.171133152994382	0.175564636676752	0.143570788665123	0.261140221193602	-0.112534737011959	-0.124484885291359	-0.0546252290053429	-0.613153117686468	-0.404467050601599	-0.535020515075902	-0.0633639837109379	-0.0589569727644696	-0.897463625796468	0.118409118612897	0.154861047250814	0.115052329073615	-0.0330265352260238	0.250750039057369	-0.705681082020639	4.55390553317572	25.7794869050357	3.77893535085631e-34	6.13774679686081e-30
114	0.0951602334545719	-0.134636993711665	-0.419973240180474	0.611182146517538	0.178002976672985	-0.00718967315870356	1.19215558483904	-0.214124709346517	0.103816696635754	-0.297255067545106	-0.120532877058857	-0.139515251249577	-0.140902909504526	-0.13310717615269	-0.0128766139948225	-0.00329730004029916	0.0450918944925238	0.224997953335393	0.856243444746591	0.0389624164546799	0.0280429287698645	-0.0296927763961559	-0.325332571274162	-0.0525413818487545	0.0321106626939355	-0.134452958068281	-0.139503765990786	-0.106776737120836	0.441242137839213	4.34405258847312	20.336435883983	6.55183589790738e-30	1.06414918653812e-25
115	0.139925741064995	0.131249899037288	0.00127189931832661	0.373531423258105	-0.269714875729464	-0.0433741219164614	-1.13764247557367	-0.300563003135598	-0.0593580379605875	0.00491617026973308	-0.0321339950525868	-0.0585510727593131	-0.207661570372467	0.00242489099681399	-0.0510777936809304	0.14570434308416	-0.0512748337823997	-0.0575647037366252	-0.53373724197457	-0.0297005880267302	0.239695068005794	0.135104996241306	-0.338192894229345	0.041285145801949	-0.0211809786548032	0.00978121284929816	0.158376097447412	0.0568159974553615	-0.094886245083084	5.45520557034738	11.9099053524617	4.39390797912626e-21	7.13658533969686e-17
116	0.362103974705897	0.293405398044578	-2.91011232421082	-0.479406286176375	0.498340616176412	-0.201633932708946	-4.39702365780185	0.700672873209944	0.401769988192628	-0.174283553383169	0.109206907014824	0.174971657919837	0.832500764590366	0.534153383128253	0.0925957759330453	-0.510992231301819	0.0999498043607415	-0.19336308550097	-0.439858762054577	-0.321351782742187	-0.389160246360943	0.292777268122165	-4.13692893380433	0.154856594559436	0.475995395338249	0.152904533938352	0.351920689410356	0.172824702674456	-0.848607066892686	4.51798641987592	23.2838220461054	6.76049843704347e-32	1.0980401561446e-27
117	0.0644835073777502	-0.224918134098554	0.999119864864809	-0.433342772790211	0.417365248565104	0.0747767724495423	0.860343474312368	-0.143477291233968	0.160076796774504	-0.157749277348419	-0.297802772826201	-0.00400751022222388	-0.0598626206182487	-0.316131048801176	0.0892995561882613	0.013523626605368	0.198512629915818	0.0944157856167529	0.784403973076118	0.100097718501539	-0.102950874828557	-0.217216350225904	0.668084479975919	-0.0931293386621894	0.0445616465374573	-0.208529174459038	-0.187893253700183	-0.096200588705697	0.451685152272198	7.60062379715401	12.4220115229107	9.8089661917319e-22	1.5931722888611e-17
118	0.0983999350621062	0.078825033524623	0.266865705478425	-0.0511182233084493	-0.113574536616028	0.0353652270323244	0.107657631902802	-0.086369414754414	0.0199695148450644	0.0166023280885701	0.0625866779964734	0.0010574526147462	-0.0100282140332204	0.0201960294973928	-0.00599409899866334	0.105244054004645	0.0623790567842478	0.00600225504656719	-0.145617602657557	0.0419814843184985	0.0633609158539473	0.0781357749877204	0.400634152945555	0.0943717105275988	0.123055182828963	0.0346168137532565	0.0474519492224431	0.0658696470908589	0.0918929030019082	8.71211576921292	4.9614407106736	1.11149492809388e-09	1.80529006221007e-05
119	-0.0392217459301873	0.127089073864348	-1.35260392516155	1.44197076745582	-0.136643638922473	0.312486746313942	-3.286884385242	0.580370760136395	0.565867061092367	0.480932977226222	0.203567550286622	0.328904878338979	0.466600513211503	0.410893560307907	-0.641101324978614	-0.366297778758207	-0.581356848444267	-1.54041902247222	-0.722297361225238	-1.09416652882175	0.209901964959977	0.0134719266468681	-1.67024290239286	0.329829975515781	0.357755881489302	0.190623853962197	0.227855739479618	0.316915622241979	-1.84072254931823	5.82950839140601	28.5952695758022	9.55391391196528e-36	1.5517466975814e-31
120	-0.0233946043071105	-0.289148074573664	1.06643777345062	0.0555335977477817	0.234346454270593	-0.0942172481021211	0.989644254573519	-0.273661230156014	-0.0738682511079456	-0.0983321398381591	-0.46583548469226	-0.102630446822105	-0.100858856466771	-0.307594022901768	0.0774513982686667	0.0277288195259994	0.0284603746299325	0.362460664096646	0.861878679964148	0.283477640219285	0.0286002774397369	-0.171026980340955	1.10694433858834	-0.288918111015889	-0.126940416168667	-0.407381845514905	-0.0580057704264563	-0.14546331556317	0.745691067552019	7.77221017597858	19.1916537814677	6.67947299845105e-29	1.08488000440842e-24
125	-0.312403563533552	-1.11510177862313	1.77641293490722	-0.120869057722654	0.122273908617022	0.239935177507527	1.41976515382144	-0.0439659677010002	0.648398198965209	0.241229668956641	-0.457655073028366	0.313627367018954	0.207871565359778	0.741518150634662	0.132170400753048	-0.677251616773002	0.515962469550803	0.33776477569457	1.84276591308509	-0.448803133059068	-0.608287255874746	-0.082344732750597	0.808944021805687	-0.782759120576426	-0.112505016315623	-0.704211804287591	-0.118086650284734	-0.0105095645922208	1.36858073720239	-0.753703204173378	5.08518687638847	6.13233922314895e-10	9.96014536623853e-06
128	0.0016136505162357	-0.128326855564082	0.305416532979878	-0.897255704374542	0.147882712530945	0.0529117012569581	0.259221505471846	-0.0144398328525313	0.029061467500075	-0.00339924251863732	-0.165912978644007	-0.00790758809068657	0.0093655857126112	-0.0516963855588803	-0.0367496999584556	-0.0620860116719057	0.00455586420846219	0.0530369008798382	0.313674025024448	-0.0535441257871562	-0.0687439700935214	-0.0680889157866668	0.280865051874519	-0.100459792303787	-0.0375530439571286	-0.157740020223974	-0.0553129705111632	-0.0639545440493018	0.164776208726391	6.30528177143767	14.9369300624023	1.11466316198922e-24	1.81043590770289e-20
137872	-0.0464777953258887	-0.262770240100464	1.08667412158567	-1.57483846810591	0.108657902333766	-0.387017099178513	0.984008958450052	-0.531056817700003	-0.244551616511631	-0.463194935934276	-0.359867333953304	-0.235636745115264	-0.499307155283185	-0.510233796268101	0.267388787289803	0.224264424076134	0.262240372239845	0.500811039438745	0.725546228042696	0.430986259313449	-0.171239310012933	-0.13066795395357	0.964921452157676	-0.295085151631296	-0.169725580557467	-0.262813951728752	-0.249131535414046	-0.185323425189141	0.900833805055588	4.84737124155479	32.9894269441371	1.00825737262631e-38	1.63761162461964e-34
55256	-0.018132790238345	-0.142158094962672	1.123231806641	-1.2690928906924	0.0355137173237483	-0.12728185035267	1.44072333150233	-0.276971265110369	-0.177218094403343	-0.270482027573016	-0.103320339270137	-0.0747778090183652	-0.216990678323057	-0.310726856156065	0.169283184525871	0.147517085441885	0.196730758969576	0.418507328650329	0.480948581129408	0.387475989506191	-0.163118663238946	-0.0161967273860996	1.22464919310751	-0.171332271506199	-0.14550014173564	-0.217410894073626	-0.258067609250868	-0.197188970056448	0.651361278615637	5.73504039827813	41.2121718549292	5.69288924615177e-43	9.2463907135997e-39
9370	-0.0610937215036526	-0.196470996221291	-0.021835668636715	0.971490061316717	0.198875509271365	-0.612716020151153	0.467885539227795	-0.215225190998587	-0.12885394605448	0.0297068597475474	0.349695079687113	-0.288005198153706	0.151814081006868	-0.126743644012531	0.065605140400684	0.14175202562772	0.356366332537905	0.324140800353486	0.179605806260155	0.322750221982299	-0.0742035861705523	-0.369068752345603	0.214331045999159	-0.173170008140164	-0.335261837520675	0.387492800212817	0.0780943062472634	-0.0495167679733767	0.773840910605855	-0.033867314626638	1.85014812296057	0.013509556186911	1
51094	-0.0260723461263116	-0.0428555927124899	0.28139154485566	-0.188242173468535	0.0599008959654284	0.137886179622164	0.124773252373834	0.0454688818587584	0.0191371183924602	-0.00122568561388371	-0.0496326475247779	-0.011136902033487	0.159107865103676	0.0381834393165253	-0.0958188170816806	-0.126276127039799	-0.0830369384470203	-0.011059142491875	0.0532804873722769	-0.082717347525703	-0.1033161291677	0.00398290262943433	0.211093584657354	-0.0140944590188026	0.0270354114926601	-0.185044862854442	-0.01632807474305	-0.0157113745351155	-0.149733050325496	6.40221430020544	6.70442878300002	4.23113551979105e-13	6.87221031124463e-09
79602	-0.25600523904596	-0.130222237565357	0.774268821700994	-0.532180254336911	0.00408556423631858	-0.110063560811404	1.77191540916101	-0.326278907393194	-0.2386012944256	-0.0326860500742312	-0.0703546455893262	-0.196297239668555	-0.151516159307128	-0.0859274441967112	0.230514576697342	0.137419025653057	-0.198934293775486	0.143514662390363	0.197042270474038	0.476296640114618	-0.101326467712785	-0.0567605708172345	1.08286212071975	0.146755158642981	-0.041848296908882	-0.161170442037805	-0.211917308246952	-0.170567971873693	0.411149369990036	6.19554153467737	14.6985782793331	2.26779312432289e-24	3.68334959252524e-20
132	0.0151680531208719	-0.0462434188846628	0.316822381071351	-1.12255756271613	0.228905801634783	0.0664184549105138	0.355637397640541	0.0165246876671542	0.0247138148291999	0.116811756606037	0.0307563749401683	0.0229973924349754	0.0905233424877698	-0.00643093755639786	-0.0402731078663277	-0.00618224874009968	-0.213943236153045	-0.151981023544168	0.242582964831359	-0.0754301453263019	-0.00667823883429222	0.226354357956384	0.396876014514239	-0.0724881495628319	0.0219969283329696	-0.113132366872287	0.0448642376990808	-0.0480833571029384	0.020995159624098	4.60315162819072	9.53385738593346	8.77239387924355e-18	1.42481221386674e-13
133	0.062370807614878	-0.198497714735891	2.06226011285351	-2.07283710812334	-0.272530573243166	-0.552567170613971	3.98214342480821	-0.581663116854514	-0.349257999368865	-0.537808388776238	-0.0644887598586854	0.0992637197494576	-0.666632142331964	-0.219823673081658	-0.206789938588407	0.257208401344805	-0.178132536083054	0.989215667750427	0.642992800904023	0.628818428650842	0.04710104776892	-0.222596661228745	2.39804975338214	-0.53747888997222	-0.114102809211172	-0.23449590729424	-0.384759133353913	0.00487841478493165	1.17121859589862	2.11303615167846	61.4954404606482	7.73308313799517e-51	1.25600736327318e-46
79924	-0.426492536625572	-0.219846488552228	-0.374282807601048	1.15723932507203	0.156400294781864	-0.438803235635807	0.362440563198868	-0.48076179007773	0.126714638194305	0.176659260604333	-0.181111659610059	-0.215838561161989	-0.280229004339007	-0.419033530014412	0.494445571417699	0.512797974920485	0.24875396730627	0.107186506642801	0.278798432571007	0.227108333706638	0.583860949271944	-0.105071585864054	0.171665666780067	0.152666433684201	0.0628269508057626	-0.15925895135941	-0.104051226128741	-0.24864748695301	-0.0723646637627446	-0.737532975540113	2.23523111644205	0.00179634254823553	1
23394	0.0105861222278879	0.023201624675142	-0.107778952449531	0.90088452771142	0.080788721942741	0.127707827636757	-0.247864691573631	0.197221557981797	0.226327756738034	0.190602778057135	-0.15774536710629	0.0421738423125019	0.20928975910397	0.121361918419108	-0.187510850561299	-0.253663423304857	-0.228550062909763	-0.253413606968963	-0.041810893515194	-0.285537619208389	0.103536410393553	-0.0842728555903944	-0.145768301554145	0.0226025837800844	0.0320574127156619	-0.109686391725432	0.129919511458984	0.00685361808908666	-0.193023879168687	6.32400743611959	13.6495830394814	3.19804321464438e-23	5.19426178922541e-19
22850	0.0165899820388682	0.0518459098019584	-0.0702983330466723	0.184978614252763	-0.0384523178143847	0.0728473994323142	-0.217475558794155	0.122263733820371	0.0497228759069432	0.157364146487691	-0.0777024426589179	-0.0475022385684875	0.26282015109073	0.141305821964025	-0.159098745957783	-0.182562434647574	-0.240120142088353	-0.245497689352568	-0.256150327499891	-0.114078811228245	0.145701691589181	-0.112495352303158	0.0122628779965259	0.058988265334867	0.0766833944978466	-0.0232119864975652	0.180663012176495	0.0384595948117861	-0.207000623108047	4.65614501590639	4.54730285964897	8.47475844971513e-09	0.000137647026740273
84890	0.0131843936994329	0.201931206873681	-0.500498814555342	-0.0476796095344619	-0.145984625809616	-0.106766016762146	0.169552706785077	0.0841178565949469	-0.140598434065332	0.0830959630153267	0.0564111180329609	-0.0422232250585707	0.175023347233066	0.113960685508498	-0.0949920298977853	-0.0879511825574976	-0.175961442907064	-0.0324553260606272	-0.451673027999795	0.0591090316124253	0.173312067975587	0.150880194803678	-0.326036002599766	0.0341430080886907	0.060329303540959	0.0144704065527044	0.348038260883239	0.0281149163360445	-0.236825731333138	5.89126665524865	5.45335651703584	1.08042811797335e-10	1.75483134921232e-06
134	-0.0224349938281097	0.251769799070126	-0.0865330539054101	-1.90520354811984	-0.29796932342414	-0.145001310273646	0.630616130660913	-0.230276180570048	-0.217461595609655	0.0198125997144554	0.412661163610552	0.0104059570303682	-0.126422566438535	-0.000127812986256096	0.11101666722903	0.348902199598538	0.127356750189943	0.0202583292069073	-0.349378863072566	0.213240645356748	0.0385784400971001	0.239196522796284	0.1844894000249	0.232754211708367	0.151688062415212	0.300523583224868	0.092304282808097	0.125976071392609	-0.184859457073467	6.78624718821684	12.5066128557813	7.68896757519035e-22	1.24884211356242e-17
135	0.0338659744680424	-0.171837578192677	4.29810510457209	0.0196330472901406	-0.363601529906612	-0.365077582476596	1.65597131498788	-0.432601133510614	-0.369830453418999	-0.30253032200319	-0.186695141439221	-0.230495088722446	-0.356787716914488	-0.262036466105896	0.13895672706658	0.172253255830876	0.25120434428048	0.633477536356473	0.0221204810771082	0.432870123355114	-0.171209332541841	-0.155033966377857	4.35282911261643	-0.0708421831481269	-0.228477851348821	-0.273624758295627	-0.28020795051406	-0.298584686171641	1.38761448518743	4.46128047618344	130.198456797876	5.82243406356941e-66	9.45679740604944e-62
136	0.0678425587440466	-0.221286941206606	0.858246882238285	-2.42548114035262	0.305479048681258	-0.179512013471953	-0.900290899068502	-0.19125512623329	-0.183998606905713	-0.400754317845211	-0.248981191079334	-0.215394098919042	-0.100657185533111	-0.289198579337795	0.36567050597792	0.354076113198661	0.376713963184551	0.707333848300382	0.6966719306767	0.541270188128984	-0.0784179102605055	0.0193853396761562	0.863513961996428	-0.0661309624542692	0.0980857957781245	-0.227096720382718	-0.188632167241073	-0.198402686704361	1.41406503049134	3.51123429134575	21.030404824723	1.68747678064485e-30	2.74079978712337e-26
140	-0.0765251108119997	0.527126283063987	0.610180593000293	-1.46346291663092	-0.963512198387481	-0.167733112449595	2.59555259690821	0.53597688635002	0.13796272429861	-0.102782209837708	0.332518485458535	0.348500517699167	0.201893494738615	-0.196708569398603	-0.283292072799736	-0.262050652200673	-0.35604383534108	-0.957493211474284	0.263961723566437	-0.00133868229212989	0.580541102648649	-0.0721229131143922	1.3064338247583	-0.50464985596493	-0.601835730080123	0.169825034195219	-0.138724200283661	-0.0254826330061278	-0.56721297763537	0.320925534567519	11.6745816842338	8.88537633634207e-21	1.44316282454868e-16
83440	0.0111611657621236	-0.048250057088731	-0.312233930199876	0.224170419409387	0.0924688783389442	-0.0491818704443055	-0.124892308427996	0.0366071670678685	-0.124186767349542	-0.0951485042099717	0.0471051359296108	-0.0220515179189904	-0.0611145233014909	0.0407754491890737	0.0254700609051484	0.0697118527981943	-0.103107817870663	0.0224053210249352	-0.0810203880921678	-0.00326601490859125	-0.0739293991007642	0.139651357397045	-0.135896312181515	0.0132916224944835	-0.0228123536712823	-0.0559990335444993	0.0315434641212118	-0.0907305621232142	-0.0219469514203117	4.58222392904726	3.17012087999617	1.11527176465057e-05	0.181142440014545
141	-0.0509487215932892	-0.235411535854563	1.31807747064491	0.107693833193725	-0.150608373224939	-0.249109765609105	0.985443901476085	-0.000745340804650705	-0.0691511003727738	-0.574856304064144	-0.404768943890367	-0.42552035879116	0.0126001124022335	-0.029467959666104	0.169566990888321	0.0504589157094058	-0.198315477524947	0.524487455523373	0.612866744562223	0.242976891733143	-0.258542084505822	-0.188859010627324	1.02614768521022	-0.400871883651006	-0.535424546433662	-0.163444613236856	-0.327143116587616	-0.331753298218045	1.23482469713987	0.688791338640644	8.20120613176207	1.07440106898178e-15	1.74504221624021e-11
113622	0.178297147342118	0.153436484487937	-0.766325549200066	-1.46613267764567	0.0244632283158623	-0.277698370399252	-0.751736777758244	-0.068651166904442	-0.108714594061244	-0.141377412880529	0.447448614159657	-0.0175758330803913	0.207970356235173	0.317145030604297	0.301449628691012	0.375478094939079	0.180358500602658	0.00557580628802888	-0.786073499383777	0.234640243885419	0.320685921310093	0.350940797667646	-0.924031872437638	0.257717419479704	0.242084487124052	0.331179866273153	0.392140004303858	0.148197650795488	-0.439831786165318	2.83283803636918	18.3652984408537	3.8283974200812e-28	6.21808308969588e-24
54936	0.054652918609431	0.0980088520456134	0.136261354899603	-0.268017505545502	0.00482454434929657	0.118930926158981	0.407836111136796	-0.0294168414307007	-0.0459884039400365	-0.0358511560712173	0.195753196228789	0.074840941527701	-0.0324106582679172	-0.0238795944183481	0.191976787832209	0.193951286277004	0.238546874469039	0.0471510735609945	0.0632172789693327	0.111652162595635	-0.0909114341831831	0.0961116662368344	0.259394957683064	0.148958311405863	0.0525205100232696	0.074623823782124	-0.100889252107604	-0.0353884994138877	-0.17374124692987	4.55165295037965	2.44532938271536	0.000577587311066775	1
148	-0.0454436490394151	-0.27571511077991	-0.0126196913170368	0.285781577654436	-0.000715840247146358	-0.426995462555344	-0.0946578515826584	-0.280491956864925	0.0251272841243037	-0.197876122243865	0.0175419935359151	-0.275328219233964	-0.485593669854438	-0.0506312364383669	0.209017005639404	0.292176065896076	0.166101953940568	0.0297462808527269	-0.0860435310372901	0.290858936318444	-0.133165679416528	-0.0655414867940412	-0.238675687335203	0.0177924202079164	-0.053719598554309	0.220031570612793	-0.185620348069882	-0.0771646172956577	0.0722097316037543	2.3277266891603	2.43357835112893	0.000615639250379611	1
147	0.0052618434300761	-0.161419543995678	-1.84281331186923	-3.82152885354322	0.210220845966864	0.092832152871015	-4.89930449927771	-0.0730267953853869	0.416301037764727	0.0712527595576609	0.299048864270407	0.158085646252388	0.00879053143435718	-0.154404747653522	0.342673330161282	0.441941631503585	0.219292614966354	-0.57220791154502	-0.778231635596148	-0.145987938174461	0.115271029730509	0.290662209162165	-2.24657062705244	0.257559623805258	0.316548519907802	0.323523738582677	-0.0376795795729352	0.113519868456961	-1.21379036264862	4.45681608557555	37.0483365383968	7.41997583575066e-41	1.20515247524262e-36
146	0.204626131449683	0.716360065445746	-1.56097892706966	-6.73188890411255	-0.416285282348038	-0.49751650549611	-3.62877664411034	0.664858288852229	-0.107079901993092	-0.0415241214657754	0.301655838373985	0.108511080084857	0.63849174360262	0.382228790766939	0.024128566040588	0.15513874345738	0.0716305110745381	-0.67632574290935	-1.66006715296461	-0.498358649518259	-0.0622763019034798	0.19145313834999	-2.41784505378873	0.164833841806871	0.382589535860408	0.511176456398084	0.371860339269739	0.351586973632382	-1.967289301478	3.5837008146463	27.40747659601	4.85694471021651e-35	7.88864959833366e-31
150	-0.0655944344190108	0.0449282713665842	-2.2132167608158	-0.352687413453522	-0.383957398245528	-0.482686333028351	-1.84411265149043	-0.0104878260367233	-0.212247301466164	-0.102534608226654	0.0569386519648847	-0.245890161540328	-0.0217949011929203	0.0284978844106858	0.0557688275387127	0.114989422566142	0.00240207355206455	0.529103989998968	-0.493020090394416	0.33533082363262	0.240302553649114	0.0276958334536914	-2.36115526590979	-0.0593997977842353	0.0158357375316351	0.00444293929335349	0.0512391442238081	-0.054832957506092	0.528887999433844	4.42727065458578	23.5067900345324	1.76665841457694e-32	2.86940659695587e-28
151	0.0871642163081537	-0.568653783813234	2.5011080656632	-1.73811961498319	-0.899985427989043	0.144982467989556	0.289792112731539	-0.429755645455289	0.337946979760068	0.0464301003306522	0.501259621380708	-0.0528707681611957	-1.10865768864218	-0.406209390731535	0.422189850371166	0.537218675783858	0.274885365850381	0.0932838156503902	-0.825944439792938	-0.0543965682236672	-0.11452054970935	0.395791554449886	2.68051811402614	0.162812121249914	-0.437544933925466	-0.0637943287122164	-0.543422253245741	-0.205805717492923	-0.0700277248541771	-0.0378262291468565	15.1458946507889	6.59845723787923e-25	1.07172142457634e-20
152	-0.091624791391162	-0.248424225728279	2.52214027678126	-0.835200411980928	-0.182468967206142	-0.122611704047811	-0.345127577653859	-0.200195089392104	-0.106937612435481	-0.303452979531511	-0.0665312527423206	0.122777230182332	-0.250844715821517	-0.219897076789307	0.01317332099037	0.102926195881105	0.372876005428912	-0.121282060272938	-0.141563611653735	0.0571166888438355	-0.32463376957973	-0.16463045186301	2.42602561439808	0.0285235567787428	-0.0777486216277718	-0.0431963722845007	-0.489665360746342	-0.00270603107791418	0.049421359229399	3.85980213289658	33.805522910416	3.93796503477762e-39	6.39604280948581e-35
153	0.192710166686957	0.187251250804097	-0.0529986813220788	-4.38481455266341	-0.105676234782247	-0.00521038749534507	-0.66466179825775	-0.0689690525172104	-0.234488540663302	-0.0840165573911136	-0.060919500865194	0.0115366428909952	0.137772162587111	0.0487525197787718	-0.0611066234684555	-0.137185133059374	0.159907920383997	0.325551613365056	-0.267638946653279	0.0927159130488711	0.0426528767577863	-0.00850854591787595	0.00240089422000499	-0.114388267536368	-0.0534102642025061	-0.0531694302497573	0.219910105154977	0.0366240569880618	0.270959491948193	4.3317786852908	33.408791883291	5.8249030785557e-39	9.46080758019017e-35
154	0.0660001870719606	-0.339856496571424	0.809454865536801	-2.3388138416343	0.0520502142031332	-0.736467558060261	1.27074298283149	-0.19097244898799	-0.131117911850849	-0.0763453443985561	-0.211850375012208	0.0565767052808721	-0.351004437740404	-0.24516975925121	0.225065197153636	0.345350301867956	-0.00838756016484176	0.804779107153545	0.880331030960115	0.207952344716141	-0.296010035518027	-0.396437876397874	0.875039487981656	-0.164541842170737	-0.121254049157802	-0.297812666739335	-0.0574727217340365	-0.295534050421228	1.03985013651343	0.469065500167882	8.80085922460949	1.1690026539674e-16	1.89869411057384e-12
155	1.16634822781799	0.556448406953342	-0.793015440247125	-2.3382153908509	-0.667021147379206	1.18171261758766	-3.28509061545859	0.358756608979659	0.282944017146109	0.310674623548269	-0.370893649947306	0.40576018438737	0.545364136357726	-0.092111056869967	-0.0610499911655008	-0.79341990871665	0.2570069647977	0.687596906983137	0.611800073010452	-0.0294402794676118	0.430219867506084	0.0466821325972615	-2.23736395433877	-0.544295990893129	-0.350474228825304	-0.0999479549428325	0.0585523989528375	0.373393451581014	-0.72954107515212	-1.13536103557215	4.56499805045885	7.76016750834873e-09	0.0001260406406706
156	0.168904974922125	0.110191059023267	-1.49701860972731	-0.135348635018376	-0.310578947273466	0.0686914742242272	-1.89165048607057	-0.173255475936601	0.0825072975128325	-0.035482681739862	-0.021318578962452	0.129711746774405	-0.174595741678466	-0.0836439233823863	-0.1099164564022	0.146674992935868	0.171113833500679	0.040348809047685	-0.276616682559665	-0.123918688783769	0.0927102921741032	0.0371514014524716	-1.53508204665112	-0.0212797572858664	0.0385964642174482	0.0754904088387166	-0.139473294601713	0.0977429091964689	-0.318850430465454	7.94307439504802	17.1723973481029	5.32977997362996e-27	8.65662863316978e-23
157	0.0871806745922351	0.131700270902611	-1.82130521951551	-1.26814145550261	0.191345398374477	0.0461674647154625	-1.32839962735867	0.298996026693584	0.177439533845715	0.225308599195616	0.04241496442849	0.0700885638395854	0.222373097054474	0.21493061185898	-0.202044277993347	-0.0525327892954804	-0.29196281665727	-0.505724153404418	0.00728359638015348	-0.428975803589855	0.240666005466178	0.154644010368143	-2.04984898983172	0.095980741882418	0.196235888045105	0.0210108952397137	0.239681813761299	0.0531177115026638	-0.528638904239473	6.68730814693672	33.010168377446	9.81123636728763e-39	1.59354101077486e-34
11047	0.0128931952150217	0.00128107807759792	-0.146250682318209	0.242110283719894	-0.207462453578676	-0.0120094788689235	0.00674927626897122	-0.143602450934775	-0.0425231817970566	-0.09883356687629	0.216070433648725	0.0397895933685509	-0.099035731947571	-0.108615189084688	0.072542632906608	0.179863148268202	0.178435658736017	0.00800393301851035	-0.141400069695022	0.131901293928412	-0.0724953492582587	0.0443465876573024	0.0209475311614825	0.135069434468461	0.0450965842681752	0.187476981756231	-0.158695518486806	0.02539730045813	-0.245663442886638	6.1183976740664	1.41382660502831	0.106904622116486	1
158	-0.0976328413749533	-0.140589828789944	0.0683736186841019	0.0459123905647052	0.0207366813696469	0.207441336148649	-0.214287548049883	0.0447355530145153	0.12235846068368	0.0529173296966304	0.114476250866928	0.00933711693963786	0.0930835082166365	0.0590955332677476	-0.0420786723947079	-0.116478105357805	-0.08727730452085	-0.142754698781656	-0.0938257654433234	-0.260765581500715	-0.0557974695304649	0.110104175640149	-0.0156628730761547	0.0827412721565215	0.0933516932296942	0.0650152872260169	-0.0462545563766429	-0.0319799862242653	-0.235731423797398	4.28520662974844	3.45017355714695	2.47098998938088e-06	0.0401338194075242
159	0.0311458661560435	0.0807427869984864	-0.863302082748271	-0.619034306846526	0.235402228659823	0.159544942690334	-0.344543232887119	0.3333813032087	0.183797832608076	0.211488514603178	0.0402131067213657	0.0426834296173481	0.168698608256664	0.164436990948758	-0.125282330205645	-0.160139094577954	-0.328636647456418	-0.346646304485836	-0.040896795937463	-0.347130505522546	0.0769619933953997	0.167213525954544	-0.635832508464127	0.0280772289154249	0.072148386064621	-0.0479850762260592	0.151096875883864	0.0158362398506507	-0.642433421024694	6.08544974504766	10.6646708839772	2.04807823654325e-19	3.32648867179354e-15
122622	-0.110234851409671	-0.256773617766815	0.664249876146459	-1.68884336118996	-0.092772165476833	-0.777589090681825	2.09421592580461	-0.839915494729282	-0.685923116790275	-0.749383626386574	-0.177122785410243	-0.434124852139772	-0.502432032371953	-0.364962161235596	0.216406021822219	0.318227941973917	-0.049986353501373	0.33095030525347	-0.156694884418597	0.608597437331056	-0.00925061371318357	-0.05233670718822	1.11532206627545	-0.184519845842534	-0.0953073535575037	-0.135930948026099	-0.347554964234061	-0.513610629794873	0.661084641974508	2.22767395321529	34.3435505795556	1.75184210564316e-39	2.84534194798562e-35
165	-0.0442958089548426	-0.462086138415363	0.474363317802068	-1.69294796723463	0.530612918700524	-0.69222006187722	2.48792555918954	-0.585953235086678	-0.261340033377231	-1.2249412667695	-0.366321524574814	-0.531351770251044	-0.106512471700294	0.0133662805446605	0.438189456772719	0.357851086459012	0.396949952388237	0.653405311694632	0.249995120079618	0.705930110277269	-0.150920292199286	-0.0925320581240691	0.37913513746493	0.0658186908233739	0.152425967403369	-0.510055074721596	-0.434031195845332	-0.532991749459958	0.912905100651561	5.2925092649608	15.8020039140488	3.49484407161456e-25	5.67632574111638e-21
121536	0.0289383430019927	0.103533332413415	0.157778998876972	0.310423667547026	0.0636207883700782	-0.0201298740689012	0.0460386054632706	0.207938696824158	0.0289234219246479	0.0790785796287187	-0.310625554779711	-0.0855272918727075	0.266736074677582	0.0636019022388594	-0.287739993271893	-0.376044119435679	-0.311204539803784	0.151911641238166	0.11193799669248	-0.186866619826811	0.196937699277926	0.0608084250453401	0.0808457068653181	-0.11981211824013	-0.0364622019258092	-0.192786766974088	0.321845769678798	0.039904432342961	0.0903602996285671	4.84273870931935	4.22636828520895	4.27133749016743e-08	0.000693750635152994
64782	0.105827033712902	-0.118252235454467	-0.176138728842877	-0.622009439662591	0.1067379727509	0.146908259110702	0.188247108384065	-0.111318715292226	-0.0685757375155179	-0.0761461597074307	0.0872514082289109	0.235080657773186	-0.172362636293548	-0.0233671500547544	-0.0487018574148678	-0.0219960394730536	0.0126922006781916	-0.25439474379475	0.0130796084637245	-0.113037173975266	-0.0345736612456345	0.0241290210637789	0.105301117979396	0.017037167018744	0.0774842822534741	-0.0190375443259452	-0.129334910599553	-0.176531160128675	0.0223945585350389	2.83944793894739	2.39435759827935	0.000761561952171456	1
166	0.100156166049702	0.157366387622823	-0.419217055788984	-0.118761086340057	-0.149931044417191	-0.118605388479575	-0.601532244374164	-0.13428084924832	-0.0988074179968415	-0.17125990219217	0.109201830325801	0.116625934127206	-0.150542742544113	-0.121948075389897	0.0451045289591123	0.21386261901603	0.311045037257855	0.140825155586918	-0.120345837312863	0.106830011027548	0.000807140882019763	0.029982654925493	-0.485702007234533	-0.0891718728285164	0.022616462858145	0.0873962096723816	-0.125337556495783	0.0553794816985185	-0.118604082732948	9.78892234273024	4.29480526378785	3.01591402156355e-08	0.000489844755382352
60312	0.144554245207807	0.0642710583506899	-0.194642194055042	0.43007815405018	0.0513049115194066	0.113316762757239	-1.16841971139774	0.225338596869395	0.139838121496915	0.123586631031569	-0.184098357257447	0.0691624288414688	0.255493707623105	0.144885260716547	-0.279605715000089	-0.322477060399551	-0.138632182463674	-0.0895058961770264	0.0519101435880845	-0.254047302080383	0.0672199188062191	-0.149930837399441	-0.43185410590507	-0.00259089574960023	0.171080614267624	0.0384420616954028	0.13169801375131	0.131334038861584	-0.215932429258568	5.5800489940296	9.86376982343128	2.84869946726313e-18	4.62685767472877e-14
84740	-0.376631073172775	0.504575553612256	0.455279067072403	-0.416591973461643	-0.223266678299818	-0.0904902346364729	-2.92976269564117	-0.0395041418636267	-0.059842252092033	0.232576411963922	0.145845244382383	0.0926410050647238	-0.09303260308688	0.209811312231143	-0.619779602080013	-0.0322886121696751	0.187991233364004	-0.162235642991887	0.518821733251113	-0.11415727175459	0.379896636766764	-0.161652472506735	-0.041584890555321	0.0113430081050452	0.160854073204312	0.0222789137113549	0.276533873078299	0.169749526280168	0.660072961107758	0.815693494983315	4.11290975346687	7.63363753970946e-08	0.00123985540919961
134265	-0.12796286010662	-0.647724207444151	0.614348574765479	0.408793798881401	-0.390875370369628	-0.445567571998824	0.454143376977577	-0.346010313704028	-0.387111819879078	-0.213821093685585	-0.25303619483047	-0.207844801969512	-0.248660963022346	0.0628145925619666	-0.136984222466854	-0.058096037339333	-0.263513618527988	0.393560701516045	0.183030378068781	-0.182909741473429	-0.312860152252897	-0.0212562850304326	0.542322414552664	-0.409256827673358	-0.162501200346785	-0.268948276499293	-0.232351968607821	-0.278732449305573	1.19005371619869	2.3784893731999	8.13269536295496	1.39268335802733e-15	2.26199631010799e-11
84632	-0.15210024170068	-0.18538406939294	0.408927001029089	1.07257303785541	0.0238061038331347	-0.0902334619450997	0.221277905344813	0.0921692082242974	0.0396567441733654	-0.188571035884889	-0.067335879844349	-0.0852435491823955	0.150522877351138	0.177568967073637	-0.0733648616124204	-0.0311458932640306	-0.0687500897918718	-0.100924061160393	0.339725484292002	-0.0673506396545866	-0.0351554200982196	-0.0157489695544916	0.167794921098828	0.001172728981194	0.061563404764555	-0.12028207354067	-0.127431353726873	-0.0207210897285885	0.501163819899963	5.55863240031508	20.2983404594596	7.06599270000087e-30	1.14765853433414e-25
4299	-0.12060296375942	-0.0864047062024409	0.623722127262009	0.267094525880773	-0.0196455667786557	-0.251518524883336	0.756299454427696	-0.202190870079806	-0.176103013749117	-0.0845910026333364	-0.343740180961767	-0.20358277220427	-0.297511541107086	-0.0974431758214115	-0.0158929949118561	-0.0424184778363149	-0.155102453328063	0.273413284305341	0.227332674958127	0.214365584983935	0.0847303600834583	-0.123399715188623	0.652441876055287	-0.149330274326135	-0.113513486741841	-0.269455295514135	0.0949756711475533	-0.210282451959684	0.773248946829769	4.97025308118065	9.0281874144185	5.16409028377446e-17	8.38751543890647e-13
2334	-0.0660521808987846	-0.0868716761308901	-2.2568240592159	1.998686684436	0.0854864139422509	0.382089977554798	-2.38035413976348	0.54572292701617	0.395773858380317	0.395310255373087	-0.0506364386018057	0.317901162703056	0.500949836354714	0.247963053110037	-0.425965827563825	-0.499357445557502	-0.484623863019882	-1.17047547841019	-0.0882111650122904	-0.800804629900844	0.066671773200553	-0.16438658790845	-2.76147805685426	0.080134770507678	0.0879070402974229	-0.0400638700076842	-0.0233782588784353	0.155754317928985	-1.5429435336296	4.57495197710783	40.838835092285	9.78298207672305e-43	1.58895194890136e-38
3899	-0.0868200337398224	0.0937485348162529	-1.09444828663947	1.20435825844893	0.0635475155332299	0.101800101675845	-1.82730238359015	0.260243594993943	0.221720343490248	0.324254824354154	-0.0928699145026306	0.0700576128573089	0.183208438415817	0.129203234252213	-0.377630455705286	-0.193833265861117	-0.343563031651728	-0.716202798786764	-0.28566367283484	-0.643488357851783	0.175956061859236	0.0182755280387378	-1.251977939301	0.0655793573080376	0.152506273614191	0.0242041279495107	0.225006166038628	0.11252738362118	-0.820080529789342	6.00356467898193	37.816251687693	2.56511840255882e-41	4.16626530943604e-37
27125	-0.0888692905641859	-0.0427418736203044	0.0620080960100243	1.37459280921411	0.218238690014664	0.10751789247059	-0.100334797728667	0.291189964685005	0.18986856296595	0.227565759845858	-0.221993672325254	0.0501036935657259	0.240951223642308	0.142028032698874	-0.131730633478948	-0.282311055386825	-0.2647938402319	-0.25299275221433	0.0379010797864941	-0.202358925079101	0.0854537315195583	-0.106058658497377	0.0460000198031357	0.0539583382405667	0.043871482390652	-0.112094710225223	0.179879607322767	0.0363808449401134	-0.0978505042740302	6.68559005851002	13.2525806098103	9.43557927637655e-23	1.53252678606908e-18
172	0.061705019209071	-0.0249502992242435	0.158097747314604	1.42659674123953	-0.100653658093248	0.0856780129428054	0.0884072678996993	-0.211962278939092	-0.150740159259935	-0.0845890860626562	-0.331903687064704	-0.141602487633705	-0.194785182337911	-0.17008261217521	-0.0208826328461399	-0.14521128842313	0.220265004854008	0.625232384197856	-0.0363036832789176	0.250603962847759	-0.0474717320429278	-0.288646531824839	0.304116374819576	-0.21779397634962	-0.147204280826854	-0.139156476193293	-0.0580118587099793	0.0100766465799102	0.733603985205744	4.52938562287465	23.2807316420111	2.63358545396163e-32	4.27746949432448e-28
10939	0.0438915213173295	0.0155888853632885	-0.472522481888903	-0.199351555840622	-0.00128127695904442	0.127478578365066	-0.481784012844927	0.101630538046792	0.0807342450750582	0.126572168252629	0.21967416367126	0.127090931123108	0.0786153359574134	0.0615234259266888	-0.0348405498452714	0.0765285390425718	-0.122686781743392	-0.344725133633644	-0.260520173673182	-0.290340595543571	0.123913968950269	0.219942160558245	-0.583023151600651	0.0768906593620085	0.0523415143357476	0.0885443598302302	0.0207729287250194	0.0727431129863756	-0.647066534726745	6.3056600560947	19.5196016333017	3.39648537928904e-29	5.51657155304125e-25
125061	-0.0659978456095396	0.0589153254553219	0.0251147753780975	0.0261882957721906	0.0245988986203766	-0.0556864087187359	1.15550431414048	-0.299547926950231	-0.296374577729144	-0.0558502443689926	0.176834844766355	-0.101335684596766	-0.205394836865619	0.0494923015741192	0.365367135297974	0.316244138673711	-0.0131178552878868	0.167869042558826	-0.028493622464717	0.454250821091291	-0.0666763462994231	0.14158626316325	0.635655482086854	0.202819251259871	0.0578092718361575	0.0145628435115299	-0.105473965731757	-0.0789524057437049	0.0394590744387397	4.72151805394937	3.85362227744232	3.04279809325753e-07	0.00494211266306888
174	0.432051573480277	1.44612224814471	-3.26255080859012	-5.07162808946628	0.644859057771771	0.102141523678434	-5.07162808946628	0.88771512675407	-0.24847629958337	0.344252824402688	0.468446539034019	-0.0361818827501386	-0.503619289047342	0.308684604359517	-0.14787937555911	-0.840467735762968	-0.455765470972305	1.33849150360403	-2.84311675410124	0.0859233869188535	0.677861919175649	0.711540539502433	-1.72959171823249	0.429095183357794	0.884126782345094	0.274974234351433	1.12233795861625	0.113392046019185	-0.0629011738575957	-1.63626221831503	5.32088230386848	3.7147288801899e-10	6.03346264720444e-06
54812	0.0506960903485289	0.148850606990176	-0.560253213020176	0.623407995125277	0.0647893354473712	-0.0670343820222756	-0.772547004093097	0.178140978637576	0.0309595233571579	0.119404276880828	-0.0821199526577521	0.00705397848148757	0.251625014607367	0.138098512609769	-0.241782683261	-0.241678923231591	-0.298587672659132	-0.121023226954873	-0.283309207528184	-0.347239117821846	0.158659031300717	0.145360602481105	-0.619575694897879	0.0186355986603388	0.0465055144134072	-0.0876745544164814	0.306626759150222	0.0493717762211607	-0.35403345832118	6.11068294987412	15.4282091006019	3.27752490045416e-25	5.32335594331765e-21
175	-0.170329473612192	0.00141871395896235	0.638691891271699	-0.631077397437717	0.38209965588954	-0.100172162094175	1.19555346284868	0.0514650892648278	-0.0407401315197734	0.126072142085184	0.0203189964756132	-0.0645985138308526	-0.0376947341275488	-0.092435246343359	0.239210603511455	-0.0455520253285637	-0.20010976154638	-0.157707631031791	0.458437842513275	0.10614451378502	-0.18027458805514	0.0913155456292708	0.885891228285243	0.231085313634495	0.078649465072325	-0.197084869018092	-0.309711533746575	-0.1255196559475	-0.0267940936725991	3.1424098857175	11.5713823290526	1.21377986400209e-20	1.97142125511219e-16
116987	-0.162001764966034	-0.0938479111596216	0.0569553295791089	0.275276141033904	-0.0601512169060443	0.0651793506396162	0.33607089147701	0.117135317592274	0.41720944242494	0.2969466893665	-0.163896200846316	0.185921331329972	-0.0274496068157704	0.0644969011827428	-0.264533247313029	-0.165906483817683	-0.395858266753789	-0.716911050967289	-0.037294048330397	-0.297452778885451	0.256607449124501	-0.216468541240645	0.341836801477332	0.0346049365877274	0.047909738714608	-0.0064750657857796	-0.0244039747524856	0.181950468423136	-0.497230798759323	5.1881224375301	3.21693254077862	8.77779843535308e-06	0.142569002187005
119385	-0.0843845872029649	-0.375178676262929	0.545214498989126	-0.279299281432068	0.0941163826611519	-0.0361886678573333	0.731958751168839	-0.267903233966497	0.142239827325242	-0.0624270945531281	-0.395630504899435	0.00494484566896184	-0.135013774673524	0.135755935052747	0.0270194976957452	-0.12156554572743	0.0343913948970604	0.403611011933127	0.678911821893539	-0.0436315139985806	0.0723519002205432	-0.356414126380172	0.592337198833734	-0.128136060116126	-0.0860214755782923	-0.32763162400897	-0.191004042867574	0.02701714842662	0.925447143193069	1.57455079861271	3.31212489645151	5.1821082265127e-06	0.0841678018150193
116986	0.0603673784467965	-0.0552467953894469	-0.381160067024942	0.0986466998843355	-0.0924160211682139	0.251100458538345	-3.38652102125161	0.0469081175213653	0.265202065889247	0.125632792631201	-0.0738433852129452	0.237472068513896	-0.0652341963863022	-0.0463928424615378	-0.241956273124418	-0.090462099483871	0.100935323964472	-0.636213725065121	0.0277582668915971	-0.482319762794954	-0.0400770541909844	-0.203656643478591	-0.601840831787211	-0.0746245385005	0.0929484031474708	0.0384524829659361	-0.249927819731114	0.125586754415726	-1.05157588116148	9.26889844257415	12.7468214727512	4.10047210602913e-22	6.65998679461252e-18
116988	0.142383224273439	0.0600252430443331	-0.944249108240771	-0.597030607719868	-0.069877515315697	0.214199819748975	-1.43793014429364	-0.0814887672679285	0.0884051898541966	-0.0364557970735708	0.0846036665870456	0.178442525986138	-0.139357096144394	-0.102439773966635	0.0200348543855393	0.17069180915497	0.292928510542857	-0.0246838864884178	-0.0553247736584374	-0.108528032041649	-0.0687122527681068	-0.00197356105659186	-0.97548837689582	-0.00673518507997005	0.0748034272340527	0.0768161997749375	-0.255107203624034	0.0753586003316312	-0.513423494035856	8.49129669806499	10.7955695306688	1.34875870687394e-19	2.19065389170466e-15
119016	0.222084258014162	0.153951489537523	0.107182273772469	0.917648408036049	-0.0583376891090059	0.00753931860902537	-0.159014424648848	-0.197337439716567	0.00523230099748045	-0.0390386025987829	-0.0122777720776474	-0.0379442768723574	-0.0325442223067403	-0.0720506979223428	0.458004578005337	0.150390816446546	0.439363565225994	0.834897001133381	-0.645094425245045	0.562831427456717	0.122263360793938	-0.428572014643644	-0.143167024875474	0.130108632698485	-0.141205265190972	0.0972003549082001	-0.11351847073549	0.261236358212688	0.417174660739939	3.56471203481731	8.49495949775256	3.58241217744456e-16	5.81855385860545e-12
729092	0.0913127901231105	0.0863977899062765	0.15860934301517	1.21316310789725	-0.0191116930902074	0.0365679670308164	-0.0116810995690776	-0.14403141715886	-0.0591450982257898	0.0978278330315418	-0.24281596872583	-0.00378278614547638	-0.182090790421898	-0.111541668311972	0.0248533874342185	-0.0579501655179442	0.124689522233281	0.38180884802775	0.129324115004481	0.183024876140446	0.106287030165674	-0.194372206074618	0.0521805950916226	-0.0729456871635676	-0.0409243640051385	-0.0783250037975404	0.0224352098673828	-0.106526842603486	0.60274641286602	3.43665576055026	11.2288854671676	3.46541200921795e-20	5.6285221853718e-16
414189	0.106177018609352	0.0942369841411195	-0.0739985597701204	1.19057242397996	-0.130396985465225	-0.0202003347826444	-0.240539639245258	-0.0931650780287069	-0.0483755004703567	-0.116887205412803	-0.0782925020905032	-0.104367737224055	-0.153531708208983	-0.128650801482879	0.121038195617721	-0.058751880449824	0.253675456770904	0.483924919495364	-0.227364539278921	0.301528073299979	0.00103247012972088	-0.0269856738092539	-0.0228986499628451	-0.0853634216654002	-0.0845198889779699	0.101313724099592	0.0290499946647284	-0.0315464356792256	0.349503880568554	5.04105467894603	15.4104312711172	3.4241932643195e-25	5.56157469990773e-21
653268	-0.469746348434941	-0.00323739120752283	-0.712008408367025	1.18125249198056	0.468330290210605	0.0482056029598995	-0.361592071264792	-0.204434484787457	-0.0672774718621912	-0.110609847198621	-0.103705118771561	0.316559892423885	-0.447319738852648	0.127293425746821	0.122800331862979	0.14361051774223	0.36263827371592	0.759625282859847	-0.199402509986907	0.280524067150754	-0.197190017383994	0.0505441424826361	-0.0122325595503842	-0.627555792785811	-0.479602819123026	0.349464912841775	-0.395414319677105	0.0486324785403942	0.781428851802911	0.999729435963603	2.3930657582734	0.000769897796972312	1
728404	0.141836504145961	-0.0618137876956997	-0.0230691368371913	0.989636726934023	-0.182786197006127	0.0671127208112225	-0.396713507314523	-0.0376798960819861	-0.128956856307978	0.0769063593266267	-0.225306455498806	-0.0952009662803895	-0.19754801411265	-0.19151587821966	0.132073627766548	-0.106673219831437	0.311014611008954	0.407060053360744	-0.0440335766151252	0.361257771843508	-0.10290591642694	-0.00453481716814092	-0.203231571508606	-0.150317106534278	-0.0819079353472507	0.083021313785062	-0.0158832699378308	-0.0663043159567334	0.501026150944442	4.03617725804692	7.68259107689711	7.90998070627485e-15	1.28473906631316e-10
79841	0.506241960284631	-0.694024621061746	3.35086746214022	2.0987729310977	0.0978798289482916	-0.118688174471753	2.20585359843197	-0.0864216315407709	-1.35129110444485	-0.354732526226743	-0.337378715091355	-0.210277296702257	-0.569950317986773	-0.826968298788883	-0.0463103339708222	0.184876293687518	0.536035692962664	0.385641437971858	0.85412196831623	1.11321201985606	-0.00317388482819663	0.168798726606437	1.51675790360374	-0.122401839216103	0.113165541334899	-0.893026945239599	-0.269893212566353	-0.85089524194238	1.21024294333365	-1.0707596698062	8.55443580133565	2.87605279093257e-16	4.67128494303268e-12
340351	-0.188976646328613	-0.284466592430309	-0.543955491012597	0.717643043271178	-0.00504073029675675	-0.43352220874354	-0.990185292167842	0.343802687484299	-0.400779764673757	0.0305138966061258	-0.0434714469251972	-0.254183405162183	0.350938415018068	-0.0659334544569702	0.00978192581959508	-0.195702453370593	0.0465020011350981	0.411905167450315	-0.423143364640787	0.398692938471932	0.304231693103955	0.180891296116759	-0.878099995181903	-0.115343003040636	0.108960801137066	0.0534038004507828	0.152697779394821	0.311371902447139	0.802440483819827	0.0693876810596685	3.56988099171054	1.30540499457559e-06	0.0212023879218967
84871	-0.0208556552071237	0.0864841766200418	-2.04191611258312	-4.52205496338841	-0.008478553580455	0.216610543296925	-3.45115535776469	0.350320027516382	0.172469321234732	0.31728162910874	0.118770746426198	0.199621470892356	0.310666499740386	0.262897495327378	-0.265848473468842	-0.267885936400747	-0.159438373420112	-0.829439516764728	-0.388033409744243	-0.590799003864955	0.142798822670216	0.0753476035543772	-2.30868383660054	0.0722437667007684	0.109601152758359	0.187906706591949	0.288419696696399	0.169566009422911	-1.20350807429295	3.71054733969862	42.0665319379214	2.28355540063514e-43	3.7089506817116e-39
60509	0.101574750435421	0.251671425777583	0.177354497803053	0.0304029451685215	-0.0212455590553212	-0.024437228729697	0.0545544195117658	0.00648447643693619	0.0149693331385845	-0.0741470792246243	-0.0187566131495823	0.125139738182716	0.0349560168358405	0.0420124921008328	-0.11752739762038	-0.0335697712201489	-0.00675197613167972	-0.253193745571116	-0.0593588770164933	-0.114862800358378	0.0306155543672555	-0.0277730892085881	0.057653448349065	0.0139601936736738	0.0179344313515442	0.00830221039517435	0.0302795961326089	0.0722094514975964	-0.146932918560968	4.35270755429434	2.43001474377388	0.00062766300973537	1
177	-0.163383566228867	-0.431584856784595	0.721781781778623	1.88065973913398	-0.396829895920062	-0.446834254406653	1.01588007119722	-0.603897865903033	-0.650581842371194	-0.857480810002224	-0.298868764933561	-0.198380511563386	-0.551015062970391	-0.541370160577684	0.162654303690822	0.14592681773498	0.152271552970353	0.670969647777048	0.0757005876256217	0.555706238482261	-0.395141629301979	-0.309873253913688	0.973141133107429	-0.320081135886051	-0.301750169872291	-0.316660063923159	-0.565596923558349	-0.437184350572747	1.03361040235703	1.6916812231725	17.2640575593504	4.33169326956745e-27	7.03553620843145e-23
3267	-0.0610345635834152	-0.0326343133975723	-0.189067526885686	0.269458635040274	0.0690834699739388	0.0225328424987542	-0.228202213066136	0.248659808271582	0.0838156194947697	0.122235400467643	-0.110883133751204	-0.0227932500574187	0.23687766185988	0.0974445671679257	-0.152688021104317	-0.239216849951102	-0.280644992897679	-0.229196217116945	-0.0516420280624577	-0.243998525057319	0.0300828608273177	0.0243454893670942	-0.217521146435219	0.0343032264521992	0.0807182726857248	-0.119612475919326	0.137587045558312	-0.0509566120032457	-0.01959702312586	6.55592148639805	4.61566892151415	6.03391248092533e-09	9.80028065151892e-05
3268	0.094744926392306	-0.0191656038044614	0.534547091679987	0.313189900998312	-0.210011685920957	-0.0483470767211405	0.638401651570219	-0.219632341671518	-0.0223622602823139	-0.106347021440451	-0.0599247964321985	-0.00957811093896783	-0.194543600754398	-0.243647035652691	-0.0564576944157982	0.149385682363638	0.076325734831587	-0.00828397720338008	-0.169166680007555	0.0358910457034296	-0.0312647767657564	-0.0956782458933249	0.568626760775272	-0.0743876068569534	-0.063576900136341	0.0172536174976893	-0.0897119696350862	-0.0742333783522447	0.211434718088629	5.14242937193752	8.36793963603661	5.74395807146767e-16	9.3293366996778e-12
55109	-0.0155797828976762	0.0883932386811235	-0.364196342637448	0.0495144061294851	0.0849679026294677	0.0821117647322577	-0.272023343216096	0.333963425627464	0.095926887361188	0.216196105174224	0.0154124005539788	0.0899363297989335	0.333223633769908	0.166565983059664	-0.188508066660527	-0.150245625669224	-0.257345875487095	-0.279228260171151	-0.0112706707952202	-0.30600130282385	0.141959122324017	0.133555828885838	-0.374349184551572	0.0464751332572599	0.0602676646428207	-0.00145464158493305	0.306854713582819	0.042903005424074	-0.385915022785905	5.73829900131549	7.63985096956921	9.35610044848623e-15	1.51961783484313e-10
55750	0.00258786619527944	0.121358914722413	-0.615594057586058	0.156060188817044	0.049828158607169	0.0896068834549254	-1.0471411534168	0.137193457818673	0.041684686050208	0.140868109768874	0.00492625678366781	0.0553075377719579	0.127379426900127	0.133152888177881	-0.176696410837286	-0.119781952030182	-0.0936909080160136	-0.168773408106118	-0.18911189415991	-0.2832784116773	0.061080009014357	0.0313880040107479	-0.736815247962069	0.0195661327651626	0.0610489157336968	0.00329725209138819	0.221098267601708	0.0646359338756773	-0.478352430410656	5.86713139090941	26.480563112181	1.22286550374011e-34	1.98617815117469e-30
178	-0.00835102512593661	-0.128351564797963	0.366750928473372	0.894767204645504	0.205766736226898	-0.175504740737796	0.183427423471278	0.0353328787290587	-0.128418732841633	0.0161156444119761	-0.315375198745828	-0.0677696140094447	0.0086803956260058	-0.0144505662074327	-0.0378406377686064	-0.174873443905711	-0.179463660853057	0.126624105039918	0.286039519862575	-0.0199332843745776	0.112277054323765	0.0497875082565882	0.483541179072138	-0.130749928413491	-0.0397765296308095	-0.194184541814981	0.141011739742174	-0.0943031107767293	0.299540991518463	5.38453710389668	6.5576184062278	7.88929448823163e-13	1.28137921077858e-08
79814	0.088880071146133	0.166642512980539	-1.44511464711888	-2.49993759998977	0.10244986745635	-0.0521493566413246	-1.47369499113772	0.352847790286644	0.0650439380071257	0.198422055057989	0.395106860509836	0.218065007376254	0.0638798465487199	0.108893854795129	-0.104036140769518	0.266202943228016	-0.16002624871907	-1.11801612380057	-0.238503601149313	-0.775600179031007	-0.0114744663275255	0.180850843758848	-1.46000454198697	0.349792628432256	0.277005136902002	0.211122607693924	0.231453987111797	0.083075742533222	-1.3377153944576	2.18077449781776	22.265885597922	1.64678896966316e-31	2.67471464452691e-27
10554	0.0641944352757953	0.0845171783332787	-0.236497459045462	-0.865691701311652	-0.0350226558567134	0.152550230901371	-0.451528176408978	0.0792573918950687	0.0483259651606829	0.0606616326778418	0.125773012709961	0.0922112739034323	0.126391165081257	-0.0124597530195459	-0.0556161446551886	0.0756044800454799	0.0713345776247705	-0.0844936322934452	-0.0980471750752611	-0.0685360582894992	-0.0296480179470832	0.0634164364364763	-0.302595395129827	0.0920743192393324	0.092992918576412	0.0474235823807828	-0.0304700870986733	0.0519605634101452	-0.152871583979739	7.42175314755207	9.33061027775922	1.77587350831779e-17	2.88437375220976e-13
10555	0.0602575819862805	0.015653986657273	-0.923202934170064	-2.19588711238619	-0.0516613002237534	0.250101358236608	-0.674812373113651	-0.0902027782307906	0.0744750666219975	-0.208141295716334	0.0942501478287303	0.128756821148927	0.04029598553691	-0.0014908661812006	0.176893552601333	-0.00314350533112448	0.507345358298402	0.130436304661829	-0.0729930711570764	-0.113388254019088	-0.413171240148489	-0.153509462777927	-0.636364943559506	0.151994563594022	0.114278911801913	0.112292638822197	-0.4620624448592	0.129607146436366	-0.0585421478336739	3.23030493600138	6.86551444087055	2.16566768114516e-13	3.51747744771597e-09
56894	0.0763948533177156	0.125575460040747	0.187207067490495	-0.828474958296381	-0.154799209868106	-0.0192994728153666	0.399577354348121	-0.155490766399474	-0.0411056825018416	0.00631517334578248	0.0088335099967696	0.0275319310894022	-0.0970706053457295	0.0219062397519397	-0.0356983831424623	0.205008407578626	0.0344765503488033	0.029517594815211	-0.0546482042325916	0.0569085328511961	0.169721278539662	0.153434192600217	0.221773306531292	0.0219356387338587	0.0850612590271858	-0.00651483749738416	0.079888542816883	0.0858229743223122	0.0212507767564703	7.84113535151547	11.3504843584402	2.38187723867301e-20	3.86864501105271e-16
56895	-0.223083935092045	-0.110802253280456	-0.380322251712742	-0.0619826625893277	0.0510789189703801	0.139219896965534	0.970471518018169	0.0706877863904041	-0.0170765976548604	0.173243840752537	-0.0115770988287915	-0.0670374385662438	0.0619845539998246	0.064250031810184	0.145126105512171	0.0585677850868613	-0.204910275522329	-0.262120516071428	-0.23820624750932	0.291914867559388	-0.042680427017542	-0.00417626397499832	0.126441558627066	0.21562174543351	0.0455104741789784	-0.0308590209853371	-0.128437665313684	-0.0367535669223773	-0.298550729845595	6.23361615599215	3.40952484026923	3.11929404950197e-06	0.0506635739520111
55326	-0.0448753780067626	-0.066851118222868	0.629104333663408	-0.152113763195242	0.231580865139493	0.0488180102063487	0.709564642724294	0.0854009033342306	0.0143499833921113	0.0529538722399158	-0.147781352320357	-0.0817599935753309	0.0868281921660052	-0.054216909999647	-0.0166869890548592	-0.0349468622749814	-0.215534242533467	-0.0124822213410182	0.450563847572742	0.00153407215680565	0.035802402503016	0.0845138251165556	0.635078470643802	-0.115928729241927	0.0571876490753797	-0.166134345530847	0.150766195346239	-0.0312707337869538	0.148094614673568	6.133914532524	11.4090642762548	1.99021074476904e-20	3.23250029165387e-16
137964	0.0395321723154291	0.0946832427219283	-0.112343298601348	1.43777864573007	-0.124293144307981	0.0587839465186266	-0.00793729691042345	-0.0723069998820388	0.0162184560399518	0.0508321679006107	0.143559513870782	0.0121871864268857	-0.0504053347803682	0.0308950560761519	0.0276910947018286	0.074273688694309	0.0160791507674382	0.017653997787364	-0.196289504364471	0.0565185580417787	0.0824265629624731	0.0910085946990176	-0.0570019961055967	0.107590202330707	0.0410168106096402	0.0417674621474586	0.0109949402811269	0.060446739781773	-8.45673570155667e-06	6.23499635225729	41.7459507650598	3.21080153595507e-43	5.21498385469822e-39
84803	0.2844068275154	0.4698576116542	-2.78577051290275	0.779236908511273	-0.695921839373019	-0.31206509687032	-1.33559304956706	-0.566247302532291	-0.46508953262657	0.0196140551507962	0.336955491528108	-0.0306691617126117	-0.135595664522237	0.083201098965895	0.102889532601587	0.589218006082778	-0.150924396699169	0.17720458908817	-2.1651066869906	0.301144856393157	0.656231583155233	0.811409933921564	-2.88590743615646	0.112372428276829	-0.019938419711454	0.182564009099049	0.616235888383134	0.0906935389962672	-0.148283451975309	2.23597258979999	14.5496797608539	3.01590553416945e-24	4.89843376859803e-20
123688	-0.175537284203284	-0.566174783544134	0.221852792286556	-0.624483125256967	-0.0242628055221892	0.293213433048686	-0.169385335237621	0.0734693609621413	0.19846132033897	0.00242668263023171	-0.355866515334323	0.39119022065059	0.0601306763857735	-0.0380150916442459	0.195286549533352	0.195676502865079	-0.393827755606381	-0.200710956670934	0.116939583663956	-0.242229957407343	0.299512141337262	0.263201452723289	0.424226227321325	-0.058738332068898	0.178729193457548	-0.255935674916227	-0.170137967941739	0.0736059909693518	-0.101062685672366	0.865361968970449	2.54674036282786	0.000332674460796869	1
8540	-0.179213768243186	-0.0175028889082137	-0.0773968493679308	0.391468067912343	0.107235444771024	-0.0653273340841452	0.619814715609885	0.0705440796284848	-0.0243119541347968	0.164384654990563	-0.156562306464102	-0.0548352961196751	0.0331022733018695	0.051363081846361	-0.163142873145379	-0.170074304747466	-0.372844582949857	-0.251666323025256	-0.0562828914785257	-0.0926035730519053	0.0461007096089224	0.0184779205767984	-0.00377319279165072	-0.0693506189264139	-0.0139371528832889	-0.213247878564165	0.0596619602907515	-0.109506307682094	-0.119361417377764	5.38144706998917	4.13524544601301	6.80665256817328e-08	0.0011055365101227
375790	0.101966190797247	0.124071929911267	-0.211205686386381	-3.28031257169357	-0.293554473031738	0.180140205976435	-0.634121029692948	-0.173793713913431	0.0925891065687127	0.0428502061840036	0.0344752278698493	0.0208810515895032	-0.107753816259217	0.0345093893524206	0.0160480728309552	0.0856898721553215	0.26535693997253	-0.0699915281392422	-0.199763598664106	-0.0385262800029353	-0.14606660858561	-0.183360291962308	-0.283692911679135	0.0917892819597536	0.139012607704965	0.0845393740747336	-0.1840020944014	0.135561727986187	0.063653266360742	7.28155904976878	11.8530547081834	5.4910099644281e-21	8.91849838422412e-17
183	0.147289523643464	-0.14761953204479	1.54142517582482	-0.417287100028006	-0.318624424571742	-0.207996625236085	1.69877893962321	-1.13773450570064	-0.532023806378451	-0.41998223055616	-0.54854761521441	-0.205651542573787	-0.646828863552009	-0.766521657343239	0.0112766648252657	0.228439424885537	0.367096668321531	0.971931078192251	0.790507678023791	0.442716689648577	-0.134070017128066	-0.218646829312677	1.461088534014	-0.387743692887131	-0.221725984379222	-0.307840559866293	-0.220515020490267	-0.179111761362851	1.28570403471195	8.24902953226868	29.2404704262157	2.05557777869764e-36	3.33866942816071e-32
23287	-0.178591923247165	-0.00530669715203097	-0.787766700026784	0.215346445747614	0.135404691763571	0.0631107479755216	0.197683806800548	0.325499548128102	0.156132031989195	0.341020754911616	0.0352922270605499	0.0371424200701076	0.139474230748189	0.183948502325855	-0.187479165306752	-0.173648050106901	-0.456960317525048	-0.513574388049838	-0.11426127717857	-0.426143279629985	0.0485276249502811	0.117795681934454	-0.470070878722019	0.126081670516116	0.0574878998939209	-0.0350770407290167	0.0936497382473262	0.0221302271754094	-0.623164435086499	5.99681830557482	5.87681290452048	1.56014136228189e-11	2.53398160061824e-07
185	0.492409063137994	-1.37127025865188	0.755529876848257	2.53985949102122	0.91740531402967	0.0696526625922511	2.33319734170805	-0.601710475204712	0.146331360331889	-0.0865421549170691	-0.812028054943479	0.0740902665303343	0.199744267079031	0.578783502809815	-0.49742386325734	0.292818738465871	0.235689957844127	-0.626022369700826	2.01078171586494	0.387746672111993	-0.284352350151649	-0.243368133798975	1.51878131573181	0.507662214613029	-0.333512972910798	-2.09584530439727	-0.156677767427986	0.0174854568577505	0.176205679277269	-1.67649690521634	5.11288038925729	5.37229349780363e-10	8.72567909913266e-06
186	0	3.31278877861849	0	8.69634719738299	1.43980723497395	3.37262279594794	1.80028245604888	2.46145027944711	1.55541145469985	3.23531261326382	0	2.74596914368635	2.07392316020601	2.55655358399947	1.43617025575701	2.3333898179839	1.48702599996424	0	1.50176501426443	1.53826738019129	2.94608127781684	0	0	2.42683554368914	0	2.9271488589404	0	2.78198846543025	2.03434847746234	-2.3719224273841	23.6691210801436	8.93061353327987e-27	1.45051025007532e-22
57085	-0.109263579311562	-0.267171600856173	1.21249142469238	-1.99101608003854	-0.0181418576103661	-0.177851660195995	1.74671492373226	-0.598172435045068	-0.386416215279198	-0.382384654000046	-0.188413776339582	-0.327274799606461	-0.502526214606963	-0.375795858450824	0.227974183202657	0.281771720444585	0.292679408959848	0.648323861463312	0.837191350994131	0.614326132618582	-0.220653686915793	-0.218240246059514	1.33475267806446	-0.26176839775433	-0.264867123769938	-0.244928996449196	-0.511713181031866	-0.0879292120754076	0.882013684425403	3.05014031719081	18.8912591708803	1.29589911497489e-28	2.10479934254222e-24
64850	0.202747560938939	-0.324301901993791	2.51926359820053	-3.53914628220699	0.341286204638496	0.220886233653681	2.0358020072973	-0.555199993996402	-0.05169421884296	-0.00934117098593536	-0.426862725543088	0.0318601784446739	-0.36985625596861	-0.559215163547572	0.181832314531321	0.10933899516013	0.399754970171946	0.322291411976292	1.65932630960875	-0.0894081230390374	-0.244762875963152	-0.217538777920461	2.41826850818007	-0.352196558810186	-0.0764145894705997	-0.182478761061535	-0.269703466744766	-0.0516660217334396	0.285569464440413	6.98046395576751	73.2042520951433	2.8879777868316e-54	4.69065352137188e-50
85007	-0.108875324452725	0.0291878748260744	0.562545694907167	-0.144497286760379	-0.00798805584807751	-0.195428410232749	0.764329536797668	-0.377115881841579	-0.23423524269252	-0.266031788826098	-0.0620252476874226	-0.23168652196986	-0.119675937290805	-0.179912925950415	0.230682555976919	0.218405995533731	0.178830831337182	0.405968052040428	0.196173030155677	0.351417341244309	-0.202393510215332	-0.0439112225307867	0.677667856303209	-0.0412395936904773	-0.184913723199453	0.0305374063417343	-0.284716620108909	-0.0795003176611296	0.524268537224414	3.37609459677514	12.0563136447069	2.84902463741819e-21	4.62738581609462e-17
25909	-0.0245159617490108	-0.0120703727211244	0.20704157178718	1.07062540703836	0.109246069158206	-0.0391716921402472	0.0249332321250597	0.027315910484287	0.0444104080637826	0.0875103582052029	-0.36764074992244	-0.0852160236205327	0.0421631035641809	0.0423551355770086	-0.140199764813142	-0.279630938238867	-0.194840956797953	0.00747407284535427	0.0793012008888633	-0.207639861918307	0.124673745591718	-0.0596012774653787	0.153548981664189	-0.0938986797215939	-0.0951271502045475	-0.143634309908497	0.0909410447229993	-0.0218267734723611	0.206868714897722	5.51263537609008	9.1276321714136	3.62664563824907e-17	5.89039784564413e-13
191	-0.0711732937429559	0.0365544358076683	0.0148615374403341	-0.869032507594979	-0.00406221046892958	0.147291036565455	0.296199953030035	0.0902529307005416	0.0920397226413461	0.0985131666885833	0.193492905359572	0.109619180069996	0.0184765257215301	0.104082286732746	0.0655868994472845	0.124947997351942	-0.0627307626001731	-0.246576311821627	0.0735457595910491	-0.0437040314562421	0.00601955686170277	0.185653519114458	0.110998102506103	0.134198615051328	0.0965810674475014	0.101724003050417	-0.0393371405414771	0.0842363439767045	-0.315131269809218	5.79846746110883	11.1751901183003	4.09300220591505e-20	6.64785418284723e-16
10768	0.0673694031063538	-0.133260773462825	0.48060080889164	-0.446035363738059	0.225971896504858	-0.265259218320072	1.73165824205339	-0.336563700902385	-0.220225907701044	-0.235950852948528	-0.334169863551995	-0.222373757275529	-0.176605636279529	-0.299599613314313	0.199174264077658	0.174273823605519	0.282448783778266	0.535051229929357	0.548743517842656	0.468474572276384	0.132407004357729	-0.0713299902082485	0.624328930801169	-0.195543732671028	-0.0601197745587526	-0.204397853013468	0.132116990783271	-0.0872581865219523	0.846229364947135	8.60160866990327	27.1029248763106	4.58737556835502e-35	7.45081539812223e-31
23382	-0.0162528029436635	-0.158605125156241	0.695055026992714	-0.796036052763228	0.168363660717629	-0.160068652598072	0.412857134847396	-0.164424472123404	-0.119915756998316	-0.204245502825698	-0.305205849802571	-0.129003826260044	-0.017455782908449	-0.188918670076207	0.0901623179460727	0.118298495471582	0.0920726335397746	0.358227868501543	0.147589848017716	0.277480448981101	0.0453101796820063	-0.0125651218589494	0.540734866749217	-0.0969953842771018	0.0503546779812005	-0.261973223536036	0.0343983555355106	-0.101937324950143	0.788608233910618	6.80773675226318	13.2333182611042	9.95005369820447e-23	1.61608772166237e-18
27245	-0.0127753600609719	-0.0898679393697748	-0.637658907042493	1.08936627330197	-0.139026032736818	0.0611281584578566	-0.911768158673175	-0.20046633568395	0.093167880593282	-0.00664982643568747	-0.0577961572454761	-0.0939410638951148	-0.160486071517536	-0.0750251827162455	-0.140496744028673	-0.0431379054071494	0.0651599374570405	-0.258819924585369	-0.388181885792026	-0.198509119729102	-0.0373162594866941	-0.217124122708267	-0.774220574212265	0.0344860642299048	0.0492140011213924	-0.0243150207002876	-0.130451123683023	-0.0174255356112198	-0.411994750838858	6.06810825030093	11.1321415072445	4.67914665577482e-20	7.59986999830947e-16
54806	0.131177272305069	0.119478434395377	-1.08632116690739	1.23682414214488	0.040343009435657	-0.119973957348006	-1.1737087415439	0.199899909978377	0.0466126232951086	0.0774182482320203	-0.206924009173864	-0.0285434147532649	0.156325292948037	0.119218391559849	-0.141057325352674	-0.290563728414857	-0.159685146767196	0.187676620923325	-0.475304944729027	0.0148732507988014	0.258913787374624	-0.0500270081250838	-1.14750346896933	-0.0923843201509886	-0.0260939133322885	0.0187200175687045	0.397657309163833	0.0717597327507979	0.0256024025326013	6.19157381431574	18.1306906222961	6.35665142157055e-28	1.03244732389149e-23
79026	-0.0336338476428351	-0.511907812320478	0.821141482562471	0.70333338891833	0.317965930387192	0.0567372647730482	1.26784364421288	-0.388815861778339	0.0981269906438031	-0.147446312762685	-0.667398906950717	-0.124827043720895	-0.154805415101849	-0.138166468909189	0.176133883346149	-0.142932401193311	0.0974525382271121	0.317235339135699	1.20043655724566	0.0739092121540758	-0.044484118638586	-0.491858880827731	0.781581911127409	-0.198546586639457	-0.125083048180968	-0.457489247298175	-0.367476017317281	-0.119460638418262	0.98514900360625	7.3426545118668	14.2194480125307	7.86419958344255e-24	1.27730329634274e-19
113146	-0.00824277397223503	0.234348384624144	-3.5656360114378	-0.505355791988099	0.199616122665456	-0.0503408107954713	-2.2857979671194	0.167616155866206	0.093747235008794	0.21627575417286	0.501404003588945	0.0643544937608128	0.00508902390227051	0.415441135986886	0.0370412676599238	0.545382076645438	-0.341711841127068	-1.22668141845183	-0.735717060574159	-0.754041474218453	0.0314784736571761	0.598774320669233	-3.38708217767913	0.320882859836171	0.430385367531785	0.104891661873989	0.113313008369713	0.138816534517489	-1.62037203075652	6.29025948123655	69.1947254234956	3.34831359012501e-53	5.43833093308104e-49
196	0.0555175016684617	0.144589982427032	-0.322979828720547	-0.538127481300344	0.265727522014058	0.365697609160115	-0.207785703312547	0.342694113429433	0.280584690336623	0.429296642783228	-0.17133888552199	0.215913484367222	0.322607133376433	0.35689093055033	-0.135938459281352	-0.299341371208661	-0.282057232226958	-0.139919447388862	0.0785137820382624	-0.34122865025725	0.20656104931925	-0.0802594305292807	-0.0578259390481512	0.142113381657165	0.156575065243503	-0.128331823510366	0.214228645859114	0.0927479352001134	-0.286818136732775	4.08338457854446	4.60018468372674	6.51549493206929e-09	0.000105824668686669
10598	-0.0205167229865351	0.047398820554419	-0.530497076779458	-0.709329991452646	-0.0506392001511045	0.0628100696124924	-0.253026847219582	0.0159821863655383	-0.0210539614896505	0.0546868608301412	0.329838760577423	-0.00330519981436333	0.0197587370773468	0.0285482365588394	0.100455460107833	0.178958284109643	0.0758678033455882	-0.0508858066101058	-0.136040421449321	0.0820282202940007	0.062000653874431	0.273315614524511	-0.511988657916364	0.137234002647882	0.0915220114103903	0.220854975948826	0.0745344878308393	0.0653568441038923	-0.486296484249061	6.73669697725277	18.6240742551147	2.20135836736073e-28	3.5754462602673e-24
130872	-0.0961966428564547	-0.0966369867175642	0.40138834015217	0.413878339786344	-0.121663254597571	-0.259726490873623	0.765360572466891	-0.312904702781056	-0.378062093795956	-0.207930580297188	-0.229163510310749	-0.316311517973725	-0.36381223238428	-0.215967624117527	0.181585658815145	-0.0858788338190068	0.102569661451974	0.423816185672466	-0.00951871866482994	0.389610391715309	-0.124506141067418	-0.273833689465342	0.664177736241032	-0.0127934953682099	-0.290542836850194	-0.0966315823974341	-0.189994325805947	-0.23036256408008	0.557859042730779	5.4215211263417	11.5725756382641	1.20939671472679e-20	1.96430214405925e-16
197	-0.484932915218294	0.215314526168935	-2.48207796445724	-5.07162808946628	-0.42874997303977	0.509189445015398	-2.50285636418949	0.0533602625498546	0.0722486879093643	-0.35771821717477	0.793694403003169	0.558420653723641	0.142506503406797	-0.0888563080578805	-0.53331234477692	-0.145306364897588	0.397817946360401	0.0175417444636255	0.23255750777223	0.132026931769336	0.0589928752220819	0.634173290417131	-0.659123760398702	0.0306044144138445	-0.768148663552475	0.441407201358559	-0.216287835824158	0.0594038215296674	0.965923859379938	-1.78987357128247	2.28931421284557	0.00141930963550364	1
57379	0.0232316102855672	0.0803674411615017	-0.163243641390844	1.22353769287425	0.146581695640488	-0.442541812473425	0.374262937788261	0.00923630634348319	0.00165066041740073	-0.249906794127773	-0.00384662373222249	-0.26450192491247	0.0253648927579577	0.10817968611638	-0.0347359666442037	-0.00739686207863881	0.0388372729867901	-0.0739141050703471	-0.221800173306262	-0.286815103062782	-0.272331001449216	-0.134217788750913	0.456727684383536	-0.283796785087303	-0.258457801910763	-0.0297702761081799	0.0535579128830353	-0.126256365113522	-0.00632347943681355	0.139734538105487	2.58534022969252	0.00026955619706904	1
64853	-0.0711178778137428	-0.0248747604287964	0.285000594105528	0.10910729218217	0.147560734539339	-0.149885926015061	0.65678309408404	-0.0656809818441836	-0.0672897670317777	0.0118389625528274	-0.167724051224408	-0.0640621716390255	-0.0104948559609552	-0.0703644289087448	-0.0252584065395562	-0.0303352350961306	-0.0928648808182243	0.0826994999180533	0.296386986038029	0.0775267559615691	0.0877877413119331	0.0845110432963865	0.40670314199898	-0.120395077458071	-0.0491450585236399	-0.243711310703774	0.0332789420196488	-0.133441429348701	0.289310782982375	6.21983767632498	7.00882910333145	1.18841890093855e-13	1.93022997890439e-09
199	-0.2319878721381	-0.035498434336465	1.02485170705503	-1.16896219937989	-0.522799816638686	-0.147639448480895	2.64952942022231	0.517798314239161	0.333067396400608	0.233886534017512	0.134732358362496	0.0123698905555361	0.129938168067113	0.215099387762121	-0.323538524540848	-0.661135277171694	-0.4687675942492	-0.934287359344425	0.674047539957859	0.087502474068022	0.652712629077206	-0.235511209715906	1.28672772080967	-0.362312117427269	-0.893080333572928	0.0471929685835203	0.0646409903020464	0.0408358631657598	-0.545386910095157	0.859639797216279	10.9934439580401	7.21904975343603e-20	1.17251806095308e-15
83543	-0.484803280946677	-0.435928777353364	1.47620910442806	-1.02426946633491	-0.171979654071356	-0.4644984940339	2.81580220403902	-0.754998351728171	-0.525722422383798	-0.217602849375342	-0.165631375661426	-0.310746415203542	-0.448831266654141	-0.385727387744124	0.287579784453557	0.370758658093695	-0.0733968823720917	0.47559566907861	0.601506788229353	0.76967876486091	0.033888096095442	-0.0475446310057161	1.94087210058348	-0.122588837862099	-0.222530568611021	-0.395168557806332	-0.550361206397951	-0.212687369611309	1.18087768667516	7.78162032126021	30.6807856966659	6.21141616470331e-37	1.00885821347111e-32
9131	-0.00466959786449835	-0.00942385373997624	0.0803237862874239	0.00797938339316621	0.0773785068934376	-0.0488105941669723	0.140819810157605	-0.112919050394204	-0.0757235566292714	-0.00545669516106667	0.143379279337731	-0.0100361069890821	-0.114908269616377	-0.0143779005769876	0.0323448735315322	0.185177791039293	0.0282861837462292	0.0174234356867728	-0.187406786439488	0.0743712766516247	0.030327412060097	0.188251386513103	0.0691591944511775	0.0503988252696732	0.0382143591643433	0.0655780735979327	0.0416937106653883	0.0311137095158844	-0.0962602521586146	4.77684504441757	2.72662157725375	0.000124682752152655	1
84883	0.126842435815228	-0.0247846534681203	0.532029421357666	0.376024422145776	-0.128493564788995	0.227488800273136	0.0335043212302756	-0.11673841714639	-0.000334991288398324	-0.0169432151385871	-0.108791274274798	-0.0156518724740645	-0.111860393014405	-0.0465376710762081	0.213230931956472	0.0522327085298024	0.425078462209512	0.430463182142075	0.0114740345956388	0.259985982245706	-0.104393241352099	0.0107396000286289	0.379171471967498	-0.0615751116380852	-0.172260140981423	0.041051686238822	-0.168364968864647	-0.000401941881688182	0.181253133892182	3.8818921264964	4.97524853240062	1.03984009685959e-09	1.68890828531934e-05
150209	-0.0231550052361715	-0.0226601462555836	0.607966569654743	-1.36687835122109	-0.403542473373603	-0.519932268926021	0.744096765383385	-0.865659400408122	-0.49345843087729	-0.617091827395829	-0.157969611742592	-0.240546956442943	-0.69395585199369	-0.518984781818489	0.129987143507963	0.36080971212008	0.344074982284864	0.659310261796915	0.0478994561438289	0.599388762277134	-0.0919423096883198	0.056951061090572	0.60161191276732	-0.275126894028341	-0.255750258698709	-0.102004307667814	-0.239605368469176	-0.135517828604105	0.809666998258164	6.66753920549995	15.1930485408345	6.30020222325293e-25	1.02327884510074e-20
51390	-0.0758899581071763	-0.0414692453546066	-0.103657160807563	-0.137152083822417	0.199977771426604	-0.0424492254721322	0.42301932341325	0.150190479118921	-0.0606275821388691	-0.0380567635527107	0.00145218549787139	-0.0469012432765716	0.100402381551216	0.0124762491338776	0.0661070617879487	-0.0528131851240935	0.0440487652211502	0.182431930005155	0.168809422672203	0.0758115789012815	-0.0816642072750006	0.0421693342913181	-0.0800012820060337	-0.0543164590450203	0.0274993857513475	-0.0698605442746589	0.086622241778297	-0.048183049226558	0.159129258500408	5.43978644524674	4.81186430628387	2.298129480384e-09	3.7326219020397e-05
202	0.0695943168177094	-0.0640127991705433	0.262752178585755	0.480411041674754	0.233522642200085	-0.140099958655963	-0.0658862877739387	0.130660125034202	-0.0990462190946279	0.0692250426974457	-0.455567331767304	-0.343639954181095	-0.199716365359416	0.0899793065759713	0.217886633685886	-0.388453146729157	0.173271096501686	-0.147362505204278	0.0611874880375421	-0.0513077429554063	0.129063903962581	-0.228797262012153	0.137400709250252	-0.0383035468991241	-0.0346524294444399	0.0244412091952764	0.0420090760549623	-0.290038369869432	0.933237145645534	1.23037916936111	2.81608775290707	7.65066937696814e-05	1
9447	0.595654248551851	0.143663333354278	1.04181532349588	2.22261597610159	0.608892430259159	0.492660710541296	1.58470824646872	-0.0375720484067721	0.367662113607523	-0.346810402873475	0.5046800558911	-0.455428623327771	-0.950806320616099	0.12657967932216	0.188130494950416	-0.385771922689266	-0.348753532381394	-1.66496578684061	0.960987296527371	0.678565672989817	0.513523042849591	0.12900629554052	1.20875736442509	-0.460276923740823	0.46645581728388	-1.18955940517096	-1.15875989529787	-0.438366361342541	1.86322271459352	-2.12574201578183	3.65436278014964	8.34148480156721e-07	0.0135482396147055
9255	-0.0242703407550895	-0.0721016551704082	0.338084385152333	0.564808924336339	0.029130596617715	-0.180925488142357	0.878639463881543	-0.0274667972920353	-0.168103823358295	-0.0302443314680774	-0.180674510917914	-0.0975639573641428	-0.0739356252275452	-0.0580053153750111	0.0972082964993813	-0.0575021154131519	-0.165900360533899	0.159190924372405	0.255148686747348	0.106742024341961	0.0651398882037947	-0.0611565802726593	0.52079132299829	-0.163586863640503	-0.106641179791869	-0.147822958257641	0.0424257130977127	-0.151040052397061	0.390897082668142	4.80285394994674	9.43823090745039	1.22098197109914e-17	1.98311891745923e-13
7965	0.0821363778361069	-0.0587621880099772	0.267631114752663	-0.560392648595812	-0.00893854758908448	0.0194789644471417	0.291659957800106	-0.00403915942483009	-0.123040151410962	-0.000544019162544656	0.112211778465127	0.146440995507921	0.0686986809833452	0.0345568025669735	0.00195920528156399	0.0445627466525287	-0.147338329193457	-0.0791882102252426	-0.0187383886552345	-0.047241004907595	-0.142137415457145	0.219296805919912	0.233504325378013	0.0969285664018156	0.0318629647655419	0.0808966781389586	0.0487361957796232	0.0280301087397394	-0.0835307857586557	3.52494137255124	3.97418466933359	1.56208730814066e-07	0.00253714220588205
9049	-0.056080991211485	0.000729802214341809	0.240023953902155	-0.0124851830439287	-0.345493777521625	-0.117970749763359	0.529753987577835	-0.256948808172121	-0.16861673231946	-0.20500350931428	0.136163349944107	0.0230890389295185	-0.144732875007037	-0.192865142373912	0.011735885608814	0.163746362933035	0.175122979419633	0.184064579631571	-0.13616533605231	0.310523727569421	-0.0841638052312308	-0.0289992627811286	0.402166234919199	-0.0462193191629036	-0.193484406443044	0.0925038935738375	-0.231561438064543	-0.0178289015910805	-0.178836520926143	5.74006541212368	3.80159594349619	3.84178756049423e-07	0.00623983135575472
23746	-0.379718600659221	-0.193209095648673	-0.309546813532679	0.799952694077568	-0.0277579155362122	0.166411703933318	-0.254609576876645	0.00760930618344978	-0.0251182912301189	0.128407182681616	0.133710612920486	-0.326596324019312	-0.395090979030879	-0.169029451720287	0.220647342585713	0.0754717860447583	-0.249565797769796	0.0609800194816351	-0.0613787503207243	0.0758233357076944	-0.219270806062729	0.0556216192591881	-0.584123768780327	-0.224201873009433	-0.418007674541639	-0.0757476573582622	-0.147626183957798	-0.0720062997713956	-0.223811506377365	0.607574303010462	1.98364072331063	0.00680048212270229	1
326	0.0119620796986461	-0.485094523089009	0.235454756123608	-3.07053856519701	0.710511161337664	-0.63338949662985	0.650399630113717	-0.557245738898682	-0.133510573481852	-0.849388675416919	0.574032637496134	-0.18674101674584	-0.951127063195051	-0.595853349262913	1.18211271014297	1.73388221695669	0.516449288944913	-0.58030697540389	-0.00219194630353027	0.44925344409117	-0.104839518971161	1.16480800460524	0.135088667893591	0.627172482474481	0.430050610108599	0.238912118499026	-0.00165416960038278	-0.107557376356827	-0.726115656728741	-0.153167169955776	9.90391787692355	2.48840901931625e-18	4.04167392917345e-14
55966	-0.0210354170437344	-0.0788248428296841	-0.98261214838038	-1.4787574790567	0.162586388897402	0.505949684595342	-1.00349989122011	0.375867883211333	0.416363347012367	0.288176923588631	0.0489551310110054	0.227232207471608	0.349122970627646	0.219729880153116	-0.150696773229462	-0.225335318374509	-0.119463520011436	-0.851253374557352	-0.542603223219095	-0.536279559566727	0.0629395551051249	-0.130720186995191	-0.977713851175607	0.154199840149605	0.077842470274447	-0.0189592910293324	-0.119660075601963	0.187598990992585	-1.13319129501098	3.60068584286102	17.7112796279374	1.59429915157841e-27	2.58946068199366e-23
203	-0.0115433275968166	0.00872799501946315	0.306700819517621	-0.521888206119702	-0.14253054455766	-0.0564146301890636	0.623561671088249	-0.162277622447594	-0.0900538344948039	-0.183196821661683	0.199773616623163	0.0669254600897337	-0.188617785229355	-0.185968331751969	0.162926798604782	0.241320376188933	0.263164957390074	0.142161967703684	0.224816191426511	0.218939040341004	-0.0943256397665918	0.0409019941905252	0.253745157551106	-0.0621272141250256	-0.0952875008600885	0.0754486239379901	-0.198421052879708	-0.00860892229840692	0.0305868862269246	6.42871179293131	5.42064526176199	1.25812327698131e-10	2.04344382647305e-06
204	-0.102763516361033	-0.0993359538917173	0.378950191930768	1.15816671177717	-0.108791514099464	-0.352133030211151	0.861547890446186	-0.308596194405316	-0.312487801392145	-0.234991172627307	-0.141127562274847	-0.272532521077313	-0.258502550852496	-0.175953295105051	0.0792893120534577	0.0633739267727148	-0.0585418748311502	0.236742636737235	-0.085800896374371	0.307949680313056	-0.0403456092653069	-0.0264819116164154	0.495061900752495	-0.179942223735291	-0.207947036921453	-0.165058596051965	0.0143265007262102	-0.194317399463117	0.49554935274793	5.5986425970372	32.6203287763022	1.64249654967539e-38	2.66774289598276e-34
50808	-0.0352109132851976	-0.18223447424492	0.833914674404341	0.0864549955327487	0.0818897069758753	-0.141184057733244	1.07644764836512	-0.135393311719428	-0.127960218570694	-0.130644068248348	-0.283360239560631	-0.0814090481639266	-0.0531727236830792	-0.203297734642002	-0.00136784853072105	-0.0401086337389715	-0.087501148907554	0.182396594293004	0.375106843757617	0.098701795127259	-0.0237854695087734	-0.0854952998409704	0.861115889519551	-0.195511075404233	-0.116523697305533	-0.300351351552481	-0.0348846279812762	-0.137327238844058	0.428510393644133	6.31626703389381	23.126498848166	3.46461915660953e-32	5.62723443416521e-28
26289	-0.127388813440105	-0.0241656997254616	-2.33451701547932	-5.13180961733603	0.00788754761447449	0.228785447134702	-1.94740283133721	0.349254797782701	0.270154851726428	0.270273152020987	0.176537660262212	0.0838224263324772	0.279189095900493	0.2044063038828	-0.216138231095614	-0.203098433840754	-0.2594634242902	-0.83623178517582	-0.288840567908676	-0.642047021753888	-0.0945055838200488	0.0565762772009775	-1.97520526839531	0.144324391091439	0.134369994091136	0.0635218666814718	0.0311068141021193	0.101591563225555	-1.54286810919648	8.6451997477376	100.146690661749	1.03701815955298e-60	1.68432489474596e-56
122481	-0.351362183854495	-0.363321825288842	0.521635438747757	-0.00766129862827207	0.496534313464856	0.519001591179758	-0.071361146565208	0.544005856448656	0.406255844531121	0.386672965673316	0.067093476925163	-0.000942038597543321	0.187517349331556	-0.0305100444158383	-0.419093780727331	0.0385907975634476	-1.16494554073781	-1.89904407960663	-0.0700598459365557	-1.05764811171596	-0.481389283474999	0.199875844404719	0.0331489646949273	0.322878091653725	0.00285568784332288	-0.207169627595621	-0.142373225068165	-0.127736687939937	-2.48040621715075	0.59892603367208	4.96261693959557	1.10520016960654e-09	1.79506611547495e-05
8165	0.0765953156799334	0.00163060748072703	0.209349460094116	0.354034796872719	-0.117874722094501	0.0527422453808529	0.185863811489719	-0.116681689814226	0.0187470447731986	0.021548444627186	-0.0787461761892475	0.0687319167767725	-0.147672560999067	-0.0142549613924413	-0.0993420385537949	0.00818369469488307	-0.0526305330630661	-0.0820840682950763	-0.0117929111669921	-0.0295993161954178	0.102371076471434	-0.0547409634326437	0.122523357056024	-0.0877140768589471	-0.104334731804232	-0.0653389924955576	-0.00378901133849439	0.0603388527175957	-0.0170085814288894	5.96611226530846	6.14126464677229	4.79971915447642e-12	7.7957038507006e-08
11216	-0.182530372357969	-0.0401793698585821	-0.425419300623693	0.387257814251827	-0.0363456327762903	0.122609588178959	-0.348946890974069	0.335560191053146	0.184222489318717	0.32711691093816	-0.0221058582797312	0.040605647653067	0.256020591295824	0.237395352340072	-0.258100231072232	-0.192005892565531	-0.410759743290441	-0.809084991065152	-0.445771603571826	-0.615104162707898	0.146407404433744	-0.043206811804901	-0.618829858999528	0.163957884131739	0.0228534876697405	-0.00178292803449201	0.247077185028476	0.106115702803606	-0.838638301228006	4.58952949194874	11.424731427553	1.8970514783372e-20	3.08119101111527e-16
11215	0.0318653627783892	0.136283163231724	-0.577264727818996	0.276828282873424	0.217626062057999	0.0671857067376402	-0.87408142580152	0.519484773649915	0.310265961893148	0.387504949665581	-0.177875763545145	0.0987630609987154	0.354655678782831	0.242299125959502	-0.347716913206471	-0.35338292291841	-0.471308277778425	-0.494436435706209	-0.212975388275174	-0.541814406799429	0.26117686821835	0.132513463526203	-0.716349348368651	0.0575919621815942	0.151972501247534	-0.0749167050221466	0.331881212405856	0.097036507827318	-0.733242630589251	8.17807247020578	9.8085642673182	3.43279668435078e-18	5.57554837472254e-14
9590	-0.071317608582103	-0.0493730917955005	-0.0134765725149797	1.33694462864541	0.208752946183625	0.00124187440623026	-1.56273925463499	0.171072487442667	0.194586162753353	0.178078521781476	0.000111645052001251	0.147861678001821	0.0659395422007133	0.108903232080422	-0.190118729557858	0.00761211509547347	-0.42566729713291	-1.01128910438763	-0.170484995875081	-0.807997941809589	0.0999280123518008	0.229267007538492	-0.138928838505058	-0.00125425237766461	0.142994585427814	-0.105577613804398	0.039691641855166	-0.0514826472380043	-0.826082170608108	7.43782009261514	20.7752097631366	2.76703086924423e-30	4.49421153782649e-26
11214	0.109614345723583	0.207923893188558	-0.29677139711007	-3.09790571355499	0.0297238982200125	0.192622661348694	-0.519557190766417	-0.00534839437669621	0.161181687304711	0.254227252341944	-0.162410048951654	0.189211810197747	-0.0207975443029928	-0.046692230229121	-0.140053256813999	-0.159947439323264	0.0144006444492146	-0.33158907486569	-0.223202535251289	-0.438268934683147	-0.101956930972454	-0.144326455556224	-0.462053075430243	-0.0654382444491806	-0.0629294973781162	0.123928067115666	0.182980267006952	0.190692076305476	-0.15424108582366	5.54551017313578	52.0652556207921	1.55380657248e-47	2.52369263502201e-43
158798	0.139083919503831	-0.278259968575181	0.561625104317489	-0.436437112926359	0.631688174984048	1.60247423486787	-0.618608239819553	-0.0177695283708364	0.641436703200576	0.489327204767155	0.0073660764217573	0.116084065312145	0.318857429592466	-0.061026306837925	-0.963054663560172	-0.669889686702668	0.191495971768502	-1.0695467406151	1.21844366650791	-1.66953565260137	0.12526311761494	0.105496598889687	-1.60317278719352	-0.427533580999193	0.115626302013239	0.133987835300383	-0.824609518905998	0.342520172000457	-2.48543360219146	-1.13713815297687	3.84373904506328	3.08110408084284e-07	0.00500432924810493
11217	-0.0337362191955383	0.128887656525991	0.0852619474620366	-0.0641909704784145	0.166727360778242	0.0364811372141767	-0.167083192649814	0.170999230736209	-0.0260549031212318	0.202575603948796	0.0173769643535215	0.0916415208010205	0.214902199260909	0.198655945970478	0.0110821970698895	0.0064751230638425	-0.0921988822778333	-0.00707526823261621	0.0960668106665639	-0.151922880379559	0.153447425308486	0.0862178274036084	0.104879759622792	0.0204216438272419	0.147380290974256	-0.0149979178654617	0.123911296987617	0.0229580339631269	0.337682271067952	5.78796913663796	2.44029833580369	0.000593584242787298	1
10566	-0.258941427141689	0.148734031024701	0.740398338842628	-0.648983912005095	0.125656241084834	-0.328889376509501	1.74669139848986	-0.299279325541153	-0.460342684423965	-0.197505711827942	-0.0787630398071462	0.0099690619287026	-0.52264158869991	-0.405533450125144	0.36495066974131	0.362143975794185	0.0802866862506324	-0.0120891967704552	0.199755809935458	0.500938066596933	0.0283792362319713	0.150916913997776	1.139451524154	0.0803321600185929	-0.0440537026583561	-0.0896786488993635	-0.229834725160495	0.120404272660866	0.0420506694722227	0.60465727239481	7.36201859886214	2.82320760849055e-14	4.58545379771035e-10
9495	0.104937466941394	0.0577934896887062	-0.672616172741834	-1.48344087613906	0.180637952553179	0.625141307932723	-3.38364863581977	0.718579171139777	0.369511166326364	0.499911569464689	-0.200618492399694	0.263336989711123	0.64914464445821	0.303582931081066	-0.472526096280061	-0.643686733390418	-0.401512159613794	-0.546643460550097	-0.148327267300215	-0.796670308117356	0.170016901422096	0.0256307336798729	-0.721803175697501	0.157595013059269	0.232758808478786	-0.0484219230071292	0.35186757292971	0.182111969885187	-1.18920925968618	6.21983494435621	14.0401983198752	2.3579701386791e-23	3.82981509924259e-19
9472	-0.0339258239629705	0.0938011379454436	-0.981240251066758	-0.841657006744695	0.199870941212089	0.0468015676225621	-0.54885892158908	0.374951610415385	0.208859832971636	0.361564628535335	0.0335452039980806	0.113167415698292	0.240063250611949	0.292945847146917	-0.173278812359378	-0.0271311954097333	-0.31522367099691	-0.643602312661129	-0.05845548321186	-0.565948097983345	0.218418677726946	0.213893768433235	-0.99826339012984	0.122249157320318	0.236263171623114	-0.0244708044751809	0.200864932140417	0.10111361308935	-1.00793173663368	7.8900944758437	17.413932040068	3.09182105303482e-27	5.02173575433916e-23
9465	0.166927728371841	0.0719877544657182	0.0569803230915289	-0.177578381363532	0.149418005011527	-0.0517336507641861	-0.372022724319471	0.0487731590664453	-0.109247822871395	-0.0239384374665214	-0.303315957754381	-0.0518827301836704	0.100998578318006	-0.123116759726346	-0.157191484028033	-0.178468723027863	-0.0408300790337112	0.692992012627946	0.604563118696718	0.27149716669801	0.11687538197998	-0.0673161965912766	0.0420475680989325	-0.286285753131315	-0.0848760829182779	-0.217327297386681	0.277725959162611	-0.0582164502468317	1.10498782335728	4.91075411860162	12.0209486568622	3.16226500684764e-21	5.13615082412194e-17
10270	0.0628285374588736	0.0436400885816237	0.240276460321155	0.753583202253929	-0.148532015315605	-0.0557066195699259	-0.0883599181091189	-0.079919804300858	0.0145431353193492	-0.0459121409513671	0.0628069088450352	0.0324318054956228	0.0295461867338959	0.0895310122075042	-0.0149404889862432	-0.0053070652082968	-0.0447257551748818	-0.0593910028663138	-0.275082440920257	-0.0510420559936388	0.103343520916821	0.104064469874795	0.104718221000199	-0.00921217633259087	-0.106657443004147	0.0549105573233158	0.0270287917942597	0.10619288310643	-0.0659193470529173	4.56406107096659	10.388776574042	4.99594440365444e-19	8.11441290041554e-15
26993	0.0350055510092615	0.00293835930413722	0.0495297938700274	0.852608389429938	-0.120291879046182	0.088972306602102	0.0210632111400328	-0.153958575964176	-0.0371835457504332	-0.0789323086547162	0.0690614958533585	-0.000910872589875702	-0.153126921352216	-0.0498417059706534	0.075605128074741	0.0745868584815998	0.260818623008405	0.316128377721554	-0.136704574306524	0.171471236771816	0.0325374459536953	0.0190561393763463	0.122398563643029	-0.0181467122586223	-0.0411256837899235	0.0590554964982247	-0.0849739073438171	0.0618783355941832	0.358277562293542	5.85924668230294	10.2840327183719	7.03760859265229e-19	1.14304838761858e-14
10142	-0.08965819171018	-0.0887920075480964	-0.00269988960311628	1.54963056157426	0.0535558870530822	0.0895507187634388	0.0471467489748881	0.178710303409048	0.149917800103423	0.299527723625351	-0.102614136882833	-0.0109307325022522	0.126245910190539	0.113483778487189	-0.198294424311335	-0.225223978396989	-0.359132562448826	-0.380263628872079	0.0586629609085293	-0.300167909239369	0.0875390069775378	0.00704473689661567	-0.125764734023342	0.106273179761615	0.100666164897403	-0.071420251964148	0.124926139145858	0.0348840870242779	-0.250168301218452	5.86207395632431	13.5110457801286	4.65277244299302e-23	7.55703300190926e-19
221264	-0.0725331273663705	0.0110987275981041	-0.137518120494345	0.391212022078774	0.071345782038788	-0.0989235802304091	0.393464716439276	0.0533575372505814	0.0114595034840161	0.0530789218657378	-0.101641911161519	-0.0434414746931011	-0.04132156969423	0.0360708049503314	-0.163545525803527	-0.0716886825510665	-0.292016200033652	-0.262331948494101	-0.221289393735904	-0.254789502668063	0.120413684372779	0.0650132669476276	-0.0242692345954624	0.0454307335274651	-0.105495489470637	-0.11726635093327	0.17963169928627	-0.0808913663029434	-0.330066340804893	3.25139962107551	2.99705714016381	2.85311577221634e-05	0.463403063723378
79647	-0.0638791626805277	-0.0493334624048137	-0.0975285876937738	-0.779836485808354	0.152236746974094	0.185035776217591	-0.0248957683929549	0.180203161988321	0.07948776708396	0.130261653355436	-0.115050303015575	0.0245988135554309	0.120335326411802	0.0245161520794535	-0.105223779752828	-0.105363474300443	-0.196417423043423	-0.299671718843549	-0.0138087127839838	-0.237798216854308	-0.00100672818206649	0.0858088154195109	-0.103670516850034	0.00692497648211718	0.114549320428267	-0.120681343066937	0.0696215658275366	-0.035072710353637	-0.239439349498525	6.57752607012188	11.9518571429264	3.87947457562053e-21	6.30104260572287e-17
55122	0.0371839156444485	-0.0627162645100013	-0.182880777306339	-0.534374520264248	0.0838946630630159	0.227978154561666	-0.559627924358013	0.360135342908571	0.148456953444053	0.114180157150619	-0.0215661665533455	0.100810415600513	0.28451398564996	0.0323263490778882	-0.143596276206668	-0.23921048206829	-0.145076527913198	-0.248268285618463	0.0270009936777865	-0.32263824494166	-0.11141122566881	-0.0711962477167076	-0.256650251070796	-0.083427051310394	0.0235623984708489	-0.0770956865920971	-0.0152030703459592	0.00913289656448374	-0.602665175500524	5.81144949518548	10.4284720879454	4.39016871350362e-19	7.13051202447258e-15
80709	0.143130841735536	0.000778527133136412	0.972634105692144	-1.8473273395261	0.0582434930612515	-0.0251738089999459	0.532793254229165	-0.143916320029511	-0.0355620081864114	-0.18779501950588	-0.1630305691713	0.00543810017154861	-0.237971096707306	-0.155265238809255	0.00862441989233208	0.0137150635035027	0.119013461846966	-0.17530048007258	0.191106434232204	-0.16948628958028	-0.0238832162306872	-0.24238821042299	0.666711264321296	-0.112163589963667	-0.0663429453050504	0.0330495898139305	-0.154971505145723	0.0368382789563386	-0.228054710785084	3.96059157090576	15.924744884527	9.79791360395794e-26	1.59137712755485e-21
10327	-0.0155644789856417	-0.0212129594401607	-0.0491648101488126	-0.0498014324042611	-0.0741498345181616	-0.0216074595667074	0.300145872937279	-0.119277932031166	-0.0587261434784493	-0.0448584314421852	0.261720891705653	0.0282048181975924	0.00999847775067084	-0.00261635424766515	0.105858605348534	0.178366532784626	0.0754626694176867	0.135705432082835	-0.0925600483540353	0.177408069138464	0.00387118793558926	0.136342534359808	0.01995950470148	0.0938228334991508	-0.0478357842952944	0.109388671257264	-0.0979204982521785	0.00681051624536285	-0.00676951379201591	5.20342041453911	2.41394504494605	0.000684841972828144	1
231	0.0251737962537501	0.0950412983990091	-0.00546131946314979	-0.163756985101726	-0.0286570623818564	0.0791893459159311	-0.107235674595471	0.0657685523824963	0.00157234111502289	-0.00887285808162552	0.349009464416806	0.0962632789221717	0.10158347326832	0.0475526686831524	0.0273299034991921	0.239128519031701	-0.010787181344638	-0.236720097643522	-0.234629240884883	-0.0570748886875848	0.0431062135874486	0.28889453673907	0.0492080658176046	0.13108641338305	0.0746607766786937	0.18564985623067	-0.00439225885770072	0.100844491832655	-0.388841823467231	6.39685831841027	6.18132484363083	4.02405926182925e-12	6.53587705306306e-08
57016	-0.342629850937632	-0.152239755474509	0.922833928603902	1.32636844282872	0.935959161615022	-0.173805281218269	-1.41843030282227	-0.327912317715044	-0.0243555443460423	-0.425529600822095	0.133652084103612	-0.362916741696043	-0.135370143570064	0.203093501047773	-0.0768011867665417	-0.142472889846465	0.212639594212789	1.06616665028939	-0.222048291708139	-0.881786648645308	0.0837636955652691	0.551876398128928	-0.00973172760122076	-0.187923017302114	0.188630737914817	-0.0863080754377112	0.134132083440741	0.336899921199073	1.33030721570542	-1.44901176660325	2.30654168033352	0.00122421548534306	1
1645	-0.141251722733365	0.0375930648236661	-1.0034832364795	-0.889314412278149	0.281383232877023	0.0120880757585588	-0.248191343862085	-0.183628076834834	-0.13224477641367	0.0123092014408658	0.672674107562833	0.0270581378516646	-0.0419831282305723	0.187686893919516	0.190750278608253	0.429604999543609	-0.0806990199287546	-0.709374749139362	-0.499306110115379	-0.424804101700731	-0.179443943371334	0.562712408878523	-1.08484909841434	0.344723974960474	0.422267664050355	0.053876655697542	-0.118032484883821	-0.0544124627845184	-1.01628156711923	3.69398632717578	17.5615757473309	2.22285652766151e-27	3.61036357222783e-23
1646	-0.260696713655812	-0.244715997842354	0.146843388350766	0.336240365625362	0.057672239165834	-0.113219792646208	-0.11460452290613	0.0406270381491555	0.141031420077007	0.168652834861736	0.720540765280189	-0.223518475782612	0.0468627835703258	0.119297111992824	0.0588798213404793	0.102048075043222	0.0108955537694367	0.00811431051168846	0.253712719913457	-0.147210777472452	-0.236204735618596	0.44564285160861	-0.0178721313542263	0.192716176095598	0.32798392031571	-0.121325033092652	-0.251945582565511	-0.227607102069035	-0.602460036326735	2.17244756646691	3.12590117855013	1.4171073940877e-05	0.230166582947724
8644	0.0905896478246846	-0.436786266110133	1.98014569928071	-2.95804657326679	-0.334835873103177	-0.164186230464621	0.46740245890103	-0.62923791008736	-0.325987760941268	-0.338758044145923	-0.169634553947184	-0.113476372887646	-0.427697940799481	-0.321425409795009	0.156134483618253	0.230567475374598	0.326044385008536	0.602862811453208	0.589777207560797	0.40195338033074	-0.268443829297291	-0.010767259875832	1.57263062929489	-0.378241330202694	-0.255032567837548	-0.0906019541768845	-0.217063348258277	-0.233420395596069	0.786431687782083	3.6342606409131	39.3955425462071	4.2083695686652e-42	6.83523385342602e-38
6718	0.05417867278835	-0.562339641928603	0.0890188458318858	1.02213136896519	-0.00823939010775398	-0.102235917020355	0.37637629464473	-0.363446793688	-0.0373997000798227	-0.669814156310457	-0.649085745342402	-0.00785260048935298	-0.15545329560572	-0.18906121091926	0.48636795815741	0.351761051060923	0.371100697734666	0.000248423539549932	0.134531699295988	0.643393338628038	-0.0366448310066209	0.173694756683253	0.477648671119363	-0.0123147788250416	-0.289182454911282	0.172607492229788	-0.228171277653832	-0.296357092944945	0.429472680775031	-1.06024680883399	1.64195818914303	0.0377738991960146	1
8574	-0.156446327153551	-0.210343045903629	0.945174330922329	-0.654568017549309	-0.105366019494357	-0.143940940806399	1.20994922026764	-0.383537013636362	-0.142087562819209	-0.368938358026143	0.00272163113468668	-0.108295714209125	-0.279970575572478	-0.367847348534647	0.0842537725769696	0.254459831755935	0.126187509812481	0.0207583134678446	0.18027299224503	0.187567942198537	-0.219731681844788	-0.0695528959500321	1.06744174610925	-0.0594631635073747	-0.127285499388038	-0.0634372505546672	-0.419390418852707	-0.113064935752828	0.212195808547587	4.85221450334251	21.2315976974568	1.14658091787773e-30	1.86227672681701e-26
246182	-1.64249160719699	-0.443849795495445	0.842302802293452	0.987832136788223	-0.460803133554138	-0.213549895952869	-0.557809839090495	0.2171483406708	-0.0699059930960073	0.393730474702908	-0.0119953054163359	0.077066523660662	-1.05654773871755	-0.262991074280995	0.507741875809004	-0.264314768122305	0.301542092750767	-0.0186262981804886	1.13447174383863	0.246890559859832	-0.506679552055965	0.173465457701489	0.882575026383789	-0.202661135114798	-0.189127287467059	-0.445113417396035	-0.269751088354886	-0.616789113194453	-0.0287640317485187	-1.52161716340382	2.01402781466266	0.00580364270463132	1
22977	-0.267518355177272	-0.478511791328661	1.47112148606808	-0.252581827075354	0.0685645607373429	-0.429387416419757	1.36574625096028	-0.489675544303129	-0.462436400019755	-0.384433356025959	-0.312071631035711	-0.280700400083232	-0.422541165409422	-0.571799573624082	0.171180790960998	0.501241999942514	0.534789416032713	0.631386410222166	0.672075694526515	0.418524133703874	0.0777394116843249	-0.0653367962313977	1.63093584657177	-0.310918892003015	-0.0980640844282109	-0.243098400544371	-0.418941605835527	-0.368485691665052	0.971548609802307	1.51581311618675	14.3713217130251	4.73878696031577e-24	7.69673778094487e-20
246181	0.0982663266433276	-0.27233834056708	0.0746407024187062	1.26010390179454	0.257600629577724	0.12522688445678	-0.0919727690412997	-0.302563231938389	-0.0958428488777101	-0.333227466415024	-0.405652574059541	-0.0702742731304397	-0.357106908592724	-0.302013797916413	0.110133378203234	0.112371961762909	0.314519806792254	0.495376713197208	-0.0208993969727461	0.312668393177705	0.040103128648108	0.0254884628383486	0.131176954996333	-0.430198856837016	-0.328570707041903	-0.107035467861178	-0.123789359736113	-0.0757987079247967	0.506108254299137	1.48740587802828	7.21815009831859	5.04691841939079e-14	8.19720489677452e-10
207	0.0822008501356982	-0.00721440772964068	0.321401632517989	-0.0121858257974106	-0.124762152942482	-0.0372372518521313	0.132371311089074	-0.225484243030203	-0.0177954945642967	-0.154044663928612	-0.0609220834949781	0.0680572231622857	-0.191459381931411	-0.130042163447559	0.0245613679774594	0.168407700946306	0.172147984044791	0.215467203277517	-0.0153316026268142	0.150509950821536	0.0265446632055164	-0.0297111667582286	0.31469568590616	-0.0519415811566057	-0.029412638436029	0.00572474713677761	-0.132832206851657	0.0765805066637654	0.266745282789384	6.89113176278969	3.61886913413415	1.00657967755387e-06	0.01634886712283
84335	-0.0412418213712739	0.0222146837227936	0.37436272992334	-0.705835725351813	-0.142348127755575	-0.0473185072626816	0.359845361132359	-0.227075118511048	-0.200255666393953	-0.19682156991583	0.0257785303435224	0.0403245412782795	-0.156197239362183	-0.166975971374727	0.0599249791167542	0.216936941794742	0.141992510284416	0.196024551793281	0.0738532953300265	0.164341009001176	-0.100099118832973	0.00641359750659098	0.444794744627137	-0.0393627182629269	-0.00816941986949474	-0.0316833776128112	-0.213814236673105	-0.0906857338306945	0.195001607512066	5.46101521335536	5.17107302909661	4.07195925925158e-10	6.61367622887642e-06
208	-0.0211714729318269	-0.101589418682627	0.231563480920034	1.30325922003253	-0.273384216495507	-0.115956717914869	0.00521950266393503	-0.360042035934908	-0.172013310696849	-0.186411690743987	-0.084730761522701	-0.179044729746676	-0.302063310171918	-0.265232332718043	0.129512769001175	0.107688272173457	0.251526180288937	0.403368217764065	-0.116354198907383	0.410272463670917	-0.132561046400177	-0.250158865094365	0.270075702737325	-0.0585330728877351	-0.107475084083255	0.0187634965803616	-0.158820364277529	-0.0930446624975405	0.601260901891747	6.45925793056095	15.9867054922362	8.44447786860989e-26	1.37155209541962e-21
10000	-0.124369793775712	0.0813032261239435	-1.14775969215667	0.432333235357167	-0.063710658740898	0.214917082185029	-1.17658235541921	0.564597966730822	0.450368181595628	0.580743333072724	0.00727167638535145	0.223934122637986	0.44930848947577	0.343929661216637	-0.608512907236972	-0.332664443993763	-0.759179900101265	-1.65781686816776	-0.548902506912722	-1.16008709694591	0.337621688798516	0.0793349074654352	-1.30488321568102	0.220158331219513	0.225228948433693	0.11910445544415	0.356919455602599	0.251509260950499	-1.39735111541131	5.9664037942852	12.0607289855973	5.16537702767948e-21	8.38960536835701e-17
64400	0.0247597896384624	0.041118491657041	-0.103733690360553	-0.600556202047242	0.149843932811164	0.0367984157146714	0.389965544137859	0.179967984433221	0.0709536527739758	0.0554820790815847	0.0311928937360273	0.0832158812625722	0.123409355462483	-0.0188604869277892	-0.0168487248179081	0.0228162044221089	-0.101862031063038	-0.167319009304482	0.334846678975861	-0.17043565769492	0.0441858053161348	0.171165516948572	-0.00690267785661301	-0.0667643015865831	0.0215011652693114	-0.0548024879242946	0.0890110915468975	-0.0191408038338116	-0.226005356439848	6.70548901841786	7.45040964359799	1.98187343876134e-14	3.21895883923616e-10
210	-0.192818379866308	-0.175430397006161	0.523454862229678	-0.19729423812399	-0.070625085986905	-0.156879719505289	1.67619939787558	-0.404601522044395	-0.237213885306497	-0.104088236179654	-0.100979629755205	-0.174381016272563	-0.244850537905405	-0.26378863723063	0.0842518104765472	0.0701576427874403	0.0220299731248337	0.0223260517388676	0.221359824045842	0.226915026611727	-0.0401817130706096	-0.114620407401543	0.74307522352326	-0.0566114892968688	-0.110933814436754	-0.0664742327523743	-0.0777603242224928	-0.0747221788432314	0.148416587464798	6.30347189462843	48.6833682929148	3.25185606005025e-46	5.28166461273361e-42
211	-0.0211318126381255	0.00509122565231619	-0.769853982456339	0.813702494037729	-0.0247603959966392	-0.012473036822291	-0.642802319057607	0.102689546117295	0.0723323468639554	0.0600760048758973	0.275890435337742	0.048383980467914	0.111379008865401	0.109279869828138	-0.0815613537272342	0.180128240247417	-0.263793594614243	-0.575655673156305	-0.526014875605905	-0.249662545795963	0.0876726818129325	0.348618368647413	-0.829605324778425	0.135211968087702	0.141855108768749	0.0971376877732334	0.0760814433649166	0.0408933241694775	-0.589671443184707	5.686566761041	36.2669921828942	1.61492649595966e-40	2.62296361473769e-36
212	0.549972505399679	-1.17049374099333	2.16146133746261	-0.883200662301941	1.02423618667752	0.00493610283183848	1.55016948357241	0.314672771200174	0.100988495273341	-0.589441908435851	-1.15991902730802	0.782494237598587	0.308513048602911	0.240775533495738	0.534889995212697	0.289844464598142	-0.0115522089293233	0.785335807669473	0.960001883728533	-0.267304539687284	0.508345080666163	-0.331897282816695	1.36165867466885	-1.33277868590294	-0.200524164626506	-0.28412177154832	-1.98043702372178	-0.821896927911993	0.569911044716513	-2.18698300204681	2.5844205535185	0.000270911299517735	1
213	-0.212163808326817	-0.0476256729533001	1.71453412086967	-1.64902745108439	0.377064237172237	-0.16338614187001	0.576967331822811	-0.0938374950604232	-0.0160459095094778	-0.340367987079185	-0.578891738795622	0.085496892371836	0.442262149488375	-0.339667421154143	0.113615249131222	-0.0591916506485165	-0.234703710188253	-0.11640090333251	0.663096190450082	-0.0896798288521599	-0.0170308326242173	-0.315250102501965	1.7807442738248	-0.252483980707911	-0.306045253557325	-0.385456353609018	-0.202429075681499	-0.474026670415895	-0.0431799922858638	0.0917118591249684	10.1197608641954	1.21008987277355e-18	1.9654279713588e-14
214	-0.0439455771650252	-0.0532185479857619	0.468167013981779	-3.16852138560818	0.308692988525602	0.0321554697527964	0.614897692784948	0.1955702672001	0.130358245090858	0.247343068971187	-0.227625307706059	-0.0222491398077556	0.281169664150639	0.100881602543128	-0.105166545859289	-0.339646148552171	-0.407714237862509	-0.233404368731527	0.361083806323435	-0.00544795773555064	-0.0746808476641796	-0.0813140696131299	0.596055000525531	0.0997473170075634	-0.0325238942046918	-0.144677569094556	0.0578327592447033	-0.093854650043973	-0.194324612553652	7.01240559575826	20.5829696695794	4.02929743972116e-30	6.54438490159511e-26
126133	-0.0467750248709128	-0.0890728471955882	0.209564247617886	0.739360492363239	-0.504977414032392	-0.0755346948545007	0.499042915002066	-0.430054051979317	-0.344054948089625	-0.268034119534015	-0.000882708522964229	-0.110975769203174	-0.283994874638581	-0.213063351954002	0.0609144108494117	0.145723180370562	0.0855986879632947	0.201685133757053	-0.174550409199625	0.297040215084365	-0.124011844522387	-0.152468768945693	0.528882759939259	-0.0116868701012583	-0.0458194163501973	-0.0548936509343376	-0.399361153051166	-0.0318124820607545	0.22544105838087	3.42726755821787	4.57681001565346	7.31748611025111e-09	0.000118850609402699
5832	-0.0122152358109259	0.0347849051523215	0.143543609646052	0.152667753896042	0.0334605477560998	0.0174864570598149	0.224908818301891	-0.106207456375466	-0.0117724505035517	0.0517985120476262	-0.0324910419935443	0.0573946206655453	-0.0846633442084239	-0.0877193453373432	-0.0227102836586715	0.0812741165877697	-0.0293989012615977	0.0318729320387521	0.158278358178114	-0.0326350271713706	-0.00561513595083494	0.0742344607639178	0.0336261557526506	-0.0632881975124889	-0.00499417180817531	-0.0554300060741506	0.0277162128144773	-0.0305168293646658	0.181756454186011	5.01797182217152	3.86358345824406	2.7776037823124e-07	0.0045113840632318
216	-0.203593853348259	-0.40308079685008	1.16217019150752	0.112245985603993	-0.487626812486672	-0.74909859213524	1.20706617969634	-0.67167649048459	-0.696730782991753	-0.452771055196214	-0.405993335905014	-0.443423170234229	-0.504940331781473	-0.539469503275712	0.0295623482140178	0.110268126762883	0.198853088021685	0.675216927942239	0.0860528770600346	0.436223818208392	-0.113983329881514	-0.182106492245239	1.24897596191603	-0.591102474318954	-0.246828395992618	-0.430127831737897	-0.223921341085036	-0.286131208980586	1.01367795298426	6.55813692233283	21.1470095766328	1.5748683048046e-30	2.55790110066363e-26
8854	-0.0703235121945368	-0.0283613194592501	-1.1941052381761	-1.20688002894769	0.224005838044374	0.253492629309877	-1.64334843242524	0.319417332959217	0.123704269434772	0.23220769478893	0.0781980031837314	0.218995138276914	0.295259532200039	0.41308938724723	-0.134223438113581	-0.32478395821705	-0.0514281732417294	-0.863345174525273	1.67569050270525	-0.302311020224866	0.02300056348802	-0.495753814231853	-0.832414950900505	-0.147656772956032	-0.0434316220363436	-0.0417211255878754	-0.143357037103035	0.0162756230344074	-0.553517367863739	1.99705721621334	13.4534321907126	5.44233231387821e-23	8.83943614420099e-19
220	-0.0909709440161927	0.289467650816745	0.213754069187416	2.12733625707315	-0.417153630061508	-0.957897954240334	0.487288562513942	-0.556744960434682	-0.56237779772359	-0.45122884111088	-0.138682901854743	-0.269626498536029	-0.635657524998569	-0.116940369676127	0.0229412328399788	0.174544151861899	-0.101688723638937	0.413785953299189	0.141211392602213	0.279751180830996	0.596599402604557	0.199608865370989	0.367816866096197	-0.198621473477722	-0.0119234825420105	0.0334436874182586	0.503657861031378	-0.245577655563405	0.729785688922322	3.4522577236582	16.9655121822486	8.62643734436837e-27	1.40110595347231e-22
219	0.0628583300432418	0.25183462460101	-0.587496373046193	-0.962191445182836	-0.161089866173114	0.0150213007497936	-0.22564631827611	0.0250003341103102	0.0520167886390377	0.0300859866810497	0.207319540413555	0.229494859077947	0.192256272015751	0.282357841659484	-0.140753256652797	0.277910497488107	-0.196553382593171	-0.318364506461181	-0.221311142879108	-0.0363474440170077	0.314250945897653	0.31618221810994	-0.52165858314511	0.108333866854681	0.101367397135286	0.0578030255983239	0.13724909365011	0.131045535049161	-0.643659789802933	4.02744761870118	15.3572101297959	3.90458043435596e-25	6.34181954148095e-21
10840	0.0876104254943426	-0.325760878688461	1.40978903414066	-2.33503083681164	-0.246458119649866	-0.25981712188762	1.22357054507875	-0.88791062241532	-0.282982846260241	-0.41604251539996	-0.385012671674772	-0.177924718423726	-0.639805031487316	-0.629274934992406	0.248984774015202	0.390808664239709	0.38642806970037	0.560089781483114	0.414261557574344	0.444913805378582	-0.0578416503652413	-0.0647554520856175	1.26397592707251	-0.358662432129904	-0.215280162410041	-0.244748967086124	-0.338560371650885	-0.112788207134171	0.927153312628771	6.31717739948058	27.7742460313527	1.96703260328338e-35	3.19485435425286e-31
160428	-0.0346805152883506	-0.0918708353690862	-1.27719593929388	1.42061553399094	0.307414688984828	0.164971351851003	-0.802117955797838	0.0807576103009961	0.261471016741629	0.163821605863667	-0.0439194385513464	-0.051085292657142	-0.0924540107755823	0.311324033572926	-0.0696194439466685	-0.0206944708254867	-0.299664094799264	-0.523143760727793	-0.207765028838644	-0.478016670064363	0.0253228537214135	0.0587135131692395	-1.12353297651131	0.118370290808667	0.033540994787088	-0.154415644401794	0.138406695836457	-0.00490694186605659	-0.709270292125406	3.87585360509488	18.7874400585571	1.55716615909371e-28	2.5291492756e-24
217	-0.0334141212716781	-0.315270595118167	1.19944332717845	-1.96593073446866	0.151543629260664	-0.0768700732548055	0.926534205469614	-0.409083689030976	-0.0772232322721574	-0.240183213209614	-0.147113227654445	-0.0369300844405373	-0.309798998191241	-0.367116248146458	0.212305114983601	0.245590633988327	0.430390552352276	0.287976020289152	0.735178461211382	0.152591844012488	-0.154230078493224	-0.0645187977494386	1.16823810405361	-0.198405819559164	-0.0677631227271511	-0.110905482594941	-0.328094675070397	-0.0839906552956241	0.460330993743253	8.26679861233125	36.5958497212213	1.08651087019018e-40	1.76471095536289e-36
218	-0.158120419634495	-0.609137700939248	1.14257592119774	-1.03355935559358	0.649336249720315	0.105014507803394	1.11704026288946	-0.040857328530185	0.257094644740421	-0.311558075826635	0.627962237591281	-0.0679947587267066	-0.137720845539899	0.239170381529345	0.402555271940841	0.578607427486834	0.335935744366665	-0.858099913967349	-0.486355727129779	-0.0655371858990857	0.0074994055781017	0.496943638045216	-1.21804178197677	-0.277181508750054	-0.437965188453939	0.501599985939533	-0.0556719045337991	0.501104730354509	-0.207902392575042	-0.915990709098083	1.71539894827155	0.0264672750207773	1
224	0.0342455893292743	0.0316028181423523	0.395606852835469	0.579561975967523	-0.0343557161752045	0.0235990463667363	0.271270791370899	0.0127577074109582	-0.0107034328113706	0.0259298409030118	-0.086921219693039	0.0432814767465761	-0.0303999132980183	0.00605974018831625	0.000612301861238906	0.0311359736593956	-0.162457713488427	-0.25758950378112	-0.112658599663976	-0.171105191549953	0.0974271834109316	0.0959965771339982	0.299143351545479	-0.0442803496794698	-0.0613488499442576	-0.0474521238868912	0.111058489069647	0.0139334940131508	-0.16613098572109	5.84988671062196	10.479162376363	3.72392629595603e-19	6.04840108989178e-15
221	-0.0178478088581666	-0.245692585756059	1.11352124309169	-0.638649962605891	-0.195106050200962	-0.269911093462486	1.17171225750998	-0.501607118661855	-0.302963308748896	-0.224158038123024	-0.212255052537767	-0.271743138281819	-0.356309987947383	-0.432705409255924	0.390024691441539	0.363242511343157	0.0347842991993628	0.389875993486239	0.269142701351393	0.606655439185966	-0.348054662858942	-0.086743403322113	1.20243407693864	-0.0155414513709423	-0.0843298548795013	-0.208576926405139	-0.555995207564016	-0.296349345190167	0.622126592599971	2.06791196949141	15.4139793797403	3.39439566101428e-25	5.5131774326194e-21
8659	0.0517153012938579	-0.168726525520258	1.36364482997115	-2.71095915280955	-0.36405824223768	-0.362883784989677	1.52819550306882	-0.741641230260616	-0.358666394447437	-0.384559749830851	-0.295685541188314	-0.141851122524347	-0.542429861063589	-0.535408782817569	0.160138911967215	0.469164656314045	0.546686152894314	0.679558478656739	0.422205633315591	0.502944225281692	-0.186272474863239	-0.144912236631894	1.39676908017368	-0.347357614813321	-0.174670387667289	-0.169885174708896	-0.370208368809117	-0.116753575696507	1.01006534876919	6.99200838461722	33.8425124337355	3.75520323082648e-39	6.09920108750838e-35
7915	0.0722396969504618	-0.0685843698414001	0.538940901454705	-0.384486771692981	0.216742714608609	-0.016866100794707	0.189690425375862	-0.0393359888503112	0.0346466900690161	0.0627841259989143	-0.145263259505672	0.045622864657356	-0.0546887068274852	-0.0779534220037809	-0.0177914079459045	0.00502092438048059	0.0215006882570244	-0.0927895499409439	0.396601951312341	-0.116327397209507	0.0851074450528064	0.0374347876078796	0.364816425268263	-0.151840747025744	0.0209662117102351	-0.0792545610241432	0.0796621658718039	0.0363225357010713	0.15127568475236	6.96568796572203	6.39963095852316	1.55467789305035e-12	2.52510783389238e-08
4329	0.0505405337431679	-0.391178435842081	1.48929884516058	-1.61852312317183	0.244823046575473	-0.0728873010587704	0.872531016990568	-0.45713393547149	0.0894744260383606	0.0333507430215905	-0.447069969834323	0.0785371158149964	-0.398130567527067	-0.389791055779227	0.287065486995723	0.380146810166512	0.40776140314396	0.202069205533289	0.938994969577426	0.21159620839384	0.0905319386813639	-0.136433105984725	1.25329684546888	-0.237482671604365	0.0735211215731577	-0.18340758139876	-0.109313368330995	0.0781437288968375	0.575196172643596	6.13961800548504	17.8365448421259	1.44324291570352e-27	2.34411514368565e-23
501	0.0441874365398053	-0.313455509093428	1.42643198390253	-1.73068593166742	0.0937522492829702	0.00937435157039544	1.39485244163375	-0.496240639253947	-0.0838594519353218	-0.0873730109753621	-0.342846101412522	0.0118028002483133	-0.429686566573609	-0.41445468373508	0.205940915895007	0.304175782221242	0.301813145606362	0.33436434086161	1.02282465471351	0.245596557061343	0.0545730351316581	-0.111198018366907	1.52602808951472	-0.304818450992993	-0.118082882958978	-0.172010857285392	-0.176460351661045	-0.0456327596017242	0.610706107562444	6.61363128809047	51.468076301785	2.62283094319575e-47	4.26000201793853e-43
64577	0.0565864255311913	0.104708534557067	-0.542905698043073	-0.0211338415309105	0.271477947219777	0.126727448989863	-1.20031262383281	0.152727623548564	0.0194694346760581	0.148852670030104	0.0724508827211211	-0.128849777017063	-0.175034019104429	0.00727781956637631	0.189521580835733	-0.0300791419579033	0.287850470538857	0.377331214946193	-0.0952787092924002	0.0579174779770474	-0.124164406223959	-0.060429527376898	-0.626100231887429	-0.035519815479768	-0.137606702366517	-0.0902453238061063	-0.0681014461315276	-0.090820385970671	0.361867979050104	2.44487987386282	7.01866107999885	1.14121573999347e-13	1.85356260489739e-09
223	-0.0304839035293591	-0.236757281430247	0.925433150925705	-0.783540851527622	0.24458052186132	0.0691280076164555	1.37451446533271	-0.251884370152529	-0.0377571788275117	-0.0649185909837262	-0.220632124264947	0.00239717647880406	-0.0980814687071919	-0.35849281222706	0.16626897894209	0.101748546210916	0.16683599283344	0.211713373082514	0.812651129216308	0.171701634683629	-0.105805778657827	-0.101901917366319	0.937467723581133	-0.137287515838606	-0.0129147379150089	-0.175324106609847	-0.167795591359183	-0.0644086437668211	0.443146099856079	6.22734122306124	36.4513738132772	1.29264813331512e-40	2.09951909813042e-36
226	0.0583712025359596	0.042127014141328	-0.561467727483288	-1.10176826224303	-0.0174886601410932	0.232644876256778	-0.659392390481139	0.06160014281531	0.159316046988397	0.0767497764325921	0.358918311476628	0.183843116986928	0.0518854766415231	0.0782056830089506	-0.0456560600974143	0.20615117002589	0.0128174522898828	-0.508467145212187	-0.345506607647919	-0.265750515472408	-0.00117675864533976	0.21756358463118	-0.582672811191732	0.210331918963724	0.142411839822644	0.203625134845472	-0.06151675013791	0.115323044926395	-0.986089392271602	10.5080963324224	13.7079352675346	2.73313970517434e-23	4.43916550914416e-19
229	-0.0196994716542241	-0.0939095087744542	-0.807755335233155	-1.26957800914893	0.230486279976878	0.122744554888591	0.586309850611917	0.0677228573824759	0.0279708647817833	-0.0561503059744309	0.228049742773937	-0.299138068206702	-0.18089726061203	-0.0322530449175743	0.154738892045697	0.362781208026026	-0.356034523866942	-0.929228282520256	-0.2069215339619	-0.152525854566765	0.0772115348215652	0.218647042191268	-0.859140571273873	0.133380744863866	-0.261133820495902	-0.0244783698369687	-0.0919878329892908	0.0552902678113085	-1.82890802865026	-0.346259939130508	3.06812558005492	1.93884200929765e-05	0.314906719150124
230	-0.0104958034364735	-0.103572173156793	0.58648665896764	0.581175896417259	-0.169318258501294	-0.325876755814334	0.409915880444818	-0.701791302806097	-0.367832561524781	-0.39788122155431	0.0253185807017208	-0.125940203723944	-0.457101180853217	-0.399935757308439	0.189518967745225	0.490287059482912	0.250397555689228	0.363871680696774	0.18856227153041	0.310311490847713	-0.053118389660929	0.194377445640173	0.641849809189769	-0.170154582646078	-0.088355606674994	-0.102319013200151	-0.174944245738803	-0.133042432920572	0.493412635504433	10.151264325325	12.8441240882537	2.94411866353065e-22	4.78183753330649e-18
56052	0.0292876377994961	-0.0503924170135417	-0.191590746119226	-0.0228783899243583	-0.0227342694415283	0.008760397464199	-0.0700219725706153	-0.0591386943980802	0.0179514490564054	0.0447680797092711	0.182570376910083	-0.00692355536921267	-0.00454120136911237	-0.0624791067079879	-0.0624812694516824	0.0731268892160633	0.0260609457525417	-0.00216568242038087	-0.125761847401468	-0.011330777521455	-0.0679845460924097	0.0976016750308875	-0.0720666812252326	0.0146417447059736	0.0305247980736339	-0.0362900686757492	0.0605630425992402	0.0304628984260501	-0.0156751361262854	4.50718540409787	1.19093095110111	0.259266507230588	1
84920	-0.214623663524842	0.0629100353789802	-0.0277429841305308	1.17707231874796	0.0624203281222662	0.199784134514235	-0.231218782476355	0.212583421764817	-0.0977020449944144	0.205881854122933	0.0455967094401024	-0.156511315088848	0.274179481667756	0.125990685517805	-0.428481351018052	-0.240832976517554	-0.327347538331946	-0.483921151732564	-0.163438413934056	-0.207058428770539	0.37008033320507	-0.0897380251276431	-0.281864584314043	-0.158197518391116	0.225339908977947	-0.239313731703332	-0.0694985950612157	-0.059249968856607	-1.04701816208136	0.633476228493086	3.32151581145229	4.92676697783116e-06	0.0800205492539337
144245	0.0556540331262384	0.154514505245994	0.202107420769129	1.02837266696486	0.32024085805833	0.0525539926039003	0.0392906956982616	0.255355691067475	0.12465050874721	0.218290556008113	-0.294425874409275	-0.0849277627261257	0.333070613260094	0.192188938153022	-0.162415864258663	-0.380621393007904	-0.164544841514611	0.164890193379733	0.184915177454672	-0.00645577763584648	0.102841373757133	-0.139403770059089	0.273889391594786	-0.0867932372672862	0.0988141611215147	-0.323334496220192	0.235483542456205	0.00779004510661697	0.389152618030215	3.9820583891358	6.03749593948289	7.59656034374879e-12	1.23383333103168e-07
440138	-0.110977240112444	-0.18623302150969	0.684964835671101	1.03307126208716	0.0789984545434959	0.0521210208750374	0.666756758770178	0.274013700983308	0.385457456182763	0.271464802458802	-0.331829404441442	-0.139262026787444	0.0682478824914033	0.167379995792041	-0.555522530149856	-0.216713201588168	-0.302846942679773	-0.393931277807412	0.138090418185464	-0.391871411406866	0.37354976427844	-0.0428643515130974	0.382180633147818	0.0205418129268595	0.0419058320998623	-0.126485336862372	0.087786681832865	-0.0288198527441015	-0.585762891669749	1.56803388600253	3.44480252328932	2.54299261315172e-06	0.0413032860228102
79087	-0.117791785742208	-0.146709782730972	0.143826820883676	-0.0886381089034925	-0.19612792433054	-0.122455711884062	0.244412956722787	-0.223240027822135	-0.226348022962335	-0.000612152304372614	0.1707388087667	-0.136477058664143	-0.207259356345061	-0.0439673965937464	0.150341670469398	0.276864022482797	0.128080559720829	0.214997617768792	-0.176683287239266	0.313404155281589	-0.0638258693632199	0.0315547856868251	0.240499872376691	0.0518025146825879	0.0739817826656134	0.0162227613000424	-0.0645484972001576	-0.0208206866303271	0.346458303970541	3.71937463411328	2.56903829265105	0.000294609506884016	1
79868	-0.040098846379417	0.00228877125778092	-0.201030870878825	0.0629937458388495	0.0887311658328125	0.00614044789184985	0.0230383618309777	0.238928505429083	0.0695085808436526	0.161433627735917	-0.0908872784695418	-0.176439515309511	0.160942294053353	0.0780309931562984	-0.0927514528003139	-0.158600465348698	-0.151352234845916	0.023292239968306	-0.0636063197684391	-0.0542417655934875	0.0729646631023206	-0.0586710509347111	-0.0774353190090811	0.0186114173664964	-0.0269366015466036	-0.00499086049225041	0.153220574638523	0.00185391155887552	0.0353016645789701	4.79893206118844	2.35442837526851	0.000945300936424154	1
199857	-0.166397372982885	-0.105914319192537	0.252303355585223	-0.75542350387475	0.00734464135687504	-0.16643324314664	0.571166515445315	-0.131170711574729	-0.197700040683801	-0.154942980902424	0.161610819723641	-0.0954503568453226	-0.0711448497468875	-0.0188519409235057	0.159490397608451	0.024199649432477	-0.0917124939784363	0.0159042351885741	-0.00230564556927602	0.0558528306864819	-0.125477337186462	0.236763147939205	0.511070773685509	-0.0784650241331931	0.0298781807832713	-0.113899517895336	-0.0691498917612038	-0.159033775137963	-0.131498197589794	2.6239899441915	7.85901048795462	3.97723812902171e-15	6.45983016915706e-11
200810	0.0904591768652959	-0.0355731141070063	0.122432741479195	-1.27512153786809	0.0702739925486857	0.236895217606809	-0.187783040706172	-0.00155543340342164	0.00948698560034147	-0.138516499707601	0.237559003819155	0.181563543822301	-0.134704673788118	-0.113342599652628	0.0554833959681863	0.189098798074521	0.208033477877204	0.0210108097400246	0.696284134741039	0.1342158181083	-0.306314430248275	-0.475430429849001	-0.241546403964672	0.0803008028661408	0.132593666896345	0.252323870404167	-0.119753543702812	0.104836695687671	-0.0927048435415919	0.510446245559006	2.78285023485088	9.17252717828312e-05	1
85365	0.0717764177570031	0.0722515546097003	-0.0698051117850839	0.120801616595176	0.0896197804112017	-0.19655391033634	-0.0869461880704213	0.103684941824315	-0.0470045779613877	-0.00118461271539659	-0.0384859125876788	-0.105626940942986	0.0965828556852614	0.0103928496446799	-0.0365286442202114	0.00828632466747955	-0.061842477817113	0.0850938669627238	-0.0617631029215541	-0.0392741405571499	0.0378979123860425	0.121094340612523	-0.0956904026054233	-0.0107103996859082	0.100165673659102	-0.123649943381077	0.140778268585852	-0.0801634370564647	0.00127833207081457	4.35427994273724	1.47438627565975	0.0820072269736843	1
10195	0.0370556278289021	0.131309329660103	0.279338545890449	-0.49765845723622	-0.303181191456738	-0.00226314321162315	0.332403739470601	-0.304753761781728	-0.233339047371601	-0.176847227073218	0.202974409371799	0.0682061079453608	-0.141957770640249	-0.0519971661391361	0.0462599272481567	0.288586344158898	0.107760991628737	0.387332238870506	-0.140030895977288	0.282300117000144	-0.0683342636871049	0.0479358914788365	0.225556524937121	-0.0158341954945004	-0.0811715067651437	0.0611492543808543	-0.0836235984281682	0.00796564639246054	0.186147725178264	3.70634884887816	5.76838248754984	2.54268135356227e-11	4.12982305445584e-07
29880	-0.045285874122724	-0.135791469947659	0.352852301563242	-0.40683183420135	0.0852551119595741	-0.112306972127525	0.921962948598773	-0.168044830398308	-0.0795871079049218	-0.135836627589012	0.0309741960584894	-0.0860990611341739	-0.0874580287997144	-0.0198118356477631	0.119454381707912	0.034099321487741	-0.0519089655340332	0.204258723887705	0.283098203891944	0.13619457457205	-0.0768116980171996	0.171901995106288	0.442882836422996	-0.0576050291358372	-0.0800425601938557	-0.263297368536631	-0.104691709229189	-0.162922090774306	0.266010783275255	3.64745971904252	8.49837873448397	3.53737844854261e-16	5.74541007612291e-12
29929	0.0572904454694069	-0.13782638097459	0.264656790038262	0.854023419471863	0.178411355636999	-0.0775608855207908	0.392843428612861	-0.0517901699569878	-0.119751711813784	-0.158642588344924	-0.158078933826368	-0.214959902676196	0.0013164614863843	-0.013185940294859	0.0573970460783605	-0.0993855727733735	-0.015155451147561	0.338352694154305	0.34656397242764	0.128384642120167	-0.041704297838164	-0.029700129636943	0.368217679252171	-0.310768518197615	-0.113943521687899	-0.180287825848606	0.113071146873816	-0.18375574597164	0.643652738405959	2.98379045922747	7.5097543418425	1.56483480395549e-14	2.5416046885845e-10
79053	-0.0226608602202497	-0.210800811792887	0.39612930362764	-0.34168634796137	0.160512010377485	0.12642688184308	0.548990416007153	0.0254889408613859	0.00647197490417767	-0.0923423113641088	-0.0604901022276232	-0.0849867318785338	0.0699283585352781	-0.0366983316729053	-0.0835210599849168	-0.0565506702836868	-0.0858118156328232	0.0296682239814884	0.179506421744984	-0.0589464042139989	-0.0799457587433068	0.0182327867022464	0.354348533138792	-0.0926297496973042	0.0247268654089592	-0.128307587409842	-0.0366313692558143	-0.126620294860483	0.0666369861657446	4.0793429803867	8.40693665443215	4.96668549452439e-16	8.06689058020651e-12
79796	0.104483142502058	0.0599945901745506	0.193926655106296	0.652750201662784	0.0324788879179377	0.0139941612912312	-0.231629131302192	0.172681830986014	0.0466312552333836	0.158097689380669	-0.00310987153651289	0.0697920430660528	0.145050314337292	0.0222686104698922	-0.141238159444579	-0.0669111815755306	-0.227060257704966	-0.0816528370894123	0.00745886362781423	-0.0657714518367356	0.0730422109343569	0.0755491567199822	0.0856910833164961	-0.0586112341273548	0.0368400816099997	-0.00732637064323336	0.149130325566767	0.0211566454248634	-0.0507637970344778	4.6986426226297	6.63969797554847	5.56398439689141e-13	9.03702345743103e-09
238	0.143615937059239	0.0206285605241419	-0.451985213075654	-3.88525637482188	0.179323503907912	0.0432307358108233	-0.513388741829887	0.209861838853329	0.325125148019752	0.14904890971734	0.116159202884047	0.0387434931872141	0.172453955603775	0.261798202357303	0.00175256049378131	0.0978759961927339	-0.103030875542327	-0.590164040153367	-0.299146149087317	-0.0144240929041428	0.254194963884393	0.0995932338213878	-0.392460824727461	0.184337822077407	0.227078548149309	0.24136620700525	0.0768702104928798	0.205128687084404	-0.271570256233996	2.60526102845167	14.4533584238872	3.83155477414095e-24	6.22321126415974e-20
8846	0.168500496631423	0.0164143020965593	-0.0934904824131456	0.418938019900911	-0.0144368182330154	0.0871352913576795	-0.02624114337108	-0.0123869273792334	-0.128993219316873	-0.0657021825187462	0.0204994107794608	-0.00525586353745394	0.0371155837210466	0.0864863785038472	-0.142849253489107	-0.171751986779515	-0.0364493311242802	0.140207768616416	-0.292513978390702	0.00633007310282474	0.0418360368121491	-0.0941037940383542	0.0888388676433502	-0.0334477360856442	-0.0114454115018862	-0.191876477851367	0.218418666098726	-0.0150453193775387	0.0756190352312654	2.89416632211589	2.6072943830847	0.000239139588831909	1
121642	-0.166387885754308	-0.0163598416396997	0.175140863527878	-0.690806345804549	-0.13254785182542	-0.0730340914810098	0.416449184313526	-0.110503604791209	-0.155494625660854	-0.1313715001682	0.275595376762128	0.0854753564155152	-0.198702114387606	-0.0310055091390659	0.0671827710841714	0.154719820225393	0.049823759475821	0.263451329719829	-0.0289796585276445	0.228510536663631	-0.0698950334006357	-0.0171419890545678	0.300335163116225	0.0320793562215794	0.0978948715673488	0.210837384499813	-0.0916383745236122	0.0785397296219675	0.0462508456127535	2.98455666836329	4.36309439854168	2.13465883393064e-08	0.000346711287807014
221120	0.00525086605597005	0.148199042130592	-0.229661721355387	0.170861513273294	-0.0905184929355091	-0.0473445599718658	0.177219799478749	0.122466738376707	-0.0356549446004585	-0.134517647694569	0.209950618344113	-0.0163086477359155	0.0841791463021414	0.039981304327524	-0.0046514330384386	0.0401313022450621	-0.0366808695004407	-0.0530608857720604	-0.233387343093416	-0.0530817608605862	0.036130059561495	0.238971043416947	0.00719797035717642	0.0536617359717127	-0.0888715955760442	0.0851140464015646	-0.00708893928487505	0.0200939757812687	-0.20245843754949	3.49833143658772	2.14597799813719	0.0028933778462448	1
54784	0.0870835048102845	0.124420235584411	-0.458300501142283	0.0215855880837047	-0.0787859357710596	0.145055176544809	-0.37264769928217	-0.171801652874483	-0.0396368931948116	-0.011088449932181	0.258128846558603	0.083727908996626	-0.0721889830008608	-0.0219085302205877	0.0456877081801949	0.0915971060126984	0.127535332706216	-0.00235024550897918	-0.295322509720071	0.0298729915869057	0.0302851463130843	0.096914654255898	-0.412775335086039	0.0942760543894196	0.0461505321719138	0.127843110453833	-0.0583775681567101	0.062808607917707	-0.259967947576082	4.24190375286766	3.96530183504998	1.63574323476869e-07	0.00265677416191131
54890	0.041966808793408	0.120354337451432	-0.0772925099292734	-0.0190175335611769	-0.0303351809742372	0.0942790602281436	-0.271773748008308	-0.0438007517095831	0.00936290470328498	-0.0141258160389353	-0.0680943098408656	0.110687802874195	0.016157553843604	0.0369748899768838	-0.157777836011383	0.00467540630611801	-0.0626159211251349	-0.06770018652731	-0.133183429306953	-0.0613878103967032	0.068176205551594	0.0502502858659563	-0.0458614471289358	-0.0262843156981518	0.0595436782109375	-0.0700288239426502	0.0608384741641493	0.0592579011586816	-0.204866328797753	6.8981599788853	2.64284064252655	0.000196981572314568	1
84964	-0.0450596209859917	0.0726499882435277	-0.351833481599001	-1.07936875069147	-0.129149080777849	-0.0271434009457393	-0.498488691151485	-0.149904402728888	-0.236693467878897	-0.230701914942511	0.449623095584086	0.0268050594388227	-0.0339551023078376	-0.0680575114193829	0.269262568852475	0.354478852113566	0.448302512086995	0.302279433377243	-0.0259497015648116	0.166525232299448	-0.0912123436571868	0.166187219924031	-0.324022043776854	0.00200045065951242	0.012741319886532	0.203934410052753	-0.099713910285164	0.0140756538119624	-0.373481116924125	3.90018213920894	7.70763546327263	7.1705552503747e-15	1.16464158376586e-10
84266	-0.0504839774158438	0.029741902883996	0.531349879294212	0.18506331450895	-0.229961227972748	-0.0615619562259783	0.783146713175025	-0.21907541449882	-0.179092688066847	-0.334965091562356	0.215293569701526	0.0649018308286589	-0.101825438086636	-0.180024919255081	0.180227690199266	0.285293082274822	0.244786421597276	0.157884941422484	0.0728424563907573	0.192169399678939	-0.173490638183578	0.0139326303862282	0.589140402026552	-0.0587961699258264	-0.106567150321152	0.0198862122917753	-0.480438776290211	-0.0728924097356449	-0.0707298147526263	4.57291440743159	3.8686142614847	2.73588716713031e-07	0.00444362793685304
91801	0.021677636027721	-0.121869185092739	-0.00838260323424236	0.270597336236398	0.150554929784799	-0.126385241680667	-0.412655147313515	0.222884784659326	0.133852893124373	-0.0775594466632663	-0.163257485872972	-0.0380132548318689	0.0677841289721818	0.0114937267508489	-0.148297113467789	-0.363487516527036	-0.309354074306299	-0.213864390506175	-0.218047396375985	-0.30599697066175	0.134435980033313	0.0318502526487252	-0.0794727439492781	-0.0654773684670023	0.0836473837565885	-0.0511546429897826	0.183990122741351	-0.125170431977111	-0.168791958976342	3.40599088320758	2.89373058240886	5.00899220894539e-05	0.81356051457691
55821	-1.26163034795548	-0.255255655148415	1.24611733697961	-0.59718707685736	-0.599539130948646	-0.447216349850509	-0.126524983660678	0.148566972525873	-1.82806621222006	-0.594141868390383	-1.51474773748144	-0.180655684852649	0.323442869846958	-0.315063951499487	-0.237891844484667	-0.393845140754944	0.493614897523669	-0.336592530442082	1.36147828622485	0.0550203202631833	-0.448537286846304	-0.0831182428010747	2.31269913685696	0.414208917301411	0.104403932448825	-1.18645027030444	0.047139693611047	-0.143599377684802	0.38927015230271	-2.30371447323429	2.22691825814369	0.00187819953666735	1
7840	-0.0957430183580646	-0.116673561340991	0.678324298527561	1.86656793940905	0.107114181849022	-0.0919091960264737	0.829006308827004	-0.147081424788913	0.0749327041848448	0.154091864885196	-0.35867624035396	-0.0667031538788131	-0.260409604195878	-0.0389039041061578	-0.0602108772376148	-0.177584708135072	-0.120247814259858	-0.100694020055724	0.48368785408767	-0.0802732303841949	0.0305827960100773	-0.0728399280208522	0.750917856992304	-0.159209307623713	-0.0265310712032421	-0.244398772146449	-0.24856729272323	-0.0347576274634059	0.209301012712903	3.68703887493281	23.6832250715082	1.29653385815008e-32	2.10583029240735e-28
200420	-0.638659901190695	-0.646637350364859	-0.310399844199789	0.613052592353242	0.379330623588356	0.0462801919251641	-0.58755212293175	0.00336766399245356	0.589204145814356	0.267570436683994	-0.305179369739233	-0.186770427166327	0.274777341865802	0.420827313143651	0.578894766868428	-0.0635274373700799	-0.102591314004729	0.0297935494494641	0.10522528795787	-0.325206805608089	-0.274944757808682	-0.669194130210507	-0.137209638897133	0.43198938812485	0.363506827943858	0.415869353071634	-0.0397292290407624	0.00182198603178463	0.146063919659471	-0.706503097269973	1.81272349602103	0.0163213587905837	1
239	-0.590826180970543	0.248965312112538	0.106284863791391	0.61392585923656	-0.323425053526403	-0.329246284497195	-0.129449699348851	-0.653535183849754	-0.26200007138917	-1.09904787309823	0.568767683479721	-0.0708754862011327	-0.53765430268132	0.0191173867878344	0.642158345356038	1.47503252671338	0.45085364037338	0.858159194362257	-0.79704505803937	0.97798349883515	0.50034595986377	1.62256033319051	0.0735357162287968	0.2821604976615	0.227881567032464	0.596188358162369	0.238830713235712	0.0500549098050657	0.83827153316398	-1.53217982235493	2.46107555900693	0.000530234849271323	1
242	0.254274019216305	0.420620499575255	-0.714081642133096	-1.09090369805633	-0.533562843490593	0.214226301258255	-2.5028955223598	-0.445246177085849	-0.0672134177537258	-0.274437312664836	0.329939567178759	0.123850007873543	-0.239591760189675	0.313847714997695	0.173286014614398	0.000452957831452572	0.188478956183794	0.629281737545277	-0.263968715341383	0.0367184022864375	-0.0397551297019548	0.0702051550226716	-0.61138593893068	0.00463328401007409	-0.302026000604114	0.3872144666306	0.291473071798902	0.236631479896571	0.205324689313343	0.276962653782204	4.89387498599693	1.54157357456142e-09	2.50382379980266e-05
245	-0.207492348479277	0.160677107644603	-0.320374593708509	-1.65064005551546	0.114313611244854	0.242121063750193	-1.14235307945154	0.122251466402476	0.0134307758637902	0.403088660973098	0.175085245244496	-0.020409745984926	-0.00210292749730991	-0.0165755402071676	-0.00441694509591537	0.368305124973924	0.340266464609845	0.138596213607961	0.397675478505097	-0.0143473077868118	-0.0234908207648305	-0.0698781127807864	-0.0909289775664459	-0.047963638664821	-0.245401311632769	0.126296486887405	-0.303783721872595	0.0132741294948282	0.478358036456273	0.709368341876429	4.01655580704739	1.25435025790194e-07	0.00203731568888433
246	0.331692897438028	0.575331660472677	1.3615640244719	-2.68915089949587	-0.389068645247495	-0.12735303072486	-0.811563016746477	-0.637111125256697	-0.0745619014602056	-0.26496548445465	0.0415459284373986	-0.164867098199928	0.132726624432502	-0.147290751222184	0.323205475476318	0.179479000249088	0.292606213783671	0.188213366474411	-1.37806518917343	-0.303020041547384	0.318205498181156	-0.0749363367106287	0.827826720157442	0.040089953617861	-0.151778238909925	0.277720290728817	0.821437504713934	0.219475803182592	-0.980684468207315	-0.112733402637096	5.95311979337244	1.10647361753186e-11	1.79713444959525e-07
247	0.507945103154814	-0.191754139492062	-1.49212412258788	-6.2175204161738	0.215406113389494	-0.26521245475827	-1.29099152924756	0.778835068539183	0.284667078257049	-0.472206500448585	0.614649572572262	-0.530404401398283	0.679706648979447	0.734560002056698	0.336536299141923	0.327259428980748	0.25116121277704	-0.0452204076806749	-2.62407945676701	-1.2201099901819	0.13288517127501	-0.0305537962833995	-2.36049166552422	0.288158551839497	0.190618977714602	0.220898890141156	0.236598941811005	0.35923361658646	-1.92593840650757	-0.896407854946666	5.51573998904514	1.1143036666422e-10	1.80985201536027e-06
240	0.0394275453349996	-0.280981642278739	0.948439227959999	5.43552995120323	-0.131209754990452	-0.037664437481196	2.27261277979127	0.411775084057823	-0.0766742201153862	0.174018265690825	-0.156965962869657	0.118647089629474	0.240387161755342	0.0303262236161522	-0.32666639677135	-0.439011293821595	-0.309999056992676	-1.05696808798647	0.39358185504388	-0.00921987463608649	0.0104865297813006	-0.451180631335673	0.936976453012122	0.0421854688700149	-0.239975872525298	-0.316727826394974	-0.328807527809718	-0.259156378876445	-0.24740399221533	1.21505703039672	75.3969034020764	6.22569391022884e-55	1.01117720489937e-50
241	-0.311410467264313	0.411768249855405	1.2754982522393	-0.131883853937549	-1.13546721892755	-0.108996307765418	3.01759483599348	0.111392753573784	0.484975493760928	-0.15095905448724	0.436362756794894	-6.4968431273119e-05	0.529545150304828	0.427743633425699	-0.263083837646406	-0.747563797082287	-0.59046338281258	-1.03582377155102	0.260852830495471	0.0904832777949186	0.469740084313105	0.458830820042314	1.37891627607542	-0.0686056769384861	-0.903298489641472	0.215007137468575	-0.00381384431240218	-0.114889719065645	0.122927115345472	-0.571765825675403	7.77498692339586	5.51206802220207e-15	8.95270088166061e-11
59344	0.451898856667519	0.468822121780644	-2.2245199220585	0.982175578259155	0.0469410804727899	-0.0323641140991776	-2.36688464354514	-0.347430403363721	-0.356378615589262	-0.589886196979422	0.0308465447070708	-0.265071453680439	-0.295550224437495	0.13562560525186	-0.110989109494558	0.212109061514305	0.292743101235452	0.78455725591091	-0.579047475318173	0.282349388137473	0.0370082630036545	0.297134167197944	-1.84785221110567	0.0807836625941782	-0.138169773234922	0.14936541879303	0.219470120080601	0.120713552145697	0.632090872343093	1.09609084579009	13.8567334335006	1.83506361611282e-23	2.98051032529044e-19
80216	-0.189338987274573	-0.341154272355373	2.89219248855569	-0.0147734747303436	-0.146693496418393	0.396991562950907	0.658749730828172	-0.0529016934178175	-0.165972179411504	0.224125299119167	-0.129064273567831	0.038651927234481	-0.372241107698663	0.190568320814739	-0.0479502247643419	-0.12055320407366	-0.299680647506228	0.003258753703101	0.535819635589952	-0.217617244121858	-0.030062531137341	-0.343346663014138	2.4259486304145	-0.151679567405862	-0.299970958312091	-0.228171824895443	-0.386349320242873	0.0406316122643037	0.209300449305946	2.11981628787233	52.7188594909894	8.81611125796267e-48	1.4319127905183e-43
115701	-0.161484918929891	-0.0618403831574026	-4.11390310688907	-0.351890625286479	2.10926004582493	1.23343002379144	-4.11390310688907	0.314672771200174	1.29477517473189	0.341882693082656	-1.15883956002174	1.41726747663168	-0.962874063474366	-0.136955308632301	0.952770727550552	0.767212050060758	0.137879083768445	-0.0666581835441018	1.00919961185841	0.76368054076282	0.925750988381391	0.621298005064658	-2.40144271229356	1.01791957985127	0.67812268704218	-0.278111370054245	0.70469396822357	0.937635315606314	-0.754830403587042	-2.06987936945215	3.43584944924172	3.5534542651761e-06	0.0577152041749902
57538	0.0452690580002156	0.237104003928184	0.0465827670778814	-1.77782493347505	-0.15959763226415	-0.124641948296475	-0.737254000393354	-0.0755715207033674	0.158403643042248	0.120233645124521	0.0719281291513845	0.0600471323263589	-0.0106754334407345	0.41558841273025	-0.169989243426558	0.00814723559501506	-0.0979152173646102	-0.148564117349377	0.0657102668674876	0.00157575909109112	0.0725062433551949	0.06553570549835	-0.372709204844869	0.108159150738967	0.0627437666171287	0.138299026130021	0.228410322208007	0.114374527266007	0.375743102752129	3.21125076477135	8.00010459845078	2.30948212608091e-15	3.75106086918062e-11
249	-0.0217553941530648	-0.0369328163890373	-0.110686716728306	-2.32592329227249	0.0134595667669694	0.438237439774463	-1.32065919902415	0.663609951193749	0.258089120664544	0.614217552695037	0.164296658696361	0.374854543894725	0.486059592939335	0.101053322044151	-0.192695020835123	-0.0917789231782202	0.18848635848912	-0.349827836031709	0.433510971237032	-0.830984360889078	-0.455253799110407	-0.107512945653395	-0.312297344553816	0.216710108630574	0.630550953871882	0.17133541149678	-0.534315934852673	0.271007943597918	0.561064643843519	5.13400564718395	7.73360610310893	9.73321094257795e-15	1.58086812129351e-10
57679	-0.0641949964997044	-0.0195377291236624	-0.71534127584731	3.058753500703	-0.0340847114795215	0.0498179001514463	-0.895258712663164	0.18986552662915	0.0985661780794899	0.154081913912468	-0.031342955959677	-0.0558713069460914	0.161728615895004	0.128736550164731	-0.190250604730474	-0.281055294369131	-0.214361138693787	-0.262250331137789	-0.326628758641137	-0.370072915296235	0.0613646038556031	-0.0504428680057111	-0.750055071123006	0.00388266660060314	-0.0361697795802672	-0.033004371762953	0.13122296734785	0.0260793331146541	-0.346896789058698	6.10561258977791	140.352660480885	1.13759565817537e-67	1.84768286800843e-63
259173	0.203575334899359	0.0905156206816719	-0.422904107055778	1.84110029971714	-0.220971040500133	-0.205488419447516	-0.228806846233653	-0.0407116965819545	-0.394197738606532	-0.205616719212097	0.164145308134573	-0.259211701725814	0.160189190878771	0.172266098737097	0.390059903945092	0.189318772800636	0.527430395378565	0.263647366280968	-0.682712056553246	0.422168905304209	0.132916660501021	0.00818085784944925	-0.320578702104487	0.112188952819413	-0.162189808410987	0.187521880908737	0.227774865251734	0.164437482077111	0.214761248607558	3.87780268865388	11.800785496802	6.1352538449736e-21	9.96487929500612e-17
151254	-0.214526631085759	0.0749416759920517	0.97427557873902	0.874291804583093	0.0585916564363681	0.286186855685711	1.53017595705398	0.364472944165366	0.205906068190789	0.419804193792597	-0.480408544076831	-0.154997677725504	-0.581864399146275	-0.28144107625998	0.075187245987564	-0.392896220719088	-0.578866043836412	-0.243062944708046	0.0505320139593712	0.275148987167815	0.263141250203718	-0.217005448837795	0.272050415551362	0.182194372084559	0.215051856977756	-0.576767747086123	-0.21158178575386	0.25679248929211	-0.231785936791102	-0.92881990193888	1.96099291515073	0.00764941894897858	1
130540	-0.285156840780654	-0.761380877585713	0.681547169394439	-0.291888457118343	0.415533806774345	0.149209318580199	-0.0252277753204021	-0.0328087874498656	-0.114309791838695	0.562878525817678	-0.00191835649513079	0.164401548573334	0.186965219607392	-0.169290178508506	-0.0278225930343455	0.0879126311364615	0.346988844212192	0.0322676547921776	0.151871762857935	0.184843425253197	0.146214403051688	0.277895771854166	0.321900313001269	0.110719073825856	0.000159578216355215	0.190050663764315	0.0119374258216766	0.0621498642884704	-0.102299771966908	0.057995584933152	1.09749745858837	0.35683210244949	1
65062	-0.000749523904411295	-0.025388083017148	-0.208621664480927	0.648589072418653	0.0697770078963358	0.0210269148232052	-0.278147534333976	0.0835560596532485	0.0455222271900561	0.00590096424671315	-0.078290453823182	0.0478389546104617	0.0974370540730654	0.0532241785572018	-0.129810493780524	-0.119704033797377	-0.164976760891335	-0.0940759002955969	-0.0471991059986824	-0.166920497987465	0.0153183292793895	0.0180823506927002	-0.352188354944242	-0.0140832464336386	-0.0101129564261303	-0.085298524494014	0.143565744297146	-0.0512899826632913	-0.188412463886587	4.93320260889514	8.34892750885471	6.16679063456552e-16	1.00161013486613e-11
79800	-0.143383101174191	-0.0361518933012679	0.129574924735832	1.06181238615943	0.202258755004567	0.0320540025061219	0.571116390883774	0.284541251361069	-0.0197200389000389	0.230448266559035	-0.309308247398867	-0.0299098021201904	0.296730839594497	0.0856124016133635	-0.222984375010452	-0.183834161698473	-0.478433088711207	-0.271481915965718	0.184361647867815	-0.146606526562596	0.100441788102291	-0.144204383435249	0.19833900369022	0.0575107465167808	0.0338448970284926	-0.162214254540386	0.118474669640134	0.0109247648654811	-0.0968639720370566	4.11345760798446	4.95385225079134	1.15420346840521e-09	1.87465727338374e-05
257	-0.254903601923713	-0.180096836438829	0.375343962059985	0.888911584817025	0.114604427700366	-0.13512950060413	0.649439375021422	-0.457085791446996	-0.555805774114598	-0.352658110297689	-0.0828429820967997	-0.377971908641184	-0.167135697057311	0.108365917706697	0.0254900199858206	0.44744854895307	0.15570946370309	0.293596238083724	-0.0856823047423387	0.315874588196749	-0.128699176228613	-0.327726248246759	0.681137565525223	0.0601650998235576	-0.218543669906118	-0.015112459507903	-0.479481308436036	-0.267938432970072	0.621964955887659	0.355967380738204	3.48752653682266	2.0240103853681e-06	0.0328739766791487
60529	-0.193016364308683	-0.296428119534203	1.14449400343456	0.223046730317484	-0.222395818158467	0.386206848910319	0.685996845669857	-1.05407019282099	-0.171149912831462	-0.138968536693785	0.165884032243604	0.302748535956232	0.126312169109661	0.823050087992957	0.213466277713839	0.415762056548443	-0.175196207279102	0.184811027435815	0.544198236534854	0.346693584913963	0.311504066574331	-0.5598304067865	0.298021193681063	0.142325999181238	0.0674983938705566	-0.161770743303884	-0.966279218323528	-0.619830553181264	1.40714845202626	-1.03628901471659	1.34618881752126	0.1421415210088	1
23600	-0.019980160123516	0.00943342191289627	-0.49578132231294	0.103815186952507	0.0111450693929704	0.246425192707893	-0.443512948368428	0.00319689851170153	0.0885851486751257	0.148305680461792	0.00992855093686448	0.136334179499909	0.10776482295906	-0.0104348980199889	-0.203344748717209	-0.0536840123711364	-0.221943657627952	-0.393849815841337	-0.109347866105964	-0.293928184866105	0.0443343709999606	-0.108972878667512	-0.384644156483458	-0.112657858990997	-0.116143159141579	-0.0924794343378286	0.0495669265032417	0.101808375717842	-0.796426316105086	4.1204790025326	7.77625992517866	5.48479962235499e-15	8.90841154662897e-11
258	-0.375691259329321	-1.71051467708807	5.84032940875411	-4.6708203493534	1.81468892031869	-0.209606270209917	3.23847256279749	-1.04922839256916	0.707670575685012	-1.15105911085471	0.516897897088424	-0.48912475598407	-0.440945340233261	-1.25476978016741	2.23767153804936	2.67732549911589	-1.35013920214841	-2.98319995340099	-2.44420732112386	1.06969200417027	0.145152917721133	2.88418018194073	5.31268890066044	0.309922851972321	0.680336075891431	0.199323912733306	-1.1955017452557	-0.432705389938744	-4.6708203493534	-0.306754869927988	45.0326290745169	2.30382364847882e-42	3.7418703698593e-38
55626	-0.00883403082650585	0.0558398089062548	-0.220734978699043	0.242533694550988	-0.169822125505135	0.197780662497199	-0.974941536746066	0.0128415335953762	0.0424736509069838	0.156905965802739	0.140597018272678	0.0618388074675652	0.0626095013100078	0.0802959290781673	-0.169042647518906	-0.0177380239979358	-0.0430945198190542	-0.418463830315939	-0.326250065558188	-0.228117799371298	-0.0251262794197233	-0.0400854953012889	-0.358526244431902	0.0796205629093346	0.0927455007496479	0.0835914777110519	0.0220578591599674	0.0894296286194994	-0.563159718421334	5.45827181334855	9.62442470617449	6.42632780353881e-18	1.04376416185077e-13
262	0.0166526966485337	0.0896125099907604	-0.106290713815116	0.149936536114859	0.0594314376778993	0.0847934800607257	-0.251502982817191	0.184431946819591	0.0328471331874658	0.143436667922154	-0.0809392205394146	0.00704287080810842	0.258168786359094	0.073881421763988	-0.173796992396513	-0.286513513670734	-0.320916388304649	-0.223634824450077	-0.173221505794779	-0.216892956202641	0.177210353773552	0.0636625764899741	0.0655222374470288	0.0320596947388475	0.00966486558739686	-0.0847177705541729	0.233708908467589	-0.0031627388542171	-0.350164663238346	7.0263260466112	3.53137015489627	1.60217054958076e-06	0.0260224540662908
144193	-0.0558755998838687	-0.97258767713139	1.33019365193831	1.77571525549018	-0.366363963805311	-0.369481669551978	-0.170084077560581	0.967185769678958	-0.628298489561135	-1.53900719354346	0.720908002791454	-0.420511711343884	1.20140690016224	0.963208885756414	0.00724047760804533	0.726752173347854	-0.586762883781575	-0.697642962483409	-1.23898833642349	0.28642558458893	0.545911872631545	0.71126401554054	1.06715308467152	0.298031627913259	0.10230317381091	0.12013944834273	-0.254103501022642	-0.314167066538477	-1.60900786420433	-0.170642383684052	11.0089716182989	6.87571889699878e-20	1.11675426325054e-15
51005	0.0434570725505881	-0.0623639823121254	-0.625308326595786	-0.172763784509145	-0.0419888317017049	0.182207769091074	-0.488444342574891	0.215446768051028	0.103709087945032	-0.0371518652906235	0.32636671647401	0.273608409391414	0.160373145821314	0.129599515072655	0.0636288521779978	0.076059391783236	0.255510007655729	-0.464201988750979	-0.510516316645078	-0.119895922411544	-0.163486963998956	-0.193618864500651	-0.368024890734337	0.318770291950009	0.187121903532025	0.294871679576745	-0.256343456542865	0.136455966688941	-0.872016646153254	3.27905928638621	4.12410999751004	7.20693893281889e-08	0.00117055102146844
267	0.0740102773961439	0.0701921521405158	0.137224324061093	-0.647280366552092	0.115896742262327	0.110586857624737	0.0759211756265264	0.0284849420319642	0.0824026425568768	0.0206976813287005	-0.0222331730275963	0.0575843248638432	0.145533014884503	0.0488290498423702	-0.0668827682615557	0.00080393921771318	-0.139411671511903	-0.117233535803934	0.0487611325073182	-0.0780397148640819	0.042995053565916	0.146602360808395	0.114636100687184	0.0811538314590677	0.106347056305228	-0.0880654349712911	0.0660246062613658	0.0380753131901281	-0.145095737004518	7.08391536255534	12.0586358595155	2.82959796078835e-21	4.59583300791244e-17
268	0.176470315343099	0.205467327529967	0.655269645897286	1.92700759806281	-0.588061035069426	-0.0985470103134381	-1.04951584221162	-0.664722052067311	-0.385644095502682	-0.699010219721926	-0.109499078268152	-0.328129757831953	-0.436017025262698	-0.0741600856661611	0.230046642894659	0.157546735284227	0.717153207055385	1.29582447544031	-0.150530932128844	0.703236003356973	-0.0510058157381229	-0.469971861985433	0.459880961707181	-0.339871012305605	-0.328591718731498	-0.0122562203195335	-0.223805897534831	0.171144395136704	1.34910517614847	1.39225078440978	10.7537443589048	1.54077440169555e-19	2.50252578323392e-15
120425	-0.738246423221047	-1.34804426972879	1.20288405259248	3.81808250849398	-0.155849983660245	0.408663387985027	1.29900535257727	-0.594931263732944	0.0375494181738477	-0.0837187503766769	-0.653361123628498	-0.090362946534858	0.541144525838271	0.164691255465614	0.611586098583468	-0.0116188465553808	0.538185628936754	0.961978183892904	1.23037657959725	-0.49031000162705	0.0345784781187163	0.0626872940753248	1.7391873624498	-1.61140366236781	-0.435880426067706	-0.416023790900695	-0.661363750609666	-0.339596811363407	1.44452929403125	-1.56398979639751	10.6898487181276	1.8894592732164e-19	3.06885975155808e-15
57463	-0.0603283387100767	0.00931166009888487	-0.82071062585134	1.13177870857836	-0.204348881381017	0.189400422324906	-1.8004110521812	0.248537363142108	0.295296786235547	0.298148138167469	0.231278381904091	0.0836598800704091	0.246702960796303	0.308254164094557	-0.368540575343143	-0.0774537081566912	-0.513853585276415	-1.20130063101917	-0.793544344541144	-0.686434922757157	0.190269175089276	0.076468206606765	-1.07554967239095	0.332836559728911	0.0440771302369356	0.253836204784387	0.253635925740475	0.257955822009958	-1.22397759176009	4.6376410989519	19.082893987753	8.77620118823442e-29	1.42543059699304e-24
347902	-0.424740554508559	-0.56648485395632	1.16754546854937	-2.38250292851731	0.544586096861561	0.383465854249355	0.180687838288551	0.941017363664995	0.527739712429025	0.157837020479643	-0.0966390537723745	0.121730472751771	0.908692283799695	0.436781926468689	-0.442473727260631	-0.959401042770574	-0.430826393716533	-1.8317732543117	-0.10366733599894	-1.40820412845538	-0.720024938845744	-0.279231718459325	1.06259918328063	0.215368340768418	0.558068902696672	-0.292482397351571	-0.565438735829905	-0.0287668214196224	-2.17397099420636	3.2691674071038	20.6728324040141	3.84371243905547e-30	6.24295774351389e-26
386724	0.187103029583468	0.222463202875527	0.0265773944868213	0.779963247944922	-0.34445874128185	-0.0589214009269021	-0.103871042218872	-0.235343545659323	-0.0580299586476419	-0.161582792857637	-0.0389523141188756	-0.184573783426548	-0.138535474223331	-0.102050682263858	0.0799057642399546	0.204482432827304	0.414485365672305	0.284856505647035	-0.258964589637758	0.256022259828796	-0.0491298408540487	-0.230275498335001	0.0686789510712972	-0.0680632327409127	-0.151894981964081	0.0837831813101706	0.165685791184099	0.0943230335491146	0.23693555768663	2.67517513699197	2.90484589147892	4.71446672485209e-05	0.765723685450477
9949	0.272949008422785	-0.00316212577156371	-0.306241756906565	0.0164368858414915	0.0318539313540728	-0.107133151844179	-0.338436793194999	-0.00464930973943154	-0.0535985637370666	-0.132630829615265	-0.225421463825167	0.0191477215098763	0.217759749637861	0.113941754882147	-0.191522643477201	-0.21964829201843	-0.076734117152813	0.434884290836441	-0.0827185015940958	0.17041348476251	0.0969974500255882	-0.186219235946638	-0.283739676643398	-0.164776662467392	-0.0545570061389214	-0.144194974765776	0.310867862266002	0.00409207237497069	0.789506876641744	2.49959268049225	4.74379009332574	3.20726725120755e-09	5.20924346941131e-05
83607	0.0403129007683935	0.000697834755974073	0.138233654534127	0.739970119542914	0.143038728970702	0.0286019949223701	0.0493411581438947	0.00475656991694215	0.0119212521702639	0.0215602668536905	-0.074169848333084	-0.048829173416139	0.0856391593024917	0.0590030103366147	0.0123621421499477	-0.148111603686858	-0.0186738681754346	0.0432656756782476	0.050976827298926	0.014393364206655	0.0292881902231518	-0.0601940967362609	0.199149274672211	-0.0296525986000994	0.0918123717380104	-0.0971819753051275	0.102635384397614	-0.00747208905232958	0.151294860953398	4.48007266125839	6.53975014936569	8.51488008582214e-13	1.38298682353923e-08
196394	-0.0487858148020329	0.018061466357453	-0.689181795632333	-1.14718039702152	0.122371891877539	0.0224729169813717	-0.573870445218443	0.23934223540265	-0.00968503047049549	0.120978956678407	0.0094823766688087	0.0244708099221925	0.129252466689502	0.0269304564530332	-0.00488780880334172	-0.0610487890347292	-0.0445347906548139	-0.00459932852022038	0.137163909353623	-0.103353648794283	0.0181700942572607	0.0936647799469488	-0.77938287734777	-0.0625890791977167	-0.000950526358007715	-0.0306983287042054	0.10490884390545	-0.0174588872831524	-0.212365135642535	6.00551373847254	15.6112518478325	2.09292151070082e-25	3.39932311768028e-21
154796	0.0944501377877794	-0.219541735222874	1.39131242991735	-2.78394094355087	0.205073303287294	-0.15898713733146	0.941248132034988	-0.459886870960768	-0.0566302545438849	-0.1651777821285	-0.458087077824591	-0.0491652494351555	-0.36480106113835	-0.281727415505697	0.18886064466949	0.205203661775659	0.235656188870263	0.269348617486443	0.720998759081716	0.258800532724449	0.0251532556926191	-0.0539503156585141	1.27794137990984	-0.280775291088863	-0.024823635375807	-0.224932630734042	-0.0348391467941107	-0.0305240161474723	0.821389891504088	6.41084652309636	31.5971965178611	6.59746601295842e-38	1.07156042982471e-33
154810	-0.114820768667462	-0.114157244712352	0.264066063974044	0.356981920084323	0.143191271036325	-0.245244577651781	0.426831857700816	0.0431525162566989	0.11380215028544	0.0898416886536719	0.0764444182025274	-0.0842900005523498	-0.0780617796461067	-0.0187348843123455	-0.0747390144020048	0.0488340126664184	-0.16080108175361	-0.285697240395208	0.586968701275521	-0.146313937658598	0.198828481210198	0.17697825793164	0.14541774871523	0.0821707669343658	0.210567055257126	0.0399883692514482	0.0440040958455682	-0.0817664053048813	0.175148832962655	5.44643917659777	4.44053665920986	1.44546367973147e-08	0.000234772210861985
51421	-0.143587801635402	0.0755746141831815	0.356390253402425	-0.0546304262000135	-0.16360436098829	-0.121796268633025	0.86617614466885	-0.383207021085519	-0.299068104363651	0.0403318548178205	-0.0333535589957935	-0.159307967466094	-0.05891678554823	-0.0302294718527037	0.107365204938891	-0.00920151084024512	-0.128370908699929	0.16049242393903	-0.136102358163929	0.298651172764747	0.00722440460761939	-0.0722485888171649	0.780147385430094	0.226369111286628	-0.104050661010616	-0.0771056267225798	-0.14982311238126	-0.0411399144697599	0.370239338354284	5.78624137770093	4.14903028725121	6.6229220135321e-08	0.00107569499343788
271	0.170114156343917	0.0516549039888694	0.0919644764365661	-0.264902207109599	-0.0878348913785453	0.123698935683152	-0.930256752265699	0.02020513978832	0.156752791331194	0.0391381649100016	0.122293977093494	0.240962370977998	0.0239595080454464	0.0280611641695243	-0.0113948118220247	0.119820946550828	0.0638482505775672	-0.345971674379103	-0.196989911160739	-0.0742542018458553	0.0417093658427774	0.00809426668507538	0.0182745087475599	0.0798655159662316	0.0320469667992515	0.20059637237819	-0.114109926210087	0.199172910945685	-0.537363577574299	7.0932783302036	4.26203572063823	3.56205505432491e-08	0.000578548981923451
272	-0.253576781840613	0.023369644381477	0.757956165333164	-1.19068010664821	-0.265107211269471	-0.409199367072122	1.45301772458177	-0.26483875297798	-0.440633246111468	-0.253056343954689	-0.0786500546798563	-0.312193679848644	-0.119611431039633	-0.00794871550221823	0.0163625439374762	0.0064004198628067	-0.0921716026653652	0.19759992425755	-0.359019438721765	0.324478909225204	0.0119933273849045	-0.0494888907122769	0.979238138817729	0.0587750831826471	-0.0887514793365902	-0.126066113265109	0.088026476399913	-0.173703384838256	0.143236521791596	4.20478064065226	20.4837109678974	4.89764438055397e-30	7.95475400289576e-26
273	-0.0322602658866976	-0.00368815924232352	-2.85948132281018	0.0753788205916655	-0.0061062583031832	0.194143425172921	-3.28088521501269	0.164517053943011	0.265254516464795	0.196344881158722	0.102947529658211	0.127831097908835	0.067381124661977	0.00488154575969712	-0.27049855607361	-0.0272350070293211	-0.362996477996473	-1.08417340395112	-0.769018361355787	-0.702672064263378	0.124749003591289	0.129215687167041	-2.68421214268871	0.117049264804687	-0.00989291103723702	0.121601119178279	0.125962842954015	0.0672541548901458	-1.43979862506797	7.21236314356364	53.275325075549	5.46943456607263e-48	8.88345562221517e-44
275	0.131301993481919	-0.259157338427102	0.806803456200878	1.59766018927522	-0.291410232340466	-0.276453791148513	0.781377791094659	-0.507943016323899	-0.367880278998495	-0.291445405044017	-0.301483657651219	-0.220079732371761	-0.379307013695601	-0.432830116758076	0.0897867725146356	0.0577103285158563	0.330228160203378	0.777656011586996	-0.0263815123302291	0.436885036435427	-0.0415050358555224	-0.0962740389485998	0.691199905830315	-0.427017054705385	-0.337441722498983	-0.0776591927609398	-0.159572327101905	-0.216242701732785	0.8454093027268	3.72460965690887	36.882763962586	7.70882325855961e-41	1.25206707365525e-36
279	0.021032696674837	-0.444770119598635	0.730304726797112	-4.51303693567494	0.367960803700923	0.410142005103325	-1.71592489628323	0.227606688839261	0.545830971928038	0.263721989218608	-0.218205540987179	0.0746084424205163	-0.0145049673140942	0.259638992748105	-0.0334558948431305	-0.244251279561728	0.165982613559358	-0.294254797574438	0.541138305372381	-0.602968276721029	-0.435358004014008	-0.0403628148350719	0.293802204752837	0.0186988038582898	0.00622380687443098	0.173856479745858	-0.355584012759914	0.0764385402216453	-0.802358645642792	1.61438142060208	8.79276803318019	1.2037801929191e-16	1.9551797893392e-12
280	0.176309176901763	-0.0865129800104031	0.282167408095383	0.907407350292156	0.146655259897783	0.0167883706959187	-0.179041277616856	0.0439545986720975	-0.0561932323426516	-0.0270241770239849	-0.215516613791627	-0.0489351950948228	-0.122533625755964	-0.0978315966021437	0.123031017654256	-0.180886235055119	0.0907810382193584	0.500732215282073	0.0947386485426881	0.145756791412227	0.00772938445975753	-0.0783788911567393	0.259491013232556	-0.178772710313356	-0.143889887256919	-0.077911754912447	0.0322953660070601	-0.0521637581446943	0.571074463648127	5.65925269769981	10.1297448094302	1.1706854830388e-18	1.90142736155161e-14
155185	-0.0455519058225289	-0.615097710285321	-0.054257935694804	-2.74253440039812	-0.0155286784721882	0.342471557250575	0.513295205181559	-0.364705160329072	0.297585406225319	-0.0240985923989279	-0.103841062357628	0.167892606434833	-0.595522089643978	-0.28838089711167	0.14253936352517	0.482963978875872	0.0134674073128912	0.127313284168941	0.0950300800429311	0.495843120330188	-0.0105201232653231	-0.0200241003349471	0.097464952170002	-0.11892262716426	-0.0386186547226334	-0.224177427080645	-0.55844242845622	-0.13768706940683	1.02154129756034	3.33938933580613	13.5773936859663	3.88668898775141e-23	6.31276025390584e-19
51321	-0.0177854543428785	0.0266087732775558	0.219088601106591	-0.427351659508779	-0.0573961479731123	-0.0563128299900833	-0.103157819334981	0.0552479510095423	-0.0919440133016718	-0.0767821373921603	-0.0108215365758157	-0.0216996152570387	0.0795213326694975	-0.070091836190796	-0.0652880882442806	-0.0407062934248323	0.0019401789736396	0.13660546869794	-0.0234468762576096	-0.0423588811814237	-0.0153098976576394	0.0324113058679191	0.292983442685947	-0.126605555210818	-0.0586281027586904	-0.0759156752989377	0.0468227263599306	0.0140067783688416	0.0286098524931993	6.52942039869933	4.03234028519113	1.15608568333235e-07	0.0018777143668684
201283	0.0283932367707053	0.00682948634734456	-0.188652564908704	-0.824220644514012	0.127856287863129	0.138652545703936	-0.138885016807888	0.252905908038039	0.0477342452765743	0.0913262967983476	0.126331941508457	0.0745470837412298	0.0534473706506585	-0.0716473841311485	0.0847937605208341	-0.0559921506412321	0.0874347547510649	0.0544933148367516	0.229797292457553	-0.00767625111967295	-0.0709678470077857	0.06525162286175	-0.105331249936962	-0.101837907627663	-0.0856783947440006	0.0852375628720492	0.0454629228785426	0.00326685129246775	-0.182434913070649	5.05150344283409	5.56085676622858	6.5683944798703e-11	1.06683863142053e-06
64682	-0.0948027002593856	0.0727926396494759	-0.322394794694056	0.518716819179026	-0.0511839503976648	0.0720889115127952	-0.563038698129734	0.27229176308466	0.188010849271171	0.344071794442895	0.0853525216754662	0.0371400758132941	0.121303566875085	0.203163877866992	-0.265309805589707	-0.154711474562506	-0.325465221499033	-0.599733720735251	-0.317921780123084	-0.468101346577574	0.222530420883593	0.0866746622031042	-0.378570357937117	0.18342450934994	0.14935870795407	0.0660600381557806	0.140628694270081	0.12439654774903	-0.624446245074922	5.06091646868838	10.985428112233	7.40307851501908e-20	1.2024080124094e-15
10393	-0.110134077510991	-0.151326169315145	0.198469918385895	-0.302116185482479	0.245828121545829	-0.0256204046628564	0.286791487649949	0.159434413823185	-0.113789395573694	0.125333226537947	-0.145668188022942	0.00746600080854956	0.0522276392786947	-0.0544671548381456	-0.0844510224922575	-0.0800385351999124	-0.187421384633775	0.0685516490529571	0.171452676328303	-0.0324577880391183	0.00591202149715197	0.132519870254667	0.0999863609090258	-0.243905958841962	-0.0261161482563189	-0.0731993316527231	0.0501958795346472	-0.128076148496523	0.057021284404771	2.73706310791512	2.26934049046346	0.00149570066229192	1
51529	-0.0480090070327252	0.0543957203164762	0.00529481948965166	-1.33390321841369	-0.155530531119018	-0.0454661776778591	0.585024510234456	-0.089131786633804	-0.0746362717876861	-0.25594153373834	0.260978934816974	0.0529414141868424	-0.109219585720645	-0.182379609764427	0.20433360171898	0.334872495032276	0.431511256398127	0.216557592506348	0.0655937869407313	0.428326258725724	-0.112244450200745	-0.0339410983624133	0.23317927783847	0.0192429948043808	-0.0613286528565767	0.243591271920021	-0.282977761404231	0.0567179834801777	-0.223853570052562	5.58825861292453	6.31625574466133	2.26191036242694e-12	3.67379481065383e-08
25847	0.0826250267358542	0.114064528304589	-0.0865116625133232	-0.667987203794814	0.238401578560392	0.0642726466188225	0.109966496411481	0.107488867553071	0.0764594724457584	0.0801904024684709	-0.00220102257329404	0.0975066118090255	0.139964442233115	-0.0363497173795171	-0.0149106175182738	0.0144151882149179	0.027654432102375	-0.0215905501413396	0.250047164108864	-0.159227671111231	0.0932555970355194	0.0982912632167302	-0.0500949312331434	-0.114436103373198	-0.0178629765380617	0.00749468883619559	0.0781559555793078	-0.0616671810237498	-0.115009384577398	5.73634482052305	3.40107682521991	3.21380687729071e-06	0.0521986513009558
29882	0.0559521278053383	0.087717934262514	-0.256037727829757	0.460548549704401	-0.201908015580099	-0.0613858356894238	-0.0714210979851436	-0.168242920823506	-0.00713178564350301	-0.0839136560694945	0.234008733296316	-0.0195559044439783	-0.101073698260379	0.0426855674749676	0.0792892093979998	0.232656875005262	0.124476062123982	-0.10403463337483	-0.361098137874134	0.0934486305278919	0.0173360933016237	0.120975380835097	-0.129375346632326	0.191484825540762	0.0697041387611822	0.19624458474139	-0.0203212558029321	0.0256654516426733	-0.260998723602102	5.38866699586776	3.60630788961484	1.07588866592917e-06	0.0174745837120216
29945	0.0632099092768157	0.108128947780608	-0.117486633132174	0.354591759649201	0.140962878666885	0.028520271899541	-0.0500330709966444	0.18267802178981	-0.026412677045145	0.0286007836237788	-0.0536197302835021	-0.0198825928376835	0.117514912175114	-0.00933898258144138	-0.000755050435042096	-0.209155105197444	0.0643224453890247	0.46831538143622	0.124196420643291	0.145259351727196	0.0132174683173069	-0.0972450521941353	-0.0260516767085359	-0.1201824766453	-0.1261960666477	-0.0811413161766747	0.104477710529717	-0.0472385164936109	0.640852724653403	4.77881803084351	6.69983274949812	4.314016450274e-13	7.00682551853503e-09
51433	-0.0153009299161189	0.0599802773725692	-0.0418445244354658	0.0560873526787431	0.0244167966091148	0.0905501458017717	0.354012194523816	-0.0168468874573402	0.0492545023878302	0.0831726729858357	0.123235476570689	0.00621208676482941	-0.00716750549293958	0.0301155384259934	0.0886899579009364	0.0374238592584668	-0.0509278134922232	-0.00120016326411713	-0.160564372027068	0.0839345898051047	0.0414262984327786	0.0729570203790564	0.22586104413672	0.10403490842393	0.018529351432726	0.0817000480364533	-0.0221026318473458	0.0245316276247989	-0.159286769560773	6.83441098618245	2.07441242620899	0.00422662272621583	1
51434	-0.0480611971967934	0.0415271239560346	0.000114389352942053	0.0747887960332294	-0.0627790558208067	-0.0201429949215896	-0.566406617836757	0.0422268080320415	-0.0533137413938441	-0.021605407624856	0.0618393665811312	-0.101073046562507	-0.0374086953269626	0.0194153338808237	-0.0426356508615831	0.0489483185307824	-0.0280941780114474	0.113003572182186	-0.1494401083469	0.00839812256085361	0.0486778990659173	0.157790884861151	-0.13609497786996	-0.0131460159258352	0.115809605881487	-0.00252481068730612	0.0883088640082312	-0.0138934513914623	-0.0288204697921203	5.92378623982052	6.33345938814582	2.07061587240781e-12	3.36309429996477e-08
283	0.135851020111445	-0.539731715977392	1.2389760187033	-1.29590567459125	0.338830296136697	0.0383126038797858	1.83242945068318	-0.367074474808448	-0.127129262747062	-1.20561057337632	0.217122709062934	0.102490438087067	-0.0589552525266718	0.0496974524475781	-0.196128078899398	0.409322301873732	0.244054729425309	0.0570626671742456	0.294748183374214	0.521526885458531	-0.132055609233632	-0.168254418728336	1.69102051439782	0.0457620720814993	-0.210234975529564	-0.581527093838457	-0.139840376422506	0.0971928773364105	0.806949940050308	-0.787170753407495	7.05437255218742	9.85245607198086e-14	1.60023591521113e-09
23357	-0.0403822664248759	0.0351303160547741	0.260992493833064	0.000387366990657541	-0.0112437882705139	0.0380836871994724	0.529592582024103	-0.0357601438595785	0.0553005080483194	0.080702247974488	0.0689422867664237	-0.0361742540523086	-0.0636938558952496	0.0509538084160626	0.0919110995338036	0.203463558010153	-0.0851310078531518	-0.180160021232298	-0.0456226792123924	0.090669814604123	0.0922883268350252	0.126135926724754	0.294556017502138	0.160928323276417	0.097130693588629	0.0639889437770937	0.0687668876512742	0.0848604829134778	0.00562101944655412	5.31751330185946	4.00141709070296	1.35654133593403e-07	0.00220329443782406
90806	0.0825903069317525	-0.017552065203357	0.357498925311722	0.533029604970571	0.140707870380299	0.232935990717761	0.0600974866977827	0.0198725928793847	0.0729862465975496	0.143329525180201	-0.322391408030495	0.0155901928963025	0.0668763123618228	0.026147853745015	-0.123472377829584	-0.229484944841753	-0.146480294064866	0.214869974322398	0.0672931083430584	0.00219123422907798	0.124118154921638	-0.0455911229375346	0.399712346624456	-0.143327394815671	-0.076366252806021	-0.247525866501121	0.115165603165654	0.0070848823552528	0.250416559031743	5.51336180155189	5.9207639718255	1.27895596295992e-11	2.0772802750395e-07
284	-0.322137136047306	-0.55855682017793	0.256765070513561	1.57532134649469	1.06209092363454	0.0564946542248088	1.79241965131319	0.254673448161559	0.186957466149444	-0.175018662050293	-0.451563450876574	0.0644586574427268	0.107766811317667	1.07846967871457	-0.155229340775124	0.0297581994853525	-0.629179627250067	-0.32041347322397	0.426406415084746	0.438700249531364	0.250932066265131	0.105747827810636	0.407964652601798	-0.0782549728234705	0.327479760854095	-0.672221494765258	-0.219456986995982	-0.740210454667124	0.475209290490231	1.01326702278326	6.11887190023567	5.35741401923005e-12	8.70151185003344e-08
285	-0.172363425336803	-0.207437827579497	1.44683165197411	0.296877937775603	-0.284618268245742	-0.0543529639891429	1.0902324393306	-0.566401256258783	-0.125925354103349	-0.0952728598742939	-0.173336113304285	0.140423921005831	-0.064706837532467	0.161717561489311	-0.228668629261166	-0.0539145994504919	-0.347484048352429	0.190959100404127	0.562635588446215	-0.338909756538867	-0.154762289757842	-0.166643898527108	1.39406843212172	-0.247934795031524	-0.385222816668659	-0.39629319076734	-0.515794004970886	-0.150117049254601	1.24802651682826	1.73004026322803	13.8998788602996	1.63583642819352e-23	2.65692552667192e-19
9068	-0.0469844065141863	-0.141726129584871	0.279444755525417	-1.40070412552129	0.251504482148609	0.118793549719296	-0.411014923375307	0.235362273620712	0.104047330395832	-0.00908944176416527	-0.324409482905185	-0.297089249545112	0.643866857782452	0.273735280328734	-0.100841335126571	-0.0722790592050393	0.0784088438687252	0.06199982321017	1.0571915033241	0.046319737322359	0.0546782638646443	-0.0440566381739545	0.764403398928643	0.0261873386652437	-0.043631428908725	-0.215905674276866	-0.0563334876696636	-0.128080406588103	0.854820912891397	1.25661907816408	4.84509237759329	1.95426907866352e-09	3.17412383756528e-05
23452	-0.205132758147982	-0.0779532038055189	1.42606347317794	2.0788578922074	-0.252940809866826	-0.645620119530021	1.94298055092618	-0.676895191106403	-0.739489905351723	-0.32625683761011	-0.157618831820678	-0.36767609794943	-0.452937420818509	-0.198213551172337	0.143437765958661	0.157985146927238	-0.0234166097659153	0.539001869065294	0.425514627631413	0.730569348469101	-0.0854210775586772	0.0505324965068332	1.81359135618421	0.120441664940032	-0.0421039605802527	-0.161358489267363	-0.310358899284159	-0.408455378782526	1.00698399208004	4.17540490209918	20.0193543393219	2.4181857670285e-29	3.92761732280769e-25
51129	-0.0821462992795676	-0.202892321799733	1.23532768258166	-3.2766410495999	-0.0430228678953535	-0.00900806700250203	2.76548310121699	-0.588137186114686	-0.349056159739605	-0.253575739167228	-0.132623503152497	-0.0610198686499014	-0.366728299751312	-0.396917492357384	0.243862634666946	0.416477022362146	0.728998986825647	0.623955667254996	0.494733725540583	0.593686639824451	-0.0311204203294781	-0.127589666487311	1.46627832024797	-0.28230842114495	0.0180335371284388	-0.12197552133881	-0.36450011972885	-0.111814869810329	0.617495694948673	3.62339705279244	37.4746980563191	4.06913807780158e-41	6.60909406596533e-37
253935	0.0557222910413416	-0.599477681007413	-0.126337771144241	0.251938807804779	0.136230700148457	0.504729397203897	-0.296448048285135	0.934851159875793	0.328410708521009	0.610064704526892	0.138659700192913	-0.48240890144996	-0.141713551679547	0.94875243173318	-0.366121740638876	-0.560857088596943	-0.294849235040386	-0.435607324118896	1.07450827434006	-1.55602177775132	-0.153883358427329	0.433855357531103	-0.23749553428235	0.157640978801194	-0.427830091966089	0.0192943997875498	0.044252405105097	-0.998678479847419	0.343455427490815	-1.99468763313636	1.25017855914236	0.208099442049119	1
83854	0.0930882576871875	-0.832180070390068	-0.136769690716871	-1.43198291217804	0.0625901056805666	0.300166947144131	-0.599620857628091	0.555025672786763	0.114901005983087	0.085866450048881	0.571303569945649	0.417707537843193	0.152635700423035	0.327302201564056	-0.270100498085819	0.135227863413847	-0.155791990332794	-0.42679830771624	-0.405375566524105	-0.303243463320143	-0.368091542617149	-0.0364436248156447	0.0196614916711816	0.310257214272505	0.26598375177198	0.211549912360313	-0.175051438716986	0.366584496163163	-0.719324092321573	-0.343984358974859	1.91062606123246	0.0099203220322944	1
10218	1.04229732673869	0.689503003677011	0.42675089910866	4.85081576789759	-0.479809561841999	-1.00521301840818	-0.483428781509841	-0.589638843936649	-0.642747558565519	0.250927000410202	-0.510947104722832	-0.719460823801151	0.262496904674602	0.0753037200545177	-1.18053853422935	-0.457493953763827	-0.0567151123397464	1.48909094342069	-0.169691175408908	1.00336275855712	0.439386848306071	0.311844492235057	1.16766461661162	-1.38296721157621	-1.15058529587334	-0.179541255575016	-0.144496634358448	-0.148553699720947	-0.375149540228452	-1.36781238614134	16.9531005404278	8.78388860403225e-27	1.42667918706692e-22
286	0.259062554292252	0.355263653055687	-1.4061982949601	3.47389574375819	-0.608550211589923	-0.780237779819712	-0.706731414451451	-0.43142829001175	-0.376284726735508	-0.414454663178423	0.139178106717666	-0.219844244733704	-0.35704806323454	0.0120699005299635	-0.12954916655568	0.294140530274222	-0.03226816022743	0.359905737131661	-1.16664855306104	0.625413669197889	0.756353761820776	0.212552192437937	-1.78616067996122	-0.140179651089587	-0.106150657304042	0.135373578475422	0.412355531310454	-0.0276793636035567	0.235647541283057	5.44638973968144	49.5399313379375	3.81420262119106e-46	6.19502789733852e-42
287	-0.0928480688486368	-0.0126498756605219	-0.828676277426355	0.476540571984667	0.104767320839802	0.0726177174900216	-1.15321114672014	0.237926136412665	0.231442298342549	0.25483840260485	-0.0184616295945774	0.0943950420659334	0.122830509462452	0.126897282953176	-0.291898884043006	-0.155700399820004	-0.365854095073686	-0.798975351537911	-0.209149379758704	-0.69144802323438	0.0628345283918477	0.0630772260254698	-0.84037929460915	0.0216163764514385	0.123736466483126	-0.0854485157415658	0.0591962813127815	0.0342032382943919	-0.967872491893587	9.48773431585706	23.4133185257242	2.0829526344918e-32	3.38313166894157e-28
288	-0.204049303316213	0.0829980139238066	-0.652650488939197	1.72009737917793	-0.0513111919985892	-0.215350211304825	0.0636616855904493	0.0878167069671383	0.0162079038087044	0.266329652472825	-0.010381545369187	-0.109191926878268	0.0160428425304632	0.172254094464847	-0.117535460882787	-0.0715517445952756	-0.355507567885644	-0.307341084663412	-0.29056179359167	-0.18882299627396	0.315105874870471	0.15731842175819	-0.298074636598327	0.114521685913784	0.0942161205302504	0.00432452748046819	0.245245440739554	0.0686168933262097	-0.501993373217506	7.72597731657245	12.0314146524872	3.15768574849949e-21	5.12871319271287e-17
150709	-0.76606773180504	-0.255807093713052	0.676726336042131	1.66073814778274	0.13760430606844	-0.474777389844748	0.35268831165109	-0.31881811290938	0.15755820237551	0.362247650181652	-0.478847303831827	-0.37186803767188	-0.0548077260885144	-0.0139455621623821	-0.0470799876677752	-0.00413417424307388	-0.204904083099701	-0.265063186588804	0.0925828270602554	0.176177713645641	0.08559499389284	-0.210761814130064	0.64701487360575	-0.0930723689759212	0.156637893774434	0.0578973310527806	-0.0660601832346385	-0.257179577042012	0.041591041002914	0.43853071939268	7.29013359921147	3.77103078775855e-14	6.12490820547743e-10
348094	0.170635174222957	-0.184204510603746	0.111662745799496	-0.372405480899292	0.477403100727708	0.158194280578248	0.292146833807675	0.0034299416586905	0.0101185844566302	-0.215384787065439	-0.192647100836109	-0.0868962797220002	-0.088657524663745	-0.217024194413723	0.363566188558544	0.108657575528872	0.28253581901959	0.416512853093609	0.524200226663092	0.256976398739198	-0.181738558582158	-0.0559893468020906	0.295678857679247	-0.210676242666909	-0.138931950100764	-0.222480181714578	-0.105566964209364	-0.121697229992108	0.66775746907193	4.41945333080428	8.68674712370067	1.77025211435088e-16	2.8752434841287e-12
162282	0.196499751298165	-0.0298017761361296	2.20372178614068	-5.64221907908466	0.397711490355642	-0.0626459092137923	2.37802832516156	-0.335661142021331	0.125209646558158	-0.429580102862946	-0.669997122225653	-0.184462475712658	0.0423075164940593	-1.068392661045	0.343931054826126	0.0229789204308285	0.439483440852367	-0.131310814778615	1.25823632929822	0.318842052714141	-0.0269444813625979	-1.05712943721108	1.82381160332678	0.0289289611988707	-0.133313793979159	-0.491638471981172	-0.829683305270709	-0.587974406023093	0.0229479104960632	-1.09428061435204	7.97251595686737	4.36289099066208e-15	7.08620754703335e-11
51479	-0.0146587040063959	-0.0406199928750059	0.437527272504099	0.53231846611477	-0.0172656378846976	-0.129953949507832	0.720509766003485	-0.146116122997157	-0.119263955496055	-0.0355349481929968	-0.187477844999114	-0.168967382445965	-0.0814013491965452	-0.115819574909711	0.00698047697987053	0.0112008581711624	-0.0962900869421738	0.130233367603276	0.0469179867097474	0.117261797039093	0.0740356071859008	-0.115662188843206	0.39911635472127	-0.0384828625926087	-0.0686614266210334	-0.102619914471968	0.0143162821380299	-0.0671485074095832	0.20498330645364	6.37655466943352	17.4867680111512	2.62664510216632e-27	4.26619697493854e-23
56172	0.0406132722678454	0.118146026108989	-0.358365813007467	0.516634475179357	-0.0994974364642105	-0.0911155326507627	-0.0450816172995059	-0.0923754712714528	-0.0209979879973452	-0.00102504405219995	0.0562924579017368	-0.00565181647138401	-0.0145408757019588	0.0581381657293372	-0.0287370937809849	0.136066189749786	-0.149683464114495	-0.041230744478864	-0.390362520723712	0.149276354535395	0.208761919061802	0.223555736309787	-0.281565602772738	0.0862707822790649	0.0689257636247621	0.0280073260279266	0.167554967919014	0.033155393382836	-0.0158029600689777	7.59779648657778	12.4261742603125	9.69187345076903e-22	1.57415408587391e-17
54882	-0.00547541466573812	-0.00213853197069214	0.264780895812468	1.23692857817946	0.0343755682235568	-0.0714726247055416	0.313574977263314	-0.0628891182164969	0.0432004254801936	0.0504360465359712	-0.211668797350925	-0.038561331047524	0.00284161347243515	0.111170168399165	-0.0127115281737187	-0.103947445259433	-0.16409839702549	0.0285642915633839	0.171967757235902	-0.122101255834503	0.0866455678136151	0.00957961612794851	0.295459189506346	0.0358504934230373	-0.0176992303998166	-0.107574273194843	0.126585624318912	-0.00858154167835943	0.330878040112818	5.91567997407247	15.3526970434512	3.94835453377719e-25	6.41291743376091e-21
54467	-0.115060324371928	-0.105407243866254	0.690388526142616	0.0597242170723134	0.214930165981756	-0.0389761669626155	1.24529205750826	0.0190741820515121	0.0150882741998058	0.129488946328741	-0.294160802865433	-0.0192563717047508	0.113419392131025	0.00159327039559709	-0.0583083558614808	-0.171481678198145	-0.248173472890249	-0.096628031821256	0.421146941779518	-0.000107098545879097	0.0959279627599378	-0.115121283804696	0.783751334908451	0.029260817785304	0.0157464715128347	-0.230991980814898	-0.00625555303946027	-0.0570459517119421	0.191888792725827	6.32897188187852	12.5292682603459	7.20499875936609e-22	1.17023589849624e-17
255239	0.267203274249424	0.0474625914833259	0.573643640387476	0.260584713740236	-0.528582196623877	-0.452667193843425	-0.18961314050739	-0.0810946603074744	-0.41808146106111	-0.338939305850951	-0.0171215522320269	-1.37535358344121	-0.200449833116036	-0.338566985933295	0.235710928682167	0.397844310671296	0.548892544629848	0.372288841015635	-1.10545814132173	0.459950233490981	-0.203709945029477	0.179458659484377	0.580239859327889	-0.0675727065616414	-0.144335778559023	0.00347380236363338	-0.659666335759741	-0.198055385566313	0.286759517268842	-0.453166330227232	2.85882016385478	6.05950189560917e-05	0.984184297884842
126549	-0.181277042827886	0.103341890732642	-0.21996332991057	1.9125131811413	-0.0751688223585324	0.0268830216532082	-0.422096542010525	-0.0180164847812467	-0.118231503455158	-0.0116807586219828	0.0267885574074445	0.108185468878364	-0.446518608533445	0.0982693153387429	0.267852531839866	0.0233049385201362	0.245394833645623	0.403244513150304	-0.504806849290084	0.2888620398779	0.0419597159883715	-0.230395055123748	-0.154536047515192	-0.142941995147318	-0.26275725535298	0.087094105781743	0.0463613958257627	0.0132509510623964	0.362423639240436	1.88198347123447	16.1030688532376	6.39501982071676e-26	1.03867911928082e-21
23141	-0.00757184916075786	-0.0452360672126047	-0.162475438436653	0.412797714650834	0.0738000455005508	0.11217289022926	-0.375138742679307	0.196644402657464	0.109658666221824	0.0852287564607998	0.00211881303674318	0.0664929830574022	0.215596314940425	0.0672501523600848	-0.149884209753781	-0.164521774339773	-0.151866255134863	-0.235061964037516	0.0853147513119865	-0.311756737201704	-0.0414430974271575	-0.0355539128043516	-0.247379320152117	0.0469341861923664	0.0512048072782399	-0.0443508879178385	-0.0368543379987561	-0.00239479105216051	-0.340670578693563	5.72677276861711	16.4850407659679	2.59526950000583e-26	4.21523672190946e-22
51281	0.00582739426446108	0.0315815617421456	0.0937458780773365	1.19194064238348	-0.293211741559773	-0.0411937975846417	0.372668210988778	-0.334933708039161	0.0619875436560987	-0.0735405621199254	-0.119600973413318	-9.57316782077981e-05	-0.144990089939109	-0.0515237672559917	-0.0433993419407784	-0.0555497114623208	0.108190901741047	-0.0813275135794454	-0.354763841114027	0.15355437121068	0.120733335421982	-0.349587441470731	-0.215713611981412	-0.0625178354122155	-0.300753460480548	0.0599531416239608	-0.0247010757881755	0.0375712916195923	-0.152578367428587	2.1825264634929	6.44278140950461	1.29068901770137e-12	2.09633710255057e-08
57037	-0.00824630775614362	-0.0118877930440585	-0.419540423082717	-0.193072218432237	-0.000799212225572645	0.148248762878703	-0.687879353901182	0.265300784035954	0.187578491344528	0.188315287554485	0.139171579278195	0.112647254144907	0.237721727062883	0.112110221779919	-0.141761919241033	-0.075120938125178	-0.260216732330025	-0.426346079669911	-0.391977520216693	-0.424808265282988	0.117367192946858	0.203272126442297	-0.532189985984306	0.117027401422781	0.0512135089464763	0.0237871705626492	0.164064834621775	0.0525461377280241	-0.641345919080521	5.33421218589088	11.1202119226438	4.85625069826312e-20	7.88752238411896e-16
57763	0.0175583855939689	-0.0937386916451001	-0.261345429747554	1.08663122349108	0.225417077381151	0.187658092714353	-0.158426312919155	0.293530879842676	0.11075499200239	0.14455532516709	-0.182133820212728	-0.0436430871683821	0.203096231824331	-0.0585027920374451	-0.0275096138785426	-0.227403812803974	-0.137053740081755	-0.0921155127081992	0.20514766182853	0.0453908827259639	0.0177462836366891	-0.0507726423595787	-0.0377686832071297	0.0253051644734052	-0.0287747151246157	-0.0206057698884511	0.0618181710566994	0.0290252849317663	0.137369311488165	3.60310051223773	9.82845133474147	3.20948005719693e-18	5.21283750889925e-14
27063	0.311680568259466	0.0201054981650304	-2.08761234880689	0.151726905177765	-0.351476572453194	0.977813320141684	-1.60071066260632	1.45262211622653	1.04297938900141	0.349801947494596	-2.07129627669672	0.884607860437506	1.16086097040754	0.395479575588393	0.696245942693804	-1.98646469096581	0.222186862229416	-0.261561107732932	0.523416044499801	-1.26362732236023	-0.0791897500500012	-2.06020601130073	-1.70269626666305	0.00162063396347983	-0.946426381453697	-0.0721850424363059	0.0388140472071969	0.371619944776157	-0.636070852350749	-1.97990529342738	3.31845863258793	5.00846873070333e-06	0.0813475491240835
55608	0.0721878204201206	-0.00953067719331623	-0.254862467898562	0.559919666556681	0.136694425608748	0.131057538588863	-0.0849445157108301	0.141665679243313	0.0403825384369309	0.0363022883457983	-0.153324634835466	0.0670159673781481	0.00461283510677372	-0.0474775474471822	0.093340389173613	-0.195047697496077	0.0220070729545778	0.330145559238682	-0.0617734248025922	0.00916919406546952	-0.0894858879456123	-0.0728070911206662	-0.117638540584861	-0.0788402000644442	-0.0881239032047016	-0.0880262271544974	-0.0639992597078977	-0.0492138828093465	0.193382555369656	5.7655752147435	6.932768160644	1.62772367293693e-13	2.64374878958416e-09
29123	0.00456543813481824	0.0547611319125547	-0.275394437056194	0.251087257295806	-0.142700402823072	0.101223400234134	-0.287834942341901	-0.114096261558915	0.140241110507891	0.0741273075773799	-0.0562702945184492	-0.0303961968513169	-0.113038970693157	0.0553108712397769	-0.0461945417145768	0.0184881368720557	0.0341617442846853	-0.180606439304465	-0.104030183586697	-0.182178606677228	0.0773756267152509	-0.0508370945018779	-0.255921340767396	0.0862453898021287	0.115918720638288	-0.00267219143745823	-0.0682332382826105	0.0807087307066748	-0.243668068517428	7.09614927917519	2.37899160211257	0.000827657513445269	1
23253	-0.00828271071734604	0.02052160458069	-0.0113056060557071	1.52217095239248	0.273086799432853	0.110978049634703	-0.0724837277126858	0.313315538444469	0.15740596083977	0.331681123183494	-0.188790149904274	0.138454548644451	0.200609102349402	0.243054716688735	-0.126542077772084	-0.23067555504117	-0.326835937644881	-0.143021465326136	0.26788776478127	-0.218510553979352	0.177684895172093	0.0523826802025488	0.0562044176555364	0.0338667790029144	0.117249242804081	-0.211179706408438	0.102075468055009	-0.0029150209432154	-0.0116129402029854	6.08910244684801	12.6590050856964	4.97330241904568e-22	8.077637789014e-18
88455	-0.0890649897535111	-0.135513775098808	0.775163458487153	0.578485234217961	0.0282403994512196	-0.229168921330558	0.938958792199717	-0.363705336926892	-0.338924670325997	-0.129786318194924	-0.211304575051746	-0.318804371036614	-0.307419783933626	-0.185554076573311	0.157880197309887	0.0439557747930501	-0.108646729125992	0.265683281908216	0.178972111676641	0.395990134991507	0.0606938826946544	-0.0337428526586677	0.964635499817289	-0.0292421360599099	-0.307959587313064	-0.246384856042235	-0.075424255976308	-0.274383266720869	0.535431643413655	4.80633377295588	13.3140774088429	7.96744974807334e-23	1.29407318808207e-18
124930	-0.0370179460687885	-0.0466660049317512	-0.0545217785149775	0.679702031571358	-0.184893696070746	0.0820141796903216	-0.584512494176813	-0.209211501625812	-0.0539001916663509	-0.110692423572905	0.0642249528343249	-0.0620973748033951	-0.210139960486557	-0.0708983117946534	0.109864361426986	0.150872414918087	0.27661623048602	0.173872102693943	-0.273904122650252	0.243590193924704	-0.113928930169729	-0.149554704533116	-0.138087668172399	0.0388197501294339	-0.0416991992834792	-0.00721603363075907	-0.202728803261289	-0.000799439943452136	0.0695411200016441	5.66959163669798	5.05070786469756	7.23342930403518e-10	1.17485358756139e-05
81573	-0.0315264455424841	0.0804516004100789	-0.636215446915167	0.667891980110977	0.119357618131016	0.053298723403919	-0.732450056531019	0.344668683677506	0.133432170711523	0.211347208367025	-0.146106375938197	0.0534324924843675	0.278199736640938	0.199054070082043	-0.23774294993675	-0.342078472482582	-0.355265923266604	-0.269803453943745	-0.113620809401848	-0.330470744739412	0.0638420910145575	-5.16263974739041e-05	-0.662496885861514	0.0440813575825076	0.0654034249433315	-0.125239555492827	0.181989426220328	0.0201909985055896	-0.400860688090744	5.56928272118933	16.4436844569606	2.85922541828305e-26	4.64395392437532e-22
338692	0.193149858395929	0.137673392228105	-0.203586599322881	-0.781272406014516	-0.165725499557332	0.00840324321714648	-0.950101938008197	-0.143626147396726	-0.0436859179600794	-0.118750483378143	0.135095467564718	0.0795805913879332	-0.14788135057183	-0.0772350809201777	0.0209351464994408	0.161827756503273	0.276208748666892	0.200354528972917	0.0229703232790126	0.109247125138122	-0.0173934090318869	0.0476855600824236	-0.314913001836679	-0.00377326632462752	0.0745920239293348	0.100340177705339	-0.11507335798593	0.0850739010906464	-0.0807035279268378	6.21684048320689	5.93676404367062	1.19048618210564e-11	1.93358765697598e-07
54522	0.0969739293984321	0.0442447182192182	-0.299742397937534	0.115129024804611	-0.243108375105202	0.014801497580766	-0.508416369892917	-0.131872349071953	-0.00276903230584227	-0.00950964416488755	-0.0454680675678176	0.080990125935363	-0.104977988329605	0.00996562395359402	-0.00808108433348682	0.0157320960175901	0.114978989104016	0.237333435205865	-0.358160583431349	0.0641732248688795	0.14033388362864	-0.0419820141442329	-0.421828577747082	0.0113480210747631	-0.1700935729185	0.084434836569402	0.0577403817770112	0.0645547638920334	-0.00422562019046054	3.49898840970061	3.93676961413123	1.89699553028901e-07	0.00308110014029541
26057	-0.0479289745700079	0.00891544213666431	-0.262857714110938	0.620726975419413	0.0335477573327856	-0.00778542068920537	-0.42033999692267	0.0985028813680726	0.116031009262623	0.16546799771887	-0.12780657448506	-0.00651833884919802	0.13590852878118	0.10518561785358	-0.191331045097853	-0.137017532991271	-0.249606145979065	-0.309540156602431	-0.168808686733979	-0.287253352236806	0.113520673798495	0.0642981027340789	-0.331348125117402	0.014167288583515	0.0281157455586508	-0.0685556957851272	0.172205281888517	0.045174909835912	-0.237546156837166	6.98704940002513	8.1163418530936	1.48194556040641e-15	2.40697597921209e-11
253650	0.280325732862745	0.145889035112848	-0.238521253501219	1.63011061654879	0.531313129232693	0.267180340804813	-0.179512173002713	0.345016920446299	0.271089591189223	0.0649024141969226	-0.405584117719605	0.187269798178243	-0.166343442948348	-0.101178940914598	-0.0123085133893369	-0.246713929677359	-0.349713969035563	0.398685757251417	0.483206296119792	-0.0749463408667693	0.0187707653073974	0.098774339225174	-0.503474195765567	-0.246274242105595	-0.103580565914491	-0.300805939362694	-0.0139381868975841	-0.0195240458516051	1.04356069038323	2.78229984154004	16.0127821545431	7.93339424357698e-26	1.28854189304177e-21
26287	0.183804302343103	0.479898785747504	-1.59172888076918	-2.19132349860886	-0.284272020521084	-0.265583583472645	-1.55580240680398	-0.115852879817429	0.214549413775173	-0.444532263018424	0.370724603488395	0.116516743955696	-0.203991794291521	0.110731168653472	0.097100688851495	0.604327924906876	0.335924061762297	-0.00211462909790524	-0.816982226148937	0.330840906853385	0.0621671386247313	0.419839276130565	-1.19398060265555	0.0749777174867365	-0.0217562791873207	0.398631530216443	0.107479166369074	0.077963916779001	-0.939748202300266	2.06613390542905	9.54293126044431	8.50237732802846e-18	1.38095612561838e-13
441425	-0.266133300872689	0.0815383084376291	0.265607810771318	-1.37096460618544	0.425643262451726	0.377234864125323	-4.53260771491371	0.610334279693408	-0.573050251054218	0.375586359726994	-0.685474233929051	0.109263782024809	0.753506941442741	0.19486574978799	-0.502754311769746	0.0832956351921397	0.205520279093337	-0.744413407396067	-0.421182728673025	-0.751405279529447	-0.0400446629731359	0.419669609515637	-0.776520891589632	0.0375180492106311	0.748363956605443	0.283242282450156	0.333706603241638	-0.289147451021329	-0.488344766310001	0.551208926684962	2.06275092313954	0.00461950472585119	1
441430	0.0991393321632645	-0.407008043941956	0.183786946088043	-1.78384566397933	0.469987567283008	0.0555611830691815	-3.24929514819579	0.0122050261517588	-0.334078843523992	0.263487673351727	0.270670803169507	-0.0728056587832986	0.312423866409911	0.253275588822672	0.103992134089204	-0.169858521363818	0.17351679276242	-0.625070049296026	0.20170738629762	-0.580145249639443	-0.406768651812854	0.0223335938819792	-0.976956717135734	-0.171946181136934	0.0304344032112538	0.323041165853251	0.658318364432476	0.515386083132317	-0.846014323460621	0.638288771576473	1.18303188159799	0.267836502398087	1
84210	0.0298453498802918	-0.0793722425293645	-0.779796526409413	1.2160554411268	0.375815599490986	-0.166228306039477	-0.225804570647325	0.595367550907023	0.762334918574084	0.533329512436336	-0.105839996330775	-0.712328470495508	-0.587845820353855	0.100380086655605	0.261410270854786	0.00646492522087026	-0.410775558145103	-0.136799089395443	0.242869341719923	0.134747833368936	0.301374926859667	-0.545653893613944	0.0466774628901289	0.261444675432189	0.0204069084664241	-0.679517260401382	0.107613417368027	-0.0723576137809035	0.667950171137802	1.27722288256419	1.66448206842435	0.0343200050164324	1
728747	0.0418382450714011	0.378014151593559	-0.593639625972295	0.70599502472969	-0.565681778829926	0.0941087200215292	-0.908195118866082	0.174068999114365	0.1890385560303	0.00630828372347938	-0.405209045646073	0.335420256106918	-0.154627656897258	0.0782553767345231	-0.319390910990783	-0.0197337385682786	-0.789444391828318	0.126866455687363	0.296565410516188	-0.476612009109941	0.314325074575363	0.318187998115233	-0.0428542699700631	0.147480723336874	-0.204850320136457	0.0739277339746186	0.00841785879569672	0.306967405980147	0.175129649029309	0.893531930482955	1.67447308974183	0.0323222121912598	1
729171	0.0629802609314901	0.0163845878904401	-0.183110354563478	-0.445379637717088	0.349952109646855	-0.0336292949909571	-0.856162509014168	0.378957121989038	0.212843941957795	0.226759771628751	-0.167598970483269	0.237197538856557	0.0132848921680681	0.185627426302793	0.111255459450742	0.0124982684060957	0.0296705826186731	-0.054754718648463	0.19859369724009	-0.160543973897207	0.217274413426445	0.143500050870121	-0.4614247404885	0.173055573409094	0.233501637737679	-0.180683790609617	0.409016542448636	0.0081258273540887	0.131000471778301	2.06647220708169	2.48126046622774	0.00047513290545017	1
118932	-0.407204954891041	-0.234666718802431	-1.40379120729134	1.67185889222418	0.477213202059118	-0.689456365865526	2.46165468915908	0.0178752853555956	0.474523528946481	-0.329744948805726	0.0470245414432656	-1.58446983865467	0.816150789661058	1.26634545037974	-0.577669391845367	0.177150867036417	-0.158199175465775	-0.745971687098808	0.84935225745437	-0.93085554491572	-1.09931797096544	-3.19490900714726	0.976112859547464	-0.747727040626222	-1.73847799078332	-3.19490900714726	-1.06235456316393	-0.403932517510265	1.0442080990725	-2.71181321468763	2.17820490969735	0.00268827463855029	1
200539	0.0450049181114871	-0.129644022771596	-0.0481561103603452	1.15743883265094	-0.144003022402612	0.0450163633315879	-0.191790277415125	-0.0456122807545278	-0.119820157514244	0.0104160184125661	0.0933650299449546	-0.109212365206767	-0.324718902355157	0.128949448829267	0.196410405265323	0.164039389764546	0.213264015743327	0.207018560623909	-0.26790743381334	0.209830080048025	0.0398927851191006	-0.131916023704189	-0.0468492133892906	0.103428678999835	-0.184945757118093	0.0184166504206771	-0.0184136911202263	-0.0485334243994854	0.102193061286438	2.33288202449444	6.29259924264676	2.47325698719453e-12	4.01706399860136e-08
170961	0.282568046468002	0.274073974466808	-1.83880552184696	-4.0783294771201	-0.39980978684053	-0.00187483395972227	-1.99673813728328	0.0172703438695206	-0.0424930040127526	0.0301095132768992	0.2928278029116	0.0604310295971839	-0.0663843334070128	0.227827570424315	0.111624126618196	0.122523904956962	0.552889754088839	0.5144472421415	-0.590204013223192	0.28929274524055	0.119675959527692	0.0293559213022299	-1.97149197900931	0.160136183155421	0.0502493628945993	0.323956118757965	0.140852307638474	0.283003976615402	0.135749197086913	6.2398517832136	59.5348334649352	3.42269943264716e-50	5.55914841850552e-46
22852	0.0588579625564692	0.114890597550429	-0.236546948865792	0.656149291031602	0.149872379308176	0.189877320526852	-0.841348424774103	0.43938236981661	0.287564119292164	0.288232027681519	-0.165248825002244	0.121607096480462	0.317511401654527	0.189244896676175	-0.220950118265229	-0.322878856559585	-0.342687696751513	-0.282038803592173	-0.175984508158022	-0.440992236588666	0.252160851377171	-0.207440933970699	-0.422003760384599	0.014645021928576	0.0603137779672509	-0.118935939466622	0.29444668017908	0.0986089698519199	-0.254338704519441	4.55227963808532	7.10952340795274	7.85806629872483e-14	1.27630712823889e-09
84079	0.0565614235227537	0.1138979071552	-0.0847558106517485	-0.125531360391165	0.12162947469449	-0.0711566943206439	-0.408283397890132	-0.0939428649542383	-0.0159084930151696	0.0321170672475723	0.0984292267990874	-0.00425638999082165	-0.0387163837324689	0.112738973253831	0.0520090098829334	0.158110734146745	0.0489215467238948	0.0421114205169001	-0.128135472403201	-0.0126677114503353	-0.0379220212664186	0.219993260022079	-0.235117078923557	0.126088457429279	0.237320057875626	-0.0376476886519739	0.148368036456815	0.0275874658418488	0.0888519977358994	5.34484881829744	7.77761874456105	5.45584456022325e-15	8.8613827347146e-11
23243	-0.0647383477204683	0.00490455238936705	0.0653063977939126	1.49394990314785	0.141537261432763	7.70048195941394e-05	-0.0438234572292629	0.286323537511423	0.0538139065117669	0.133533836472463	-0.125197108862435	-0.148399634379641	0.195272421172224	0.0433341848415845	-0.125085515623938	-0.255814160986687	-0.221827133083175	-0.261625597265587	-0.00733524513190379	-0.326386257126072	0.0391922295783757	0.0354601791429383	0.0579451200072535	0.0748410333515051	0.101112485883298	-0.0245036826450542	0.136848178696658	-0.00254901493388912	-0.404322120775238	6.2079807599839	26.4602029178062	1.2631426801395e-34	2.05159634108258e-30
147463	0.0160822378555117	0.0369477254714847	0.392705560578978	-1.12588152187948	-0.0938584860436099	-0.337637551765971	-0.507749318518759	-0.301209273177067	-0.365841202101275	-0.15484768761475	0.149543440488211	0.0475998980142865	-0.439143755084322	0.0678972252194767	0.173070008956348	0.32120517128882	-0.0457810680402814	0.0213325894258985	-0.234129477651341	0.124659288973106	0.359409155559702	0.447896212293437	-0.144929432538805	-0.0712281005776561	0.0439704377925686	0.0851213975886401	0.286076788726988	-0.0971367134248122	0.106666401691846	3.81731199342657	7.45345180518823	1.95796554050417e-14	3.18012763088688e-10
149992	-0.192352256454737	-0.200639772763532	0.363162000168756	-0.375417185990643	0.204591381605103	-0.547463105087023	-0.685687084180299	-0.0480685216785167	0.204619918343698	-0.242519456303971	0.154724371759765	-0.0694794312137976	-0.223841510236024	0.0191717177378153	0.441853341888173	0.138179709275357	0.288465666816257	0.163136079980421	0.131045442436261	0.416071084215779	-0.14802027305809	-0.287979299871299	-0.153747723216436	-0.171012855439673	0.0926219161303008	0.308882666345838	-0.0904517505841165	-0.076417717009721	0.437263104993844	0.252436633075154	1.84594783948926	0.013800412131019	1
256006	0.0980800505775514	0.0376100704492516	-0.0964355167697759	0.116963247886761	-0.0750607571957327	0.0897488550342857	-0.475233029885185	0.50300982921722	-0.429423131763385	0.200390058854556	0.257916140056642	-0.819307325245524	0.158079126250858	0.342423786163467	-0.164101611433768	-0.0410288523685057	-0.132632024421374	-0.0714580696873645	0.339909212887378	0.147456790784823	-0.030230486388928	0.574998685035455	-0.760909246755977	-0.0252668039567404	0.391022547653343	-0.574462631515226	-0.138765316961905	-0.0510958377581642	-0.203302588642992	-0.761177215448016	1.14941428399362	0.300102295557395	1
84250	-0.0265723471036715	-0.00116328116069762	-1.16976590739273	1.16144718791672	0.157126841525686	0.171112836887749	-1.9065780602157	0.618954611133441	0.265411630130064	0.126012246004516	-0.185583578777092	-0.126948048531373	0.621343508197404	0.190827669670393	-0.151694503790045	-0.453682257881631	-0.187199264485933	-0.26272782912638	-0.356686031576502	-0.389413419630088	0.0815893867205762	-0.172554121192459	-1.51801784687207	-0.00191333969569602	-0.170109527141606	-0.0711699508975363	0.263910036210402	-0.0027755321205495	-0.760036101056543	4.06325930688742	23.8570550408338	9.57665640362552e-33	1.55544053307686e-28
651746	0.0952960758097881	0.408105062630648	-1.0413480998231	-3.7840296980779	-0.229375155032133	0.18696650155836	-4.29843777873563	0.406704814166217	0.208851249776084	0.369160755478415	0.05768101186768	0.0803029082243116	0.455010871348555	0.238679896453824	-0.355054382893155	-0.322950189850537	-0.0493034512165425	-0.0335186795532116	-0.35893826501976	-0.428702800012832	0.0952646753039172	0.0643761011802971	-1.51089403521767	0.133157578587385	0.344866217251113	0.314250385731185	0.381837708330192	0.342559477973527	-0.53296231396922	5.99977964098096	57.081836188206	2.35013553575873e-49	3.81709013717933e-45
284615	0.0737142300817832	0.228645669944401	-1.09548143478873	-0.259023616967021	-0.228872142598574	0.124659812828837	-2.84485098463973	0.0529713583801996	-0.0127880007100045	0.0574532686889285	0.135607290134491	0.0993690503833614	0.153113921750689	0.129538278429585	-0.145196290753769	-0.0190098563236139	0.149728260832726	0.0652220805987001	-0.354042726917485	-0.090990583298364	0.0739178568793456	0.0606399343812044	-1.327478018927	0.085696424422514	0.159049036069435	0.121607535554825	0.202697155880513	0.143826505005385	-0.336825770165821	6.02241634871738	30.402789708685	3.42636640237686e-37	5.56510431074049e-33
340120	-0.498110395669257	-0.124079826779793	3.2836640457975	-2.35331363805784	0.0383012233304695	-0.227793777969081	1.54911931631157	0.0971637207614885	-0.17141477812072	-0.218226944546034	0.161542500641531	-0.444161595415094	-0.150601544554117	0.0538652633974166	0.0562947622278415	0.163038408825232	-0.82383048336923	-0.470711852185393	0.952415049000037	-0.528907168566306	0.155998028001868	0.752968392605638	2.7092172595703	-0.146492102408384	0.370802606768074	-0.358330374305668	0.178959865897715	-0.0565735659057972	-1.17449765380758	1.28810418954988	26.2232093083398	1.85655009078104e-34	3.01540865744656e-30
390616	0.0942009645793042	0.490632615302739	-2.5527633663279	0.712050162231897	-0.268546420786423	-0.659975792711392	-3.1531032698216	0.346673679865934	-0.164243912570202	0.0509677488931841	0.184430917431507	-0.216991370458619	0.541814760306255	0.321986314579536	-0.431410841232758	-0.369835762287299	-0.214095640509667	0.106478578518388	-0.959862709263168	-0.217609955882592	0.372906868216087	0.227309231473466	-3.56859593492321	0.104112472030544	0.353621743623417	0.234623778926099	0.722429977086968	0.0710513105920523	0.0900066933031643	3.59604287110984	26.0538421581343	2.61073995464936e-34	4.24036383434149e-30
148741	0.0904500876860052	-0.0141974240718104	0.445004269730687	0.0741870177582596	-0.190309245789559	-0.514767245666704	1.07641573489817	-0.561254734028794	-0.228481745510492	-0.479417829220836	-0.0884181469399954	0.00386541910210106	-0.258837792003672	-0.236344961672407	0.179403608996311	0.334292214008516	0.257139521727648	0.352680235589344	0.0273748270415369	0.418217765533454	-0.0521118265061709	-0.0473184582735463	0.435430654482453	-0.202292028534184	-0.143565729972204	-0.037043543394368	-0.275091734503166	-0.0562300500562425	0.468426094296014	3.85923327180703	13.6071296398422	3.58635002853689e-23	5.82494971634962e-19
375248	0.013757149173613	-0.0103232814209756	-0.262578481660898	1.66861411600349	0.253853721028566	0.222858612529524	-0.902447260200507	0.405750604281735	0.36931665940069	0.34204492404309	-0.254420774929913	0.114390603286659	0.210938702150396	0.278406052497599	0.0466877950465392	-0.304939794906368	-0.216046891268698	-0.429528478831489	0.092102401227435	-0.394856897579041	0.199145536987947	-0.311737738241517	-0.239369043797383	-0.0138540482696555	0.0321625460736177	0.063514274635773	0.0976137743839019	0.110186658777122	-0.219608687086812	3.99834544745719	12.3249007289021	1.29910900969517e-21	2.11001285354689e-17
57730	0.136007766872498	-0.0504419136553281	-0.159814846761042	1.68541650625795	0.182416846014906	-0.0365487209694817	-0.189103122355943	0.105137253790097	0.03129269305742	-0.00570046765929156	-0.189311611731447	0.00023889559243323	0.0872040460448269	0.0485934826328213	0.150679235568093	-0.207260610708876	0.128210552267882	0.301435656066765	0.133859332261187	0.181969042680528	-0.031883425112535	-0.198800952380605	-0.144774522530678	-0.11509870627977	-0.217184916735171	-0.0821521054547938	0.0757674441200135	-0.0432295726143718	0.391091753017196	4.55495322925173	20.5327577619106	4.44696954682873e-30	7.22276793795922e-26
645784	-0.15570473078409	0.25903115280715	0.0055433216182874	-2.56517748399234	0.31622167875663	0.248943947769984	-2.48597455261519	0.109601991289051	0.395436972178162	0.645227063376312	-0.224301098503988	0.21027156006126	0.356676442841233	0.132886295055475	0.186992598523619	-0.203608029980542	0.165986291515224	-0.171759590503581	0.758214739895119	-0.200564388544308	-0.0454121035485697	0.0297428141461833	-0.530273362286515	0.1592012809757	-0.101003210361292	0.16755829606575	0.344408640234314	0.0640238059612229	-0.0859600801853984	0.821581952661037	9.04666447520251	4.83500039289359e-17	7.85300763813777e-13
353322	0.160985963517985	0.168461104121043	0.0636501324210131	-0.182116573320093	-0.0592357932171273	-0.0640658527197702	0.179576243634814	-0.247421905046627	-0.031882113573426	-0.0669132620387285	0.298892683134807	-0.0172238687351501	-0.0916685011450869	0.103654834253128	0.239282039342398	0.207853093373647	0.368515123352575	0.504067369542931	-0.184915321510981	0.341278611891537	-0.00574496386926138	0.223371133743652	0.268969559651978	0.0854032674369632	0.011907268330736	0.00614990820129911	0.0723816159626336	0.0352820387368388	0.338908912164219	2.87643034499082	4.00426974952971	1.33666006583167e-07	0.00217100327892379
51239	-0.0169544178273262	0.138415304184507	-0.546066685549403	-0.516426930950341	-0.191059279306958	0.0060905643451461	-1.11036552330781	-0.107002796001969	-0.0723706320916634	-0.0141223597268061	0.297935849494189	0.254865111705784	-0.0131529610696753	0.0488569582721486	0.137497035224591	0.266509798699922	0.302461193928475	0.173748837802319	-0.250991772933936	0.165486700769083	-0.0633954156284688	0.0520264941230419	-0.514351042207415	0.035961099143409	0.0391150356318866	0.211919196234181	-0.0936678127253672	0.0833249905384155	-0.482536375357546	4.04581582732586	6.19478036247632	3.79319597471871e-12	6.16090890213813e-08
91369	-0.205636868736508	-0.137680501283589	1.1960973469121	-0.169651566918534	0.0922389552944372	-0.186470406316154	2.6847696302223	-0.352219851572646	-0.191723944281418	0.0973227769536419	-0.223664541966704	-0.160123424809218	-0.215697166124303	-0.206312709001141	0.0722138325965132	0.192797565805907	-0.100439986161907	0.284569887628452	0.661539205069418	0.29099355017367	0.154925273155522	-0.0272916301019124	1.54963784060095	-0.0845916067189871	-0.114511422394361	-0.286618478186335	-0.110639710109608	-0.034005128098377	0.785224737145377	7.57096679850101	32.6905851671097	1.68607943166257e-38	2.73853021290635e-34
338699	0.0943037045305786	0.0687794085307939	-0.636873507781139	-1.56926879855329	0.0217341615921791	0.055048354281527	-1.09775682043609	0.163825534672693	0.19988922714153	0.240735630850148	0.265449223649868	0.0623509481630303	0.227130225462725	0.161619936685909	-0.174461165986956	0.131722040708241	-0.241717926331472	-0.581339514041283	-0.204918227440907	-0.337366569573823	0.410787886872957	0.352200921776828	-0.705687954835576	0.343836932278322	0.216936794757976	0.144214344338869	0.32522210232992	0.0763124821096057	-0.571957583540234	2.86279114294598	12.8858761982355	2.61773866705141e-22	4.25173114302489e-18
134548	0.328676028592204	-0.0595076555239362	0.622790094514379	-1.24220999907264	0.136136843155505	0.856191081415818	-1.44169654364414	0.552135013618483	0.515701389538791	0.324445507917585	-0.49286501797109	0.588650290141502	0.581036686541339	0.0106060744003657	-0.390083650920931	-0.716101290344407	-0.354327042945479	-0.756814402691601	0.621493488662129	-0.871474012973458	-0.020738786311749	-0.460815135210058	0.710948142804019	-0.243251765646617	-0.117788960749134	-0.0338999397010256	-0.226219593746466	0.329032298600704	-1.64343759968953	6.80672178352933	12.8320611307758	5.38840127382949e-22	8.75184134895385e-18
91526	-0.0662482796697469	-0.129574429247227	0.895132135401506	0.623016707587393	0.2142575508277	-0.274082531431113	0.894414842539184	0.0356579607466531	-0.191326693042523	-0.145680574474077	-0.317484649161628	-0.296544271221696	-0.0554742272799472	-0.0816379592322135	0.0909389410669782	-0.216785621140761	-0.153440197579408	0.166587087015964	0.475984684481338	0.153629286482953	-0.0483043280655063	-0.0761173880631285	0.948901529925208	0.0105887235563057	-0.0157605928157069	-0.220242376796397	0.0526638808428894	-0.252357141350502	0.834649987551005	4.03338314694542	11.8601206145216	5.09563718995789e-21	8.2763339239296e-17
339416	-0.204525825813256	-0.397338790118447	0.529547784816363	-1.4737151222497	0.0260352781544714	0.156992398736567	-0.18402269068778	0.1969395861944	0.224184240242857	0.203516177320832	-0.264257064730796	-0.116777251376338	0.0544696394893439	0.0361847522466791	-0.254318676619032	-0.161486102536537	-0.24663341201881	-0.256752327635142	0.0223971569956366	-0.177789786182663	-0.0430755653832684	-0.475939221936866	0.496682889110413	-0.262533423069103	-0.0851227212757446	-0.0946752092098382	0.0986177438762352	0.181875733397667	0.0093683506690744	2.54790742587259	5.70138634087247	3.44846929492736e-11	5.60100382882101e-07
157567	0.0825185887502385	0.1381738669179	-1.06091710746853	-0.574220594760211	0.140443446107813	0.159168696739401	-1.1109396828138	0.351765901606262	0.17213753206455	0.196231575813277	-0.0515596477398895	0.105854695978849	0.276264396036915	0.100943410665467	-0.255190690132871	-0.270657768717716	-0.283122116070675	-0.250956667871634	-0.146735756550192	-0.335287319786445	0.137588500773385	0.113330414330389	-1.09035283401516	-0.0153470326163004	0.0438415860792464	-0.0618488099397747	0.262383294361017	0.0601227361875114	-0.516180967772761	6.65353111985271	20.1130984100096	1.02194983034632e-29	1.65985091444849e-25
54851	-0.0401954217514053	0.0232987315108126	0.293809248080692	1.01215955941446	0.146050965290698	0.0801410822497021	-0.161022283588305	-0.04506836374867	0.0271516679236401	0.12662752387096	-0.186134607873798	-0.0311971682496328	0.185712962318941	0.00923178641480686	-0.162922127901622	-0.227624270007132	0.064129035858752	0.235055863134104	0.272198518813571	0.137990571669545	0.177520752903167	-0.132374345736271	0.312311188168607	-0.101026393718585	-0.125524763501787	-0.155963410117033	0.0831001577962745	-0.0288352336820446	0.484773119462107	3.08731764469793	6.10481597044654	5.63731951373583e-12	9.15613435420973e-08
63926	-0.409979562377155	-0.164357458109775	-0.394326974836577	1.73088617015375	0.295251617243675	-0.0556425718517479	-1.84453185810984	0.565908032954331	0.267790379855243	-0.129411491499088	0.315466709958352	0.125897254133606	0.256935765252525	0.348083754236406	-0.160086665871894	-0.114976206459989	-0.437521839837876	-0.681737528670226	-0.444325570822308	-0.655839333968858	0.082386406898239	0.334990106130153	-0.895609876709011	0.132161245884765	0.11493106662723	-0.00435111437955302	0.241550885585967	0.313562698368116	-0.810505660349287	0.989469896325663	12.7775077045478	3.55319871066225e-22	5.77110534585762e-18
57182	-0.037666967045805	-0.0267955912159259	-0.643013849660048	-0.229693622948823	0.444845272625179	0.240091298474328	-1.07350576318519	0.583062522265356	0.434709125936781	0.354376874548484	-0.100447838117004	0.168019992513632	0.524278478631626	0.279342844943919	-0.237613552614765	-0.448305284643147	-0.343201321123402	-0.758530108162367	0.349298882219123	-0.687868569461482	0.0269662114455397	-0.102554473394232	-0.59799464144973	0.126522244055899	0.185879649112022	-0.109307808160947	0.10033333999721	-0.0382422449357787	-0.557345163283128	4.84771237012231	15.3417348677676	4.05677727001198e-25	6.58901764195345e-21
283373	-0.0408649153543102	0.0306406066473061	-0.615201766956385	0.566449068666679	-0.135425542662629	0.0486497135992275	-0.941618122200594	0.0267718986039047	0.0638788009621797	0.143251953739463	0.254466503212006	-0.00697946399062702	-0.0357293857954163	0.123022249175026	-0.0585410031570075	0.122173461442923	-0.0580461145841496	-0.55653578244614	-0.53443179801496	-0.293831314969923	0.0199507173906227	0.0797377634140644	-0.724825887727297	0.215000221614893	0.215339745224869	0.178185493467455	0.119504451156181	0.0810536703195236	-0.597236273089243	6.57857503605089	13.3014242555391	8.24919633782957e-23	1.33983446919028e-18
79998	0.0446408159354483	-0.0788320546960224	1.10556503480626	1.5352882458372	-0.343810697118571	-0.101375562317862	0.677958781187488	-1.01953422194191	0.118909567763318	-0.00416623791732281	-0.0667816978637776	-0.0482135677575633	0.323694298697445	-0.467770921945909	0.277843600143223	-0.0802869079309396	0.543277069132287	-0.0299389805439496	0.324087260956888	-0.00878385141066389	0.00632321663415872	0.36201504692346	0.37992447356248	0.256403732452904	-0.16180914041801	0.173869437195213	-0.434372766551344	0.351176236185406	0.232275263731135	-0.872003994244754	2.79431715825713	8.6159785493435e-05	1
129138	0.0561224513482944	0.0458983241083568	0.0276021989552656	-0.0599147586489774	-0.0273829523906881	0.0311054341133204	0.0519743642046089	-0.0322912785876114	-0.000585108418224677	-0.126662369250608	0.0530038524892653	0.0401385651840444	-0.11721595812818	-0.0794669456836656	0.0658101407703283	0.0696535521726304	0.241979934115666	0.176781709511316	0.0857829757837677	0.11847009554567	-0.0579345154486082	0.0211291170203005	0.0426915343035449	-0.0384194943771675	0.0104223917243374	0.0693964441833205	-0.0962934019648501	0.0522497158216182	0.191262772833085	5.17935156136028	1.36136313894714	0.133487924067279	1
79722	0.0459964347946844	0.0942916674435672	-0.918999077124449	-1.66018557000119	0.266719757144063	0.0918031565608924	-0.875662949730273	0.391397972043771	0.264772786190452	0.0546230768922192	0.0952704348598825	0.219391168999617	0.888206676259607	0.386996384175684	-0.384842814572426	-0.363254598439352	0.153130982406216	-0.0971559423038051	-0.0169220624708662	-0.0511760119129207	0.0523880172134985	-0.115593891432381	-1.03433486952549	0.0945078733263888	-0.0839046330551306	0.322792884102338	0.234406515744162	0.23894593497214	-0.671736704060219	1.58402648313963	7.28381124113972	3.8685593354409e-14	6.2833140726231e-10
345079	0.0324786875665106	0.258026553269015	-5.39054777023628	-3.98529205140545	-0.338529358990111	0.0399437303785627	-4.63042727776496	0.587711984560878	0.121819180670018	0.244746686992818	0.368848354869084	0.0747151227748774	0.482080581694339	0.534694687683199	-0.4926507063253	-0.226766615975879	-0.538160440561812	-1.75174616164525	-1.52746878915083	-1.24302253842497	0.228761714994918	0.0778662628540641	-5.17912303537062	0.392257197891716	0.258455190427068	0.244773629910407	0.235578672798584	0.213714714137519	-2.44674758135401	3.484066250258	53.5836033793925	4.85126068871879e-48	7.87941761061705e-44
65124	-0.0224727389705974	-0.261208365294252	0.705006283224027	-1.32213337336941	0.334770638414953	-0.389504998914783	1.15861140179741	-0.0488420763943266	-0.0120203481451192	-0.136730643285578	-0.233504514082986	-0.057432645822924	-0.235556088516283	-0.0804064375738295	0.256899478188085	-0.0667732997553684	-0.176641610854771	0.104387311587699	1.00767609620544	0.363166624082104	-0.0826572341591853	-0.0613499499618474	0.923018197608322	-0.114522776751693	0.00982081092211624	-0.0782974586040549	-0.1997341190872	-0.302126831425591	0.380253962958823	2.47477917020753	12.5190181361798	7.41999406268627e-22	1.2051554356615e-17
22881	-0.0545759118172821	-0.323264947324162	-0.450317225675541	1.89528390060975	0.535824785154619	0.620156842021707	-0.895353798944394	0.831237420497801	0.725087949517097	0.376556141702024	-0.172868316803683	0.345518666645372	0.547131106008237	0.10890549760692	-0.320264649813201	-0.722146302364023	-0.256042917080614	-1.04363643897433	0.461384567316987	-1.07908608456104	-0.367218538519926	-0.360166014499441	-0.526679138616436	0.112541481199339	0.240147486748536	-0.171644979240418	-0.350943069399929	0.107998407948879	-1.3269488366527	5.09258334770009	23.1021088866741	4.41475441536462e-32	7.17044412143522e-28
56311	0.176203096978027	0.49443829134968	-0.378584695591104	0.0418612210150693	0.610855329300317	0.434002248582595	-2.49860050146823	0.301843865570948	0.528552224933944	0.868701358273019	-0.663317521942406	0.100299182782084	0.326744551339535	0.0591845701144487	0.0635184416820178	0.171961519031857	-0.579557244104283	-0.54342494755051	-0.13230651695333	-0.105979267934753	0.0574035605697201	0.572360080406679	-0.263019204674868	0.238650995067681	-0.0605944329667711	-0.12271870641984	0.246077675763953	-0.293176864340513	-1.70461956587349	-1.73556647326105	1.40400860443537	0.111503475329798	1
122416	0.0987944901745104	0.382896252210758	-0.438243361190292	-1.19196464716765	-0.345043955461016	-0.30719918202933	0.357200635693556	-0.329341644920688	-0.58046450706523	-0.492861549503774	0.509863249946178	0.0585622475972495	-0.305332858637625	-0.188716475294596	0.557455701241499	0.879539598526939	0.959354063380042	0.931825627153644	0.248664905765041	0.763504860821931	-0.0897123073329455	0.0984038018391271	-0.153965740403329	0.0124528212048329	-0.0350357464198868	0.543743062288403	-0.229625279911955	0.1874504725453	0.389064382273867	3.41712150689165	6.57759446336301	8.04322659902626e-13	1.30638086421385e-08
23294	0.0897289472949275	0.0692475005834794	0.143419462371976	0.556209186329946	-0.110861985792071	-0.0558109330042997	-0.384280013153304	-0.0581194591282625	-0.0284452819606471	0.0931241362552184	0.0268332845731764	-0.0703671838586518	-0.125583553047545	-0.0101023730637689	-0.0551101110157205	-0.0982871917861802	0.116586574171844	0.232322055247918	-0.244256017279233	0.105279560497292	0.148917453197053	-0.0708827478703535	-0.0555985688682519	-0.0452449364454697	0.0300687919669694	0.0596919128806663	0.0901722342356712	-0.012176579948245	0.309823312880322	5.93254420995073	7.51490354449566	1.5331571497866e-14	2.4901538426834e-10
56899	0.0337762162959109	0.150221273088474	-0.0311085598015403	-0.863283375729216	0.0980130097335603	0.199619314102232	-0.348042618496503	0.312338965200527	0.205832758480851	0.327720676152412	-0.0532020356622997	0.105763431883573	0.244119798997773	0.20457224630338	-0.274405717503804	-0.188542010128974	-0.415493858941924	-0.216106712358059	0.0306686585177076	-0.465817680316894	0.203943960269937	0.125814993885855	-0.0509469827629885	0.120248069749408	0.0582468090518367	-0.0237935366937119	0.234969958313459	0.145256754489782	-0.528531754742842	7.13780762095131	12.6319549006563	5.37172817447655e-22	8.72476090098481e-18
124401	0.130449167078363	0.111783696887358	0.0441344217561523	0.248479533067533	-0.272354587114264	-0.160685571261752	0.0951413023410072	-0.326643711573493	-0.232359843084529	-0.273466228311484	0.0513400369322873	-0.119483624614602	-0.352677804530188	-0.158972401022905	0.191496621990042	0.120261045638259	0.519689373879075	0.757170897405491	-0.130152418782291	0.507715902114413	0.0142412773177463	-0.156611813127324	0.166416594081727	-0.17161125013877	-0.0729248367667406	0.0759257576488972	-0.152922304793706	0.0466103589989754	0.56795511405958	4.61870278994925	6.35056779911025	1.92247297928544e-12	3.12248061295541e-08
257629	0.030090228459952	0.0621598631281096	-0.117369789437848	2.10510212213764	0.0435901724520464	-0.0104583825593024	-0.300687820822782	0.0822806054405838	0.0817379122286413	-0.202188746069277	0.02315848327029	0.258451195356888	-0.0898691003563976	-0.157537937386643	-0.0449818916636013	0.194222444046016	0.00473298379509052	-0.036569694673819	-0.119935261911296	-0.210618004858474	0.21165889324119	0.0499327457855008	0.120736936985928	0.104770570973028	-0.222340512710524	-0.337640388092003	0.380000272071041	0.10661234818739	0.368184232025655	0.339992827425403	10.1464167590224	1.10777701718506e-18	1.79925143131198e-14
203286	-0.00512389212638089	0.0650635257261828	0.0797243444840776	2.36690830694418	-0.297284002853837	-0.432772561049126	0.348196407560807	-0.460588932551075	-0.49639804596041	-0.303843005540003	-0.0235753861575383	-0.303038688532825	-0.447499730537455	-0.21711985592393	0.204775845409297	0.207000185841524	0.18513032775717	0.491774225709443	-0.377705356916749	0.454630650862155	0.115526571774343	-0.0311810163852184	0.274851591684834	0.00968967194956167	-0.131821244333739	-0.0575265731060317	0.104636387943162	-0.128298694172916	0.433841387264811	4.92631446568757	47.5428091314775	9.47500961065153e-46	1.53893106096202e-41
55139	0.0974144520904777	0.0731431560500121	0.048504032328139	1.55934426972537	-0.198324055163615	-0.141930808767729	0.195257925391305	-0.299626258530474	-0.207507794002455	-0.146114094961668	-0.081684666621456	-0.201323046382072	-0.256624273571444	-0.160763221379632	0.148368619401173	0.0460802202669139	0.258879032246	0.378269624582251	-0.317462422407558	0.35898027438461	-0.053705818893037	-0.204180103683537	0.253091684151481	-0.0838154792927314	-0.263016506133601	-0.0134174632472846	-0.0533826850001814	-0.066876479644801	0.327429173008603	4.78619291169362	24.6018944528085	2.66920720780434e-33	4.33532634691582e-29
54443	-0.752634448590333	0.0716575747644276	1.19959579523869	-1.13468144485454	0.339929931983251	-0.516882843046032	3.00083873487843	-0.913165283038343	-0.916234026247436	0.18821751649233	-0.0125160798774543	-0.560031720238334	-0.371568329301709	0.0375094708887741	0.68229999649148	0.489908448171669	-0.643811167102054	0.400790881439709	0.586494072287053	1.23519537185812	0.223553034250392	0.286757999348281	1.82132753730752	0.633903429415465	0.0961429969385887	-0.352510169377083	-0.276446035587139	-0.377555928861533	0.745467146725154	6.54591170713924	6.39239572613577	3.26698753961082e-12	5.30624116183589e-08
55107	0.240715766189229	-0.0170302639485974	-0.239523183174351	1.24540639081471	0.0478566695974356	-0.154192501591155	-0.374896997632272	-0.0365373626632753	0.0405466246215852	-0.0750630341660947	-0.0135302807362697	-0.139289108843285	-0.052658441572943	0.0382298000778292	0.150440224141416	-0.123247447669121	0.181942559006299	0.262547573008568	0.059167450061938	0.307295281615408	0.407572158857279	-0.0533168639357739	-0.688831515586788	0.0727406957179263	-0.0297638609073119	0.0571110210779051	0.27483722909548	0.0351021884069677	0.555181318928	2.22435553228187	7.03812318367546	1.05332880130201e-13	1.71081663907472e-09
[truncated: 15,606 more rows]
