# Supplementary material for: An Ontology Systems Approach on Human Brain Expression and Metaproteomics
Source: Front Microbiol. 2018 Mar 8;9:406. doi: 10.3389/fmicb.2018.00406 (PMC5852110; doi:10.3389/fmicb.2018.00406)
Supplement: Supplementary file 3 [file Table3.csv]

#Table S3. Contains the number of differentially expressed genes (Diff._exp._genes) and GOs found in enrichment (GOs_in_enrichment) per brain substructure.
Substructures	Diff._exp._genes	GOs_in_enrichment
PrG	264	4
orIFG	268	1
PCLa_i	192	5
PCLa_s	236	4
SFG_l	174	7
STG	144	8
PHG	748	22
CbCx	7796	82
OrbGyri	248	2
AnG_s	234	3
AnG_i	226	7
pest_V2	626	11
GRe	288	5
MFG	184	2
SFG_m	162	2
FuG_i	340	3
SPL	180	3
Pcu	152	9
PoG_cs	528	17
ITG	252	4
str_V1	1956	66
Insula	244	5
PoG_l	166	3
CgG	288	3
Putame	4026	161
MTG	204	4
SMG_i	150	6
Caudate	3568	158
GP	6822	184
