# Supplementary material for: An Ontology Systems Approach on Human Brain Expression and Metaproteomics
Source: Front Microbiol. 2018 Mar 8;9:406. doi: 10.3389/fmicb.2018.00406 (PMC5852110; doi:10.3389/fmicb.2018.00406)
Supplement: Supplementary file 4 [file Table4.csv]

#Table S4. Taxa-to-brain substructures. This file contains associations from 92 taxa to 6 brain substructures through gene ontologies.
Taxa	GO	Slim	Brain substructure
Acidaminococcus	GO:0016072	DNA and RNA metabolism	Body of the Caudate nucleus
Acidaminococcus	GO:0006399	DNA and RNA metabolism	Body of the Caudate nucleus
Acidaminococcus	GO:0006364	DNA and RNA metabolism	Body of the Caudate nucleus
Acidaminococcus	GO:0019866	Intracellular part	Body of the Caudate nucleus
Acidaminococcus	GO:0003735	Intracellular part	Body of the Caudate nucleus
Acidaminococcus	GO:0005759	Intracellular part	Body of the Caudate nucleus
Acidaminococcus	GO:0006412	Protein metabolism	Body of the Caudate nucleus
Acidaminococcus	GO:0051082	Binding	Cerebellar cortex
Acidaminococcus	GO:0043241	Cellular component organization	Cerebellar cortex
Acidaminococcus	GO:0008033	DNA and RNA metabolism	Cerebellar cortex
Acidaminococcus	GO:0009451	DNA and RNA metabolism	Cerebellar cortex
Acidaminococcus	GO:0005840	Intracellular part	Cerebellar cortex
Acidaminococcus	GO:0003735	Intracellular part	Cerebellar cortex
Acidaminococcus	GO:1990204	Other	Cerebellar cortex
Acidaminococcus	GO:0070126	Protein metabolism	Cerebellar cortex
Acidaminococcus	GO:0006414	Protein metabolism	Cerebellar cortex
Acidaminococcus	GO:0006415	Protein metabolism	Cerebellar cortex
Acidaminococcus	GO:0006412	Protein metabolism	Cerebellar cortex
Acidaminococcus	GO:0008033	DNA and RNA metabolism	Globus pallidus
Acidaminococcus	GO:0006399	DNA and RNA metabolism	Globus pallidus
Acidaminococcus	GO:0072509	Ion transport	Globus pallidus
Acidaminococcus	GO:0015698	Ion transport	Globus pallidus
Acidaminococcus	GO:0001505	Membrane potential	Globus pallidus
Acidaminococcus	GO:0070126	Protein metabolism	Globus pallidus
Acidaminococcus	GO:0070125	Protein metabolism	Globus pallidus
Acidaminococcus	GO:0006415	Protein metabolism	Globus pallidus
Acidaminococcus	GO:0007215	Signal transduction	Globus pallidus
Acidaminococcus	GO:0007269	Transport (others)	Globus pallidus
Acidaminococcus	GO:0006836	Transport (others)	Globus pallidus
Acidaminococcus	GO:0016072	DNA and RNA metabolism	Putamen
Acidaminococcus	GO:0009451	DNA and RNA metabolism	Putamen
Acidaminococcus	GO:0006399	DNA and RNA metabolism	Putamen
Acidaminococcus	GO:0006364	DNA and RNA metabolism	Putamen
Acidaminococcus	GO:0019866	Intracellular part	Putamen
Acidaminococcus	GO:0003735	Intracellular part	Putamen
Acidaminococcus	GO:0005759	Intracellular part	Putamen
Acidaminococcus	GO:0070382	Transport (others)	Putamen
Actinomyces	GO:0006399	DNA and RNA metabolism	Body of the Caudate nucleus
Actinomyces	GO:0005267	Ion transport	Body of the Caudate nucleus
Actinomyces	GO:1902495	Ion transport	Body of the Caudate nucleus
Actinomyces	GO:0071805	Ion transport	Body of the Caudate nucleus
Actinomyces	GO:0006813	Ion transport	Body of the Caudate nucleus
Actinomyces	GO:0008076	Ion transport	Body of the Caudate nucleus
Actinomyces	GO:0034705	Ion transport	Body of the Caudate nucleus
Actinomyces	GO:0022843	Ion transport	Body of the Caudate nucleus
Actinomyces	GO:0005249	Ion transport	Body of the Caudate nucleus
Actinomyces	GO:0005244	Ion transport	Body of the Caudate nucleus
Actinomyces	GO:0015079	Ion transport	Body of the Caudate nucleus
Actinomyces	GO:0060078	Membrane potential	Body of the Caudate nucleus
Actinomyces	GO:0006412	Protein metabolism	Body of the Caudate nucleus
Actinomyces	GO:0051082	Binding	Cerebellar cortex
Actinomyces	GO:0008033	DNA and RNA metabolism	Cerebellar cortex
Actinomyces	GO:0009451	DNA and RNA metabolism	Cerebellar cortex
Actinomyces	GO:0005840	Intracellular part	Cerebellar cortex
Actinomyces	GO:0005267	Ion transport	Cerebellar cortex
Actinomyces	GO:0005244	Ion transport	Cerebellar cortex
Actinomyces	GO:0006813	Ion transport	Cerebellar cortex
Actinomyces	GO:0008076	Ion transport	Cerebellar cortex
Actinomyces	GO:0034705	Ion transport	Cerebellar cortex
Actinomyces	GO:0022843	Ion transport	Cerebellar cortex
Actinomyces	GO:0005249	Ion transport	Cerebellar cortex
Actinomyces	GO:0005251	Ion transport	Cerebellar cortex
Actinomyces	GO:0015079	Ion transport	Cerebellar cortex
Actinomyces	GO:1990204	Other	Cerebellar cortex
Actinomyces	GO:0070126	Protein metabolism	Cerebellar cortex
Actinomyces	GO:0006415	Protein metabolism	Cerebellar cortex
Actinomyces	GO:0006412	Protein metabolism	Cerebellar cortex
Actinomyces	GO:0006414	Protein metabolism	Cerebellar cortex
Actinomyces	GO:0006399	DNA and RNA metabolism	Globus pallidus
Actinomyces	GO:0008033	DNA and RNA metabolism	Globus pallidus
Actinomyces	GO:0005267	Ion transport	Globus pallidus
Actinomyces	GO:0008331	Ion transport	Globus pallidus
Actinomyces	GO:0034705	Ion transport	Globus pallidus
Actinomyces	GO:0015698	Ion transport	Globus pallidus
Actinomyces	GO:0071805	Ion transport	Globus pallidus
Actinomyces	GO:0022843	Ion transport	Globus pallidus
Actinomyces	GO:0005251	Ion transport	Globus pallidus
Actinomyces	GO:0006813	Ion transport	Globus pallidus
Actinomyces	GO:0008076	Ion transport	Globus pallidus
Actinomyces	GO:0005249	Ion transport	Globus pallidus
Actinomyces	GO:0005244	Ion transport	Globus pallidus
Actinomyces	GO:0015079	Ion transport	Globus pallidus
Actinomyces	GO:0051899	Membrane potential	Globus pallidus
Actinomyces	GO:0001505	Membrane potential	Globus pallidus
Actinomyces	GO:0001508	Membrane potential	Globus pallidus
Actinomyces	GO:0060078	Membrane potential	Globus pallidus
Actinomyces	GO:0086010	Membrane potential	Globus pallidus
Actinomyces	GO:0070126	Protein metabolism	Globus pallidus
Actinomyces	GO:0070125	Protein metabolism	Globus pallidus
Actinomyces	GO:0006415	Protein metabolism	Globus pallidus
Actinomyces	GO:0007215	Signal transduction	Globus pallidus
Actinomyces	GO:0006836	Transport (others)	Globus pallidus
Actinomyces	GO:0005267	Ion transport	Lingual Gyrus striate
Actinomyces	GO:1902495	Ion transport	Lingual Gyrus striate
Actinomyces	GO:0022843	Ion transport	Lingual Gyrus striate
Actinomyces	GO:0005249	Ion transport	Lingual Gyrus striate
Actinomyces	GO:0005244	Ion transport	Lingual Gyrus striate
Actinomyces	GO:0005516	Binding	Putamen
Actinomyces	GO:0009451	DNA and RNA metabolism	Putamen
Actinomyces	GO:0006399	DNA and RNA metabolism	Putamen
Actinomyces	GO:0005267	Ion transport	Putamen
Actinomyces	GO:1902495	Ion transport	Putamen
Actinomyces	GO:0071805	Ion transport	Putamen
Actinomyces	GO:0006813	Ion transport	Putamen
Actinomyces	GO:0008076	Ion transport	Putamen
Actinomyces	GO:0034705	Ion transport	Putamen
Actinomyces	GO:0005249	Ion transport	Putamen
Actinomyces	GO:0005244	Ion transport	Putamen
Actinomyces	GO:0015079	Ion transport	Putamen
Actinomyces	GO:0022843	Ion transport	Putamen
Actinomyces	GO:0060078	Membrane potential	Putamen
Actinomyces	GO:0005581	Other	Putamen
Actinomyces	GO:0070382	Transport (others)	Putamen
Alistipes	GO:0006399	DNA and RNA metabolism	Body of the Caudate nucleus
Alistipes	GO:0005267	Ion transport	Body of the Caudate nucleus
Alistipes	GO:0071805	Ion transport	Body of the Caudate nucleus
Alistipes	GO:0008076	Ion transport	Body of the Caudate nucleus
Alistipes	GO:0034705	Ion transport	Body of the Caudate nucleus
Alistipes	GO:0022843	Ion transport	Body of the Caudate nucleus
Alistipes	GO:0005249	Ion transport	Body of the Caudate nucleus
Alistipes	GO:0005244	Ion transport	Body of the Caudate nucleus
Alistipes	GO:0015079	Ion transport	Body of the Caudate nucleus
Alistipes	GO:0007409	Neurogenesis	Body of the Caudate nucleus
Alistipes	GO:0048812	Neurogenesis	Body of the Caudate nucleus
Alistipes	GO:0051082	Binding	Cerebellar cortex
Alistipes	GO:0008033	DNA and RNA metabolism	Cerebellar cortex
Alistipes	GO:0009451	DNA and RNA metabolism	Cerebellar cortex
Alistipes	GO:0005267	Ion transport	Cerebellar cortex
Alistipes	GO:0005244	Ion transport	Cerebellar cortex
Alistipes	GO:0008076	Ion transport	Cerebellar cortex
Alistipes	GO:0034705	Ion transport	Cerebellar cortex
Alistipes	GO:0022843	Ion transport	Cerebellar cortex
Alistipes	GO:0005249	Ion transport	Cerebellar cortex
Alistipes	GO:0005251	Ion transport	Cerebellar cortex
Alistipes	GO:0015079	Ion transport	Cerebellar cortex
Alistipes	GO:1990204	Other	Cerebellar cortex
Alistipes	GO:0070126	Protein metabolism	Cerebellar cortex
Alistipes	GO:0006415	Protein metabolism	Cerebellar cortex
Alistipes	GO:0006414	Protein metabolism	Cerebellar cortex
Alistipes	GO:0006399	DNA and RNA metabolism	Globus pallidus
Alistipes	GO:0008033	DNA and RNA metabolism	Globus pallidus
Alistipes	GO:0005267	Ion transport	Globus pallidus
Alistipes	GO:0008331	Ion transport	Globus pallidus
Alistipes	GO:0034705	Ion transport	Globus pallidus
Alistipes	GO:0015698	Ion transport	Globus pallidus
Alistipes	GO:0071805	Ion transport	Globus pallidus
Alistipes	GO:0072509	Ion transport	Globus pallidus
Alistipes	GO:0022843	Ion transport	Globus pallidus
Alistipes	GO:0005251	Ion transport	Globus pallidus
Alistipes	GO:0008076	Ion transport	Globus pallidus
Alistipes	GO:0005249	Ion transport	Globus pallidus
Alistipes	GO:0005244	Ion transport	Globus pallidus
Alistipes	GO:0015079	Ion transport	Globus pallidus
Alistipes	GO:0051899	Membrane potential	Globus pallidus
Alistipes	GO:0001505	Membrane potential	Globus pallidus
Alistipes	GO:0086010	Membrane potential	Globus pallidus
Alistipes	GO:0007409	Neurogenesis	Globus pallidus
Alistipes	GO:0048812	Neurogenesis	Globus pallidus
Alistipes	GO:0070126	Protein metabolism	Globus pallidus
Alistipes	GO:0070125	Protein metabolism	Globus pallidus
Alistipes	GO:0006415	Protein metabolism	Globus pallidus
Alistipes	GO:0050808	Synapse organization	Globus pallidus
Alistipes	GO:0006835	Transport (others)	Globus pallidus
Alistipes	GO:0006836	Transport (others)	Globus pallidus
Alistipes	GO:0005267	Ion transport	Lingual Gyrus striate
Alistipes	GO:0005244	Ion transport	Lingual Gyrus striate
Alistipes	GO:0022843	Ion transport	Lingual Gyrus striate
Alistipes	GO:0005249	Ion transport	Lingual Gyrus striate
Alistipes	GO:0006399	DNA and RNA metabolism	Putamen
Alistipes	GO:0009451	DNA and RNA metabolism	Putamen
Alistipes	GO:0005267	Ion transport	Putamen
Alistipes	GO:0071805	Ion transport	Putamen
Alistipes	GO:0008076	Ion transport	Putamen
Alistipes	GO:0034705	Ion transport	Putamen
Alistipes	GO:0022843	Ion transport	Putamen
Alistipes	GO:0005249	Ion transport	Putamen
Alistipes	GO:0005244	Ion transport	Putamen
Alistipes	GO:0015079	Ion transport	Putamen
Alistipes	GO:0007409	Neurogenesis	Putamen
Alistipes	GO:0048812	Neurogenesis	Putamen
Alistipes	GO:0005581	Other	Putamen
Alistipes	GO:0098742	Other	Putamen
Anaerobaculum	GO:0006399	DNA and RNA metabolism	Body of the Caudate nucleus
Anaerobaculum	GO:0006364	DNA and RNA metabolism	Body of the Caudate nucleus
Anaerobaculum	GO:0003735	Intracellular part	Body of the Caudate nucleus
Anaerobaculum	GO:0046873	Ion transport	Body of the Caudate nucleus
Anaerobaculum	GO:0006412	Protein metabolism	Body of the Caudate nucleus
Anaerobaculum	GO:0046942	Transport (others)	Body of the Caudate nucleus
Anaerobaculum	GO:0051082	Binding	Cerebellar cortex
Anaerobaculum	GO:0043241	Cellular component organization	Cerebellar cortex
Anaerobaculum	GO:0008033	DNA and RNA metabolism	Cerebellar cortex
Anaerobaculum	GO:0009451	DNA and RNA metabolism	Cerebellar cortex
Anaerobaculum	GO:0003735	Intracellular part	Cerebellar cortex
Anaerobaculum	GO:1990204	Other	Cerebellar cortex
Anaerobaculum	GO:0070126	Protein metabolism	Cerebellar cortex
Anaerobaculum	GO:0006414	Protein metabolism	Cerebellar cortex
Anaerobaculum	GO:0006415	Protein metabolism	Cerebellar cortex
Anaerobaculum	GO:0006412	Protein metabolism	Cerebellar cortex
Anaerobaculum	GO:0008033	DNA and RNA metabolism	Globus pallidus
Anaerobaculum	GO:0006399	DNA and RNA metabolism	Globus pallidus
Anaerobaculum	GO:0015698	Ion transport	Globus pallidus
Anaerobaculum	GO:0001505	Membrane potential	Globus pallidus
Anaerobaculum	GO:0016779	Other	Globus pallidus
Anaerobaculum	GO:0070126	Protein metabolism	Globus pallidus
Anaerobaculum	GO:0070125	Protein metabolism	Globus pallidus
Anaerobaculum	GO:0006415	Protein metabolism	Globus pallidus
Anaerobaculum	GO:0007215	Signal transduction	Globus pallidus
Anaerobaculum	GO:0007269	Transport (others)	Globus pallidus
Anaerobaculum	GO:0006836	Transport (others)	Globus pallidus
Anaerobaculum	GO:0005516	Binding	Putamen
Anaerobaculum	GO:0009451	DNA and RNA metabolism	Putamen
Anaerobaculum	GO:0006399	DNA and RNA metabolism	Putamen
Anaerobaculum	GO:0006364	DNA and RNA metabolism	Putamen
Anaerobaculum	GO:0003735	Intracellular part	Putamen
Anaerobaculum	GO:0046873	Ion transport	Putamen
Anaerobaculum	GO:0070382	Transport (others)	Putamen
Anaerococcus	GO:0006399	DNA and RNA metabolism	Body of the Caudate nucleus
Anaerococcus	GO:0003735	Intracellular part	Body of the Caudate nucleus
Anaerococcus	GO:0005267	Ion transport	Body of the Caudate nucleus
Anaerococcus	GO:0005261	Ion transport	Body of the Caudate nucleus
Anaerococcus	GO:0071805	Ion transport	Body of the Caudate nucleus
Anaerococcus	GO:0008076	Ion transport	Body of the Caudate nucleus
Anaerococcus	GO:0034705	Ion transport	Body of the Caudate nucleus
Anaerococcus	GO:0034702	Ion transport	Body of the Caudate nucleus
Anaerococcus	GO:0005249	Ion transport	Body of the Caudate nucleus
Anaerococcus	GO:0005244	Ion transport	Body of the Caudate nucleus
Anaerococcus	GO:0015079	Ion transport	Body of the Caudate nucleus
Anaerococcus	GO:0022843	Ion transport	Body of the Caudate nucleus
Anaerococcus	GO:0006412	Protein metabolism	Body of the Caudate nucleus
Anaerococcus	GO:0051082	Binding	Cerebellar cortex
Anaerococcus	GO:0043241	Cellular component organization	Cerebellar cortex
Anaerococcus	GO:0008033	DNA and RNA metabolism	Cerebellar cortex
Anaerococcus	GO:0009451	DNA and RNA metabolism	Cerebellar cortex
Anaerococcus	GO:0003735	Intracellular part	Cerebellar cortex
Anaerococcus	GO:0005267	Ion transport	Cerebellar cortex
Anaerococcus	GO:0005244	Ion transport	Cerebellar cortex
Anaerococcus	GO:0015079	Ion transport	Cerebellar cortex
Anaerococcus	GO:0034705	Ion transport	Cerebellar cortex
Anaerococcus	GO:0022843	Ion transport	Cerebellar cortex
Anaerococcus	GO:0005249	Ion transport	Cerebellar cortex
Anaerococcus	GO:0005251	Ion transport	Cerebellar cortex
Anaerococcus	GO:0008076	Ion transport	Cerebellar cortex
Anaerococcus	GO:0070126	Protein metabolism	Cerebellar cortex
Anaerococcus	GO:0006415	Protein metabolism	Cerebellar cortex
Anaerococcus	GO:0006412	Protein metabolism	Cerebellar cortex
Anaerococcus	GO:0006414	Protein metabolism	Cerebellar cortex
Anaerococcus	GO:0008033	DNA and RNA metabolism	Globus pallidus
Anaerococcus	GO:0006399	DNA and RNA metabolism	Globus pallidus
Anaerococcus	GO:0005267	Ion transport	Globus pallidus
Anaerococcus	GO:0005261	Ion transport	Globus pallidus
Anaerococcus	GO:0071805	Ion transport	Globus pallidus
Anaerococcus	GO:0008076	Ion transport	Globus pallidus
Anaerococcus	GO:0034705	Ion transport	Globus pallidus
Anaerococcus	GO:0005249	Ion transport	Globus pallidus
Anaerococcus	GO:0005251	Ion transport	Globus pallidus
Anaerococcus	GO:0005244	Ion transport	Globus pallidus
Anaerococcus	GO:0015079	Ion transport	Globus pallidus
Anaerococcus	GO:0022843	Ion transport	Globus pallidus
Anaerococcus	GO:0001505	Membrane potential	Globus pallidus
Anaerococcus	GO:0070126	Protein metabolism	Globus pallidus
Anaerococcus	GO:0070125	Protein metabolism	Globus pallidus
Anaerococcus	GO:0006415	Protein metabolism	Globus pallidus
Anaerococcus	GO:0006836	Transport (others)	Globus pallidus
Anaerococcus	GO:0005267	Ion transport	Lingual Gyrus striate
Anaerococcus	GO:0005244	Ion transport	Lingual Gyrus striate
Anaerococcus	GO:0005261	Ion transport	Lingual Gyrus striate
Anaerococcus	GO:0034702	Ion transport	Lingual Gyrus striate
Anaerococcus	GO:0022843	Ion transport	Lingual Gyrus striate
Anaerococcus	GO:0005249	Ion transport	Lingual Gyrus striate
Anaerococcus	GO:0005261	Ion transport	Postcentral Gyrus central Sulcus
Anaerococcus	GO:0005516	Binding	Putamen
Anaerococcus	GO:0009451	DNA and RNA metabolism	Putamen
Anaerococcus	GO:0006399	DNA and RNA metabolism	Putamen
Anaerococcus	GO:0003735	Intracellular part	Putamen
Anaerococcus	GO:0005267	Ion transport	Putamen
Anaerococcus	GO:0071805	Ion transport	Putamen
Anaerococcus	GO:0008076	Ion transport	Putamen
Anaerococcus	GO:0034705	Ion transport	Putamen
Anaerococcus	GO:0034702	Ion transport	Putamen
Anaerococcus	GO:0005249	Ion transport	Putamen
Anaerococcus	GO:0005244	Ion transport	Putamen
Anaerococcus	GO:0015079	Ion transport	Putamen
Anaerococcus	GO:0022843	Ion transport	Putamen
Anaerococcus	GO:0005581	Other	Putamen
Anaerofustis	GO:0048858	Cellular component organization	Body of the Caudate nucleus
Anaerofustis	GO:0006399	DNA and RNA metabolism	Body of the Caudate nucleus
Anaerofustis	GO:0005267	Ion transport	Body of the Caudate nucleus
Anaerofustis	GO:0034705	Ion transport	Body of the Caudate nucleus
Anaerofustis	GO:0071805	Ion transport	Body of the Caudate nucleus
Anaerofustis	GO:0022843	Ion transport	Body of the Caudate nucleus
Anaerofustis	GO:0006813	Ion transport	Body of the Caudate nucleus
Anaerofustis	GO:0008076	Ion transport	Body of the Caudate nucleus
Anaerofustis	GO:0005249	Ion transport	Body of the Caudate nucleus
Anaerofustis	GO:0005244	Ion transport	Body of the Caudate nucleus
Anaerofustis	GO:0015079	Ion transport	Body of the Caudate nucleus
Anaerofustis	GO:0042391	Membrane potential	Body of the Caudate nucleus
Anaerofustis	GO:0060078	Membrane potential	Body of the Caudate nucleus
Anaerofustis	GO:0007409	Neurogenesis	Body of the Caudate nucleus
Anaerofustis	GO:0048812	Neurogenesis	Body of the Caudate nucleus
Anaerofustis	GO:0006412	Protein metabolism	Body of the Caudate nucleus
Anaerofustis	GO:0045202	Synapse	Body of the Caudate nucleus
Anaerofustis	GO:0045211	Synapse	Body of the Caudate nucleus
Anaerofustis	GO:0051082	Binding	Cerebellar cortex
Anaerofustis	GO:0008033	DNA and RNA metabolism	Cerebellar cortex
Anaerofustis	GO:0005267	Ion transport	Cerebellar cortex
Anaerofustis	GO:0005244	Ion transport	Cerebellar cortex
Anaerofustis	GO:0006813	Ion transport	Cerebellar cortex
Anaerofustis	GO:0008076	Ion transport	Cerebellar cortex
Anaerofustis	GO:0034705	Ion transport	Cerebellar cortex
Anaerofustis	GO:0022843	Ion transport	Cerebellar cortex
Anaerofustis	GO:0005249	Ion transport	Cerebellar cortex
Anaerofustis	GO:0005251	Ion transport	Cerebellar cortex
Anaerofustis	GO:0015079	Ion transport	Cerebellar cortex
Anaerofustis	GO:1990204	Other	Cerebellar cortex
Anaerofustis	GO:0070126	Protein metabolism	Cerebellar cortex
Anaerofustis	GO:0006415	Protein metabolism	Cerebellar cortex
Anaerofustis	GO:0006412	Protein metabolism	Cerebellar cortex
Anaerofustis	GO:0006414	Protein metabolism	Cerebellar cortex
Anaerofustis	GO:0048858	Cellular component organization	Globus pallidus
Anaerofustis	GO:0006399	DNA and RNA metabolism	Globus pallidus
Anaerofustis	GO:0008033	DNA and RNA metabolism	Globus pallidus
Anaerofustis	GO:0005267	Ion transport	Globus pallidus
Anaerofustis	GO:0008331	Ion transport	Globus pallidus
Anaerofustis	GO:0034705	Ion transport	Globus pallidus
Anaerofustis	GO:0071805	Ion transport	Globus pallidus
Anaerofustis	GO:0022843	Ion transport	Globus pallidus
Anaerofustis	GO:0005251	Ion transport	Globus pallidus
Anaerofustis	GO:0006813	Ion transport	Globus pallidus
Anaerofustis	GO:0008076	Ion transport	Globus pallidus
Anaerofustis	GO:0070588	Ion transport	Globus pallidus
Anaerofustis	GO:0005249	Ion transport	Globus pallidus
Anaerofustis	GO:0005244	Ion transport	Globus pallidus
Anaerofustis	GO:0015079	Ion transport	Globus pallidus
Anaerofustis	GO:0051899	Membrane potential	Globus pallidus
Anaerofustis	GO:0001505	Membrane potential	Globus pallidus
Anaerofustis	GO:0060078	Membrane potential	Globus pallidus
Anaerofustis	GO:0086010	Membrane potential	Globus pallidus
Anaerofustis	GO:0007409	Neurogenesis	Globus pallidus
Anaerofustis	GO:0048812	Neurogenesis	Globus pallidus
Anaerofustis	GO:0061337	Other	Globus pallidus
Anaerofustis	GO:0070126	Protein metabolism	Globus pallidus
Anaerofustis	GO:0070125	Protein metabolism	Globus pallidus
Anaerofustis	GO:0006415	Protein metabolism	Globus pallidus
Anaerofustis	GO:0045211	Synapse	Globus pallidus
Anaerofustis	GO:0045202	Synapse	Globus pallidus
Anaerofustis	GO:0050807	Synapse organization	Globus pallidus
Anaerofustis	GO:0051963	Synapse organization	Globus pallidus
Anaerofustis	GO:0006836	Transport (others)	Globus pallidus
Anaerofustis	GO:0005267	Ion transport	Lingual Gyrus striate
Anaerofustis	GO:0005244	Ion transport	Lingual Gyrus striate
Anaerofustis	GO:0022843	Ion transport	Lingual Gyrus striate
Anaerofustis	GO:0005249	Ion transport	Lingual Gyrus striate
Anaerofustis	GO:0032990	Cellular component organization	Putamen
Anaerofustis	GO:0048858	Cellular component organization	Putamen
Anaerofustis	GO:0006399	DNA and RNA metabolism	Putamen
Anaerofustis	GO:0005267	Ion transport	Putamen
Anaerofustis	GO:0034705	Ion transport	Putamen
Anaerofustis	GO:0071805	Ion transport	Putamen
Anaerofustis	GO:0022843	Ion transport	Putamen
Anaerofustis	GO:0006813	Ion transport	Putamen
Anaerofustis	GO:0008076	Ion transport	Putamen
Anaerofustis	GO:0005249	Ion transport	Putamen
Anaerofustis	GO:0005244	Ion transport	Putamen
Anaerofustis	GO:0015079	Ion transport	Putamen
Anaerofustis	GO:0060078	Membrane potential	Putamen
Anaerofustis	GO:0007409	Neurogenesis	Putamen
Anaerofustis	GO:0048812	Neurogenesis	Putamen
Anaerofustis	GO:0005581	Other	Putamen
Anaerofustis	GO:0061337	Other	Putamen
Anaerofustis	GO:0045202	Synapse	Putamen
Anaerofustis	GO:0045211	Synapse	Putamen
Anaerostipes	GO:0006399	DNA and RNA metabolism	Body of the Caudate nucleus
Anaerostipes	GO:0007409	Neurogenesis	Body of the Caudate nucleus
Anaerostipes	GO:0006412	Protein metabolism	Body of the Caudate nucleus
Anaerostipes	GO:0051082	Binding	Cerebellar cortex
Anaerostipes	GO:0008033	DNA and RNA metabolism	Cerebellar cortex
Anaerostipes	GO:0009451	DNA and RNA metabolism	Cerebellar cortex
Anaerostipes	GO:0070126	Protein metabolism	Cerebellar cortex
Anaerostipes	GO:0006414	Protein metabolism	Cerebellar cortex
Anaerostipes	GO:0006415	Protein metabolism	Cerebellar cortex
Anaerostipes	GO:0006412	Protein metabolism	Cerebellar cortex
Anaerostipes	GO:0008033	DNA and RNA metabolism	Globus pallidus
Anaerostipes	GO:0006399	DNA and RNA metabolism	Globus pallidus
Anaerostipes	GO:0001505	Membrane potential	Globus pallidus
Anaerostipes	GO:0007409	Neurogenesis	Globus pallidus
Anaerostipes	GO:0070126	Protein metabolism	Globus pallidus
Anaerostipes	GO:0070125	Protein metabolism	Globus pallidus
Anaerostipes	GO:0006415	Protein metabolism	Globus pallidus
Anaerostipes	GO:0006835	Transport (others)	Globus pallidus
Anaerostipes	GO:0006836	Transport (others)	Globus pallidus
Anaerostipes	GO:0005516	Binding	Putamen
Anaerostipes	GO:0009451	DNA and RNA metabolism	Putamen
Anaerostipes	GO:0006399	DNA and RNA metabolism	Putamen
Anaerostipes	GO:0007409	Neurogenesis	Putamen
Anaerostipes	GO:0005581	Other	Putamen
Arcobacter	GO:0005759	Intracellular part	Body of the Caudate nucleus
Arcobacter	GO:0046942	Transport (others)	Body of the Caudate nucleus
Arcobacter	GO:0015698	Ion transport	Globus pallidus
Arcobacter	GO:0006835	Transport (others)	Globus pallidus
Arcobacter	GO:0005516	Binding	Putamen
Arcobacter	GO:0005759	Intracellular part	Putamen
Bacillus	GO:0006399	DNA and RNA metabolism	Body of the Caudate nucleus
Bacillus	GO:0071805	Ion transport	Body of the Caudate nucleus
Bacillus	GO:0008076	Ion transport	Body of the Caudate nucleus
Bacillus	GO:0034705	Ion transport	Body of the Caudate nucleus
Bacillus	GO:0005249	Ion transport	Body of the Caudate nucleus
Bacillus	GO:0005244	Ion transport	Body of the Caudate nucleus
Bacillus	GO:0015079	Ion transport	Body of the Caudate nucleus
Bacillus	GO:0009451	DNA and RNA metabolism	Cerebellar cortex
Bacillus	GO:0005244	Ion transport	Cerebellar cortex
Bacillus	GO:0008076	Ion transport	Cerebellar cortex
Bacillus	GO:0034705	Ion transport	Cerebellar cortex
Bacillus	GO:0005249	Ion transport	Cerebellar cortex
Bacillus	GO:0005251	Ion transport	Cerebellar cortex
Bacillus	GO:0015079	Ion transport	Cerebellar cortex
Bacillus	GO:1990204	Other	Cerebellar cortex
Bacillus	GO:0070126	Protein metabolism	Cerebellar cortex
Bacillus	GO:0006415	Protein metabolism	Cerebellar cortex
Bacillus	GO:0006399	DNA and RNA metabolism	Globus pallidus
Bacillus	GO:0071805	Ion transport	Globus pallidus
Bacillus	GO:0008076	Ion transport	Globus pallidus
Bacillus	GO:0034705	Ion transport	Globus pallidus
Bacillus	GO:0005249	Ion transport	Globus pallidus
Bacillus	GO:0005251	Ion transport	Globus pallidus
Bacillus	GO:0005244	Ion transport	Globus pallidus
Bacillus	GO:0015079	Ion transport	Globus pallidus
Bacillus	GO:0070126	Protein metabolism	Globus pallidus
Bacillus	GO:0006415	Protein metabolism	Globus pallidus
Bacillus	GO:0007215	Signal transduction	Globus pallidus
Bacillus	GO:0050808	Synapse organization	Globus pallidus
Bacillus	GO:0006835	Transport (others)	Globus pallidus
Bacillus	GO:0006836	Transport (others)	Globus pallidus
Bacillus	GO:0007269	Transport (others)	Globus pallidus
Bacillus	GO:0005244	Ion transport	Lingual Gyrus striate
Bacillus	GO:0005249	Ion transport	Lingual Gyrus striate
Bacillus	GO:0006399	DNA and RNA metabolism	Putamen
Bacillus	GO:0009451	DNA and RNA metabolism	Putamen
Bacillus	GO:0071805	Ion transport	Putamen
Bacillus	GO:0008076	Ion transport	Putamen
Bacillus	GO:0034705	Ion transport	Putamen
Bacillus	GO:0005249	Ion transport	Putamen
Bacillus	GO:0005244	Ion transport	Putamen
Bacillus	GO:0015079	Ion transport	Putamen
Bacillus	GO:0005581	Other	Putamen
Bacteroides	GO:0006399	DNA and RNA metabolism	Body of the Caudate nucleus
Bacteroides	GO:0005267	Ion transport	Body of the Caudate nucleus
Bacteroides	GO:0005249	Ion transport	Body of the Caudate nucleus
Bacteroides	GO:0008076	Ion transport	Body of the Caudate nucleus
Bacteroides	GO:0034705	Ion transport	Body of the Caudate nucleus
Bacteroides	GO:0048812	Neurogenesis	Body of the Caudate nucleus
Bacteroides	GO:0007409	Neurogenesis	Body of the Caudate nucleus
Bacteroides	GO:0009451	DNA and RNA metabolism	Cerebellar cortex
Bacteroides	GO:0005267	Ion transport	Cerebellar cortex
Bacteroides	GO:0008076	Ion transport	Cerebellar cortex
Bacteroides	GO:0034705	Ion transport	Cerebellar cortex
Bacteroides	GO:0005249	Ion transport	Cerebellar cortex
Bacteroides	GO:0005251	Ion transport	Cerebellar cortex
Bacteroides	GO:0006399	DNA and RNA metabolism	Globus pallidus
Bacteroides	GO:0005267	Ion transport	Globus pallidus
Bacteroides	GO:0008076	Ion transport	Globus pallidus
Bacteroides	GO:0072509	Ion transport	Globus pallidus
Bacteroides	GO:0034705	Ion transport	Globus pallidus
Bacteroides	GO:0005249	Ion transport	Globus pallidus
Bacteroides	GO:0005251	Ion transport	Globus pallidus
Bacteroides	GO:0086010	Membrane potential	Globus pallidus
Bacteroides	GO:0007409	Neurogenesis	Globus pallidus
Bacteroides	GO:0048812	Neurogenesis	Globus pallidus
Bacteroides	GO:0050808	Synapse organization	Globus pallidus
Bacteroides	GO:0051963	Synapse organization	Globus pallidus
Bacteroides	GO:0005267	Ion transport	Lingual Gyrus striate
Bacteroides	GO:0005249	Ion transport	Lingual Gyrus striate
Bacteroides	GO:0009451	DNA and RNA metabolism	Putamen
Bacteroides	GO:0006399	DNA and RNA metabolism	Putamen
Bacteroides	GO:0005267	Ion transport	Putamen
Bacteroides	GO:0008076	Ion transport	Putamen
Bacteroides	GO:0034705	Ion transport	Putamen
Bacteroides	GO:0005249	Ion transport	Putamen
Bacteroides	GO:0007409	Neurogenesis	Putamen
Bacteroides	GO:0048812	Neurogenesis	Putamen
Bacteroides	GO:0005581	Other	Putamen
Barnesiella	GO:0003735	Intracellular part	Body of the Caudate nucleus
Barnesiella	GO:0005267	Ion transport	Body of the Caudate nucleus
Barnesiella	GO:0071805	Ion transport	Body of the Caudate nucleus
Barnesiella	GO:0008076	Ion transport	Body of the Caudate nucleus
Barnesiella	GO:0015077	Ion transport	Body of the Caudate nucleus
Barnesiella	GO:0034705	Ion transport	Body of the Caudate nucleus
Barnesiella	GO:0034702	Ion transport	Body of the Caudate nucleus
Barnesiella	GO:0034703	Ion transport	Body of the Caudate nucleus
Barnesiella	GO:0005249	Ion transport	Body of the Caudate nucleus
Barnesiella	GO:0015079	Ion transport	Body of the Caudate nucleus
Barnesiella	GO:0022843	Ion transport	Body of the Caudate nucleus
Barnesiella	GO:0007409	Neurogenesis	Body of the Caudate nucleus
Barnesiella	GO:0046942	Transport (others)	Body of the Caudate nucleus
Barnesiella	GO:0051082	Binding	Cerebellar cortex
Barnesiella	GO:0008033	DNA and RNA metabolism	Cerebellar cortex
Barnesiella	GO:0009451	DNA and RNA metabolism	Cerebellar cortex
Barnesiella	GO:0003735	Intracellular part	Cerebellar cortex
Barnesiella	GO:0005267	Ion transport	Cerebellar cortex
Barnesiella	GO:0008076	Ion transport	Cerebellar cortex
Barnesiella	GO:0034705	Ion transport	Cerebellar cortex
Barnesiella	GO:0022843	Ion transport	Cerebellar cortex
Barnesiella	GO:0005249	Ion transport	Cerebellar cortex
Barnesiella	GO:0005251	Ion transport	Cerebellar cortex
Barnesiella	GO:0015079	Ion transport	Cerebellar cortex
Barnesiella	GO:0034703	Ion transport	Cerebellar cortex
Barnesiella	GO:1990204	Other	Cerebellar cortex
Barnesiella	GO:0070126	Protein metabolism	Cerebellar cortex
Barnesiella	GO:0006414	Protein metabolism	Cerebellar cortex
Barnesiella	GO:0006415	Protein metabolism	Cerebellar cortex
Barnesiella	GO:0008033	DNA and RNA metabolism	Globus pallidus
Barnesiella	GO:0005267	Ion transport	Globus pallidus
Barnesiella	GO:0015698	Ion transport	Globus pallidus
Barnesiella	GO:0008331	Ion transport	Globus pallidus
Barnesiella	GO:0034705	Ion transport	Globus pallidus
Barnesiella	GO:0015085	Ion transport	Globus pallidus
Barnesiella	GO:0071805	Ion transport	Globus pallidus
Barnesiella	GO:0072509	Ion transport	Globus pallidus
Barnesiella	GO:0022843	Ion transport	Globus pallidus
Barnesiella	GO:0005251	Ion transport	Globus pallidus
Barnesiella	GO:0015108	Ion transport	Globus pallidus
Barnesiella	GO:1902476	Ion transport	Globus pallidus
Barnesiella	GO:0008076	Ion transport	Globus pallidus
Barnesiella	GO:0006821	Ion transport	Globus pallidus
Barnesiella	GO:0005891	Ion transport	Globus pallidus
Barnesiella	GO:0005249	Ion transport	Globus pallidus
Barnesiella	GO:0015079	Ion transport	Globus pallidus
Barnesiella	GO:0034703	Ion transport	Globus pallidus
Barnesiella	GO:0051899	Membrane potential	Globus pallidus
Barnesiella	GO:0001505	Membrane potential	Globus pallidus
Barnesiella	GO:0086010	Membrane potential	Globus pallidus
Barnesiella	GO:0007409	Neurogenesis	Globus pallidus
Barnesiella	GO:0070126	Protein metabolism	Globus pallidus
Barnesiella	GO:0070125	Protein metabolism	Globus pallidus
Barnesiella	GO:0006415	Protein metabolism	Globus pallidus
Barnesiella	GO:0006835	Transport (others)	Globus pallidus
Barnesiella	GO:0006836	Transport (others)	Globus pallidus
Barnesiella	GO:0005267	Ion transport	Lingual Gyrus striate
Barnesiella	GO:0034702	Ion transport	Lingual Gyrus striate
Barnesiella	GO:0034703	Ion transport	Lingual Gyrus striate
Barnesiella	GO:0005249	Ion transport	Lingual Gyrus striate
Barnesiella	GO:0022843	Ion transport	Lingual Gyrus striate
Barnesiella	GO:0009451	DNA and RNA metabolism	Putamen
Barnesiella	GO:0003735	Intracellular part	Putamen
Barnesiella	GO:0005267	Ion transport	Putamen
Barnesiella	GO:0071805	Ion transport	Putamen
Barnesiella	GO:0008076	Ion transport	Putamen
Barnesiella	GO:0015077	Ion transport	Putamen
Barnesiella	GO:0034705	Ion transport	Putamen
Barnesiella	GO:0034702	Ion transport	Putamen
Barnesiella	GO:0034703	Ion transport	Putamen
Barnesiella	GO:0005249	Ion transport	Putamen
Barnesiella	GO:0015079	Ion transport	Putamen
Barnesiella	GO:0022843	Ion transport	Putamen
Barnesiella	GO:0007409	Neurogenesis	Putamen
Barnesiella	GO:0005581	Other	Putamen
Bifidobacterium	GO:0005267	Ion transport	Body of the Caudate nucleus
Bifidobacterium	GO:0071805	Ion transport	Body of the Caudate nucleus
Bifidobacterium	GO:0006813	Ion transport	Body of the Caudate nucleus
Bifidobacterium	GO:0008076	Ion transport	Body of the Caudate nucleus
Bifidobacterium	GO:0034705	Ion transport	Body of the Caudate nucleus
Bifidobacterium	GO:0022843	Ion transport	Body of the Caudate nucleus
Bifidobacterium	GO:0005249	Ion transport	Body of the Caudate nucleus
Bifidobacterium	GO:0015079	Ion transport	Body of the Caudate nucleus
Bifidobacterium	GO:0005549	Binding	Cerebellar cortex
Bifidobacterium	GO:0051082	Binding	Cerebellar cortex
Bifidobacterium	GO:0008033	DNA and RNA metabolism	Cerebellar cortex
Bifidobacterium	GO:0009451	DNA and RNA metabolism	Cerebellar cortex
Bifidobacterium	GO:0005267	Ion transport	Cerebellar cortex
Bifidobacterium	GO:0006813	Ion transport	Cerebellar cortex
Bifidobacterium	GO:0008076	Ion transport	Cerebellar cortex
Bifidobacterium	GO:0034705	Ion transport	Cerebellar cortex
Bifidobacterium	GO:0022843	Ion transport	Cerebellar cortex
Bifidobacterium	GO:0005249	Ion transport	Cerebellar cortex
Bifidobacterium	GO:0005251	Ion transport	Cerebellar cortex
Bifidobacterium	GO:0015079	Ion transport	Cerebellar cortex
Bifidobacterium	GO:0006415	Protein metabolism	Cerebellar cortex
Bifidobacterium	GO:0005549	Binding	Globus pallidus
Bifidobacterium	GO:0008033	DNA and RNA metabolism	Globus pallidus
Bifidobacterium	GO:0005267	Ion transport	Globus pallidus
Bifidobacterium	GO:0071805	Ion transport	Globus pallidus
Bifidobacterium	GO:0006813	Ion transport	Globus pallidus
Bifidobacterium	GO:0008331	Ion transport	Globus pallidus
Bifidobacterium	GO:0070588	Ion transport	Globus pallidus
Bifidobacterium	GO:0008076	Ion transport	Globus pallidus
Bifidobacterium	GO:0034705	Ion transport	Globus pallidus
Bifidobacterium	GO:0022843	Ion transport	Globus pallidus
Bifidobacterium	GO:0005249	Ion transport	Globus pallidus
Bifidobacterium	GO:0005251	Ion transport	Globus pallidus
Bifidobacterium	GO:0015079	Ion transport	Globus pallidus
Bifidobacterium	GO:0051899	Membrane potential	Globus pallidus
Bifidobacterium	GO:0086010	Membrane potential	Globus pallidus
Bifidobacterium	GO:0061337	Other	Globus pallidus
Bifidobacterium	GO:0006415	Protein metabolism	Globus pallidus
Bifidobacterium	GO:0007215	Signal transduction	Globus pallidus
Bifidobacterium	GO:0006836	Transport (others)	Globus pallidus
Bifidobacterium	GO:0005267	Ion transport	Lingual Gyrus striate
Bifidobacterium	GO:0022843	Ion transport	Lingual Gyrus striate
Bifidobacterium	GO:0005249	Ion transport	Lingual Gyrus striate
Bifidobacterium	GO:0005516	Binding	Putamen
Bifidobacterium	GO:0009451	DNA and RNA metabolism	Putamen
Bifidobacterium	GO:0005267	Ion transport	Putamen
Bifidobacterium	GO:0071805	Ion transport	Putamen
Bifidobacterium	GO:0006813	Ion transport	Putamen
Bifidobacterium	GO:0008076	Ion transport	Putamen
Bifidobacterium	GO:0034705	Ion transport	Putamen
Bifidobacterium	GO:0005249	Ion transport	Putamen
Bifidobacterium	GO:0015079	Ion transport	Putamen
Bifidobacterium	GO:0022843	Ion transport	Putamen
Bifidobacterium	GO:0061337	Other	Putamen
Bifidobacterium	GO:0005581	Other	Putamen
Bilophila	GO:0006399	DNA and RNA metabolism	Body of the Caudate nucleus
Bilophila	GO:0005267	Ion transport	Body of the Caudate nucleus
Bilophila	GO:0071805	Ion transport	Body of the Caudate nucleus
Bilophila	GO:0006813	Ion transport	Body of the Caudate nucleus
Bilophila	GO:0008076	Ion transport	Body of the Caudate nucleus
Bilophila	GO:0034705	Ion transport	Body of the Caudate nucleus
Bilophila	GO:0022843	Ion transport	Body of the Caudate nucleus
Bilophila	GO:0005249	Ion transport	Body of the Caudate nucleus
Bilophila	GO:0005244	Ion transport	Body of the Caudate nucleus
Bilophila	GO:0015079	Ion transport	Body of the Caudate nucleus
Bilophila	GO:0060078	Membrane potential	Body of the Caudate nucleus
Bilophila	GO:0046942	Transport (others)	Body of the Caudate nucleus
Bilophila	GO:0051082	Binding	Cerebellar cortex
Bilophila	GO:0043241	Cellular component organization	Cerebellar cortex
Bilophila	GO:0008033	DNA and RNA metabolism	Cerebellar cortex
Bilophila	GO:0009451	DNA and RNA metabolism	Cerebellar cortex
Bilophila	GO:0005267	Ion transport	Cerebellar cortex
Bilophila	GO:0005244	Ion transport	Cerebellar cortex
Bilophila	GO:0006813	Ion transport	Cerebellar cortex
Bilophila	GO:0015079	Ion transport	Cerebellar cortex
Bilophila	GO:0034705	Ion transport	Cerebellar cortex
Bilophila	GO:0022843	Ion transport	Cerebellar cortex
Bilophila	GO:0005249	Ion transport	Cerebellar cortex
Bilophila	GO:0005251	Ion transport	Cerebellar cortex
Bilophila	GO:0008076	Ion transport	Cerebellar cortex
Bilophila	GO:0070126	Protein metabolism	Cerebellar cortex
Bilophila	GO:0006415	Protein metabolism	Cerebellar cortex
Bilophila	GO:0006414	Protein metabolism	Cerebellar cortex
Bilophila	GO:0006399	DNA and RNA metabolism	Globus pallidus
Bilophila	GO:0008033	DNA and RNA metabolism	Globus pallidus
Bilophila	GO:0005267	Ion transport	Globus pallidus
Bilophila	GO:0015698	Ion transport	Globus pallidus
Bilophila	GO:0008331	Ion transport	Globus pallidus
Bilophila	GO:0034705	Ion transport	Globus pallidus
Bilophila	GO:0072509	Ion transport	Globus pallidus
Bilophila	GO:0015085	Ion transport	Globus pallidus
Bilophila	GO:0071805	Ion transport	Globus pallidus
Bilophila	GO:0022843	Ion transport	Globus pallidus
Bilophila	GO:0005251	Ion transport	Globus pallidus
Bilophila	GO:0006813	Ion transport	Globus pallidus
Bilophila	GO:0008076	Ion transport	Globus pallidus
Bilophila	GO:0070588	Ion transport	Globus pallidus
Bilophila	GO:0005249	Ion transport	Globus pallidus
Bilophila	GO:0005244	Ion transport	Globus pallidus
Bilophila	GO:0015079	Ion transport	Globus pallidus
Bilophila	GO:0051899	Membrane potential	Globus pallidus
Bilophila	GO:0001505	Membrane potential	Globus pallidus
Bilophila	GO:0001508	Membrane potential	Globus pallidus
Bilophila	GO:0060078	Membrane potential	Globus pallidus
Bilophila	GO:0086010	Membrane potential	Globus pallidus
Bilophila	GO:0061337	Other	Globus pallidus
Bilophila	GO:0070126	Protein metabolism	Globus pallidus
Bilophila	GO:0070125	Protein metabolism	Globus pallidus
Bilophila	GO:0006415	Protein metabolism	Globus pallidus
Bilophila	GO:0007215	Signal transduction	Globus pallidus
Bilophila	GO:0050808	Synapse organization	Globus pallidus
Bilophila	GO:0006835	Transport (others)	Globus pallidus
Bilophila	GO:0006836	Transport (others)	Globus pallidus
Bilophila	GO:0005267	Ion transport	Lingual Gyrus striate
Bilophila	GO:0005244	Ion transport	Lingual Gyrus striate
Bilophila	GO:0022843	Ion transport	Lingual Gyrus striate
Bilophila	GO:0005249	Ion transport	Lingual Gyrus striate
Bilophila	GO:0005516	Binding	Putamen
Bilophila	GO:0006399	DNA and RNA metabolism	Putamen
Bilophila	GO:0009451	DNA and RNA metabolism	Putamen
Bilophila	GO:0005267	Ion transport	Putamen
Bilophila	GO:0071805	Ion transport	Putamen
Bilophila	GO:0006813	Ion transport	Putamen
Bilophila	GO:0008076	Ion transport	Putamen
Bilophila	GO:0034705	Ion transport	Putamen
Bilophila	GO:0005249	Ion transport	Putamen
Bilophila	GO:0005244	Ion transport	Putamen
Bilophila	GO:0015079	Ion transport	Putamen
Bilophila	GO:0022843	Ion transport	Putamen
Bilophila	GO:0060078	Membrane potential	Putamen
Bilophila	GO:0061337	Other	Putamen
Bilophila	GO:0005581	Other	Putamen
Bilophila	GO:0098742	Other	Putamen
Blautia	GO:0006399	DNA and RNA metabolism	Body of the Caudate nucleus
Blautia	GO:0006412	Protein metabolism	Body of the Caudate nucleus
Blautia	GO:0051082	Binding	Cerebellar cortex
Blautia	GO:0008033	DNA and RNA metabolism	Cerebellar cortex
Blautia	GO:0009451	DNA and RNA metabolism	Cerebellar cortex
Blautia	GO:1990204	Other	Cerebellar cortex
Blautia	GO:0070126	Protein metabolism	Cerebellar cortex
Blautia	GO:0006414	Protein metabolism	Cerebellar cortex
Blautia	GO:0006415	Protein metabolism	Cerebellar cortex
Blautia	GO:0006412	Protein metabolism	Cerebellar cortex
Blautia	GO:0008033	DNA and RNA metabolism	Globus pallidus
Blautia	GO:0006399	DNA and RNA metabolism	Globus pallidus
Blautia	GO:0015698	Ion transport	Globus pallidus
Blautia	GO:0001505	Membrane potential	Globus pallidus
Blautia	GO:0070126	Protein metabolism	Globus pallidus
Blautia	GO:0070125	Protein metabolism	Globus pallidus
Blautia	GO:0006415	Protein metabolism	Globus pallidus
Blautia	GO:0007215	Signal transduction	Globus pallidus
Blautia	GO:0007269	Transport (others)	Globus pallidus
Blautia	GO:0006399	DNA and RNA metabolism	Putamen
Blautia	GO:0009451	DNA and RNA metabolism	Putamen
Blautia	GO:0005581	Other	Putamen
Blautia	GO:0070382	Transport (others)	Putamen
Butyricicoccus	GO:0006399	DNA and RNA metabolism	Body of the Caudate nucleus
Butyricicoccus	GO:0006364	DNA and RNA metabolism	Body of the Caudate nucleus
Butyricicoccus	GO:0003735	Intracellular part	Body of the Caudate nucleus
Butyricicoccus	GO:0006412	Protein metabolism	Body of the Caudate nucleus
Butyricicoccus	GO:0051082	Binding	Cerebellar cortex
Butyricicoccus	GO:0043241	Cellular component organization	Cerebellar cortex
Butyricicoccus	GO:0008033	DNA and RNA metabolism	Cerebellar cortex
Butyricicoccus	GO:0009451	DNA and RNA metabolism	Cerebellar cortex
Butyricicoccus	GO:0005840	Intracellular part	Cerebellar cortex
Butyricicoccus	GO:0003735	Intracellular part	Cerebellar cortex
Butyricicoccus	GO:0070126	Protein metabolism	Cerebellar cortex
Butyricicoccus	GO:0006414	Protein metabolism	Cerebellar cortex
Butyricicoccus	GO:0006415	Protein metabolism	Cerebellar cortex
Butyricicoccus	GO:0006412	Protein metabolism	Cerebellar cortex
Butyricicoccus	GO:0008033	DNA and RNA metabolism	Globus pallidus
Butyricicoccus	GO:0006399	DNA and RNA metabolism	Globus pallidus
Butyricicoccus	GO:0015698	Ion transport	Globus pallidus
Butyricicoccus	GO:0001505	Membrane potential	Globus pallidus
Butyricicoccus	GO:0070126	Protein metabolism	Globus pallidus
Butyricicoccus	GO:0070125	Protein metabolism	Globus pallidus
Butyricicoccus	GO:0006415	Protein metabolism	Globus pallidus
Butyricicoccus	GO:0006835	Transport (others)	Globus pallidus
Butyricicoccus	GO:0007269	Transport (others)	Globus pallidus
Butyricicoccus	GO:0006836	Transport (others)	Globus pallidus
Butyricicoccus	GO:0006399	DNA and RNA metabolism	Putamen
Butyricicoccus	GO:0006364	DNA and RNA metabolism	Putamen
Butyricicoccus	GO:0009451	DNA and RNA metabolism	Putamen
Butyricicoccus	GO:0003735	Intracellular part	Putamen
Butyricicoccus	GO:0005581	Other	Putamen
Butyrivibrio	GO:0006399	DNA and RNA metabolism	Body of the Caudate nucleus
Butyrivibrio	GO:0003735	Intracellular part	Body of the Caudate nucleus
Butyrivibrio	GO:0006412	Protein metabolism	Body of the Caudate nucleus
Butyrivibrio	GO:0051082	Binding	Cerebellar cortex
Butyrivibrio	GO:0008033	DNA and RNA metabolism	Cerebellar cortex
Butyrivibrio	GO:0009451	DNA and RNA metabolism	Cerebellar cortex
Butyrivibrio	GO:0003735	Intracellular part	Cerebellar cortex
Butyrivibrio	GO:0070126	Protein metabolism	Cerebellar cortex
Butyrivibrio	GO:0006414	Protein metabolism	Cerebellar cortex
Butyrivibrio	GO:0006415	Protein metabolism	Cerebellar cortex
Butyrivibrio	GO:0006412	Protein metabolism	Cerebellar cortex
Butyrivibrio	GO:0006399	DNA and RNA metabolism	Globus pallidus
Butyrivibrio	GO:0008033	DNA and RNA metabolism	Globus pallidus
Butyrivibrio	GO:0070126	Protein metabolism	Globus pallidus
Butyrivibrio	GO:0006415	Protein metabolism	Globus pallidus
Butyrivibrio	GO:0070125	Protein metabolism	Globus pallidus
Butyrivibrio	GO:0006399	DNA and RNA metabolism	Putamen
Butyrivibrio	GO:0009451	DNA and RNA metabolism	Putamen
Butyrivibrio	GO:0003735	Intracellular part	Putamen
Butyrivibrio	GO:0005581	Other	Putamen
Campylobacter	GO:0006399	DNA and RNA metabolism	Body of the Caudate nucleus
Campylobacter	GO:0006813	Ion transport	Body of the Caudate nucleus
Campylobacter	GO:0015079	Ion transport	Body of the Caudate nucleus
Campylobacter	GO:0006412	Protein metabolism	Body of the Caudate nucleus
Campylobacter	GO:0051082	Binding	Cerebellar cortex
Campylobacter	GO:0008033	DNA and RNA metabolism	Cerebellar cortex
Campylobacter	GO:0009451	DNA and RNA metabolism	Cerebellar cortex
Campylobacter	GO:0006813	Ion transport	Cerebellar cortex
Campylobacter	GO:0015079	Ion transport	Cerebellar cortex
Campylobacter	GO:0006414	Protein metabolism	Cerebellar cortex
Campylobacter	GO:0006415	Protein metabolism	Cerebellar cortex
Campylobacter	GO:0006412	Protein metabolism	Cerebellar cortex
Campylobacter	GO:0008033	DNA and RNA metabolism	Globus pallidus
Campylobacter	GO:0006399	DNA and RNA metabolism	Globus pallidus
Campylobacter	GO:0006813	Ion transport	Globus pallidus
Campylobacter	GO:0015079	Ion transport	Globus pallidus
Campylobacter	GO:0001505	Membrane potential	Globus pallidus
Campylobacter	GO:0006415	Protein metabolism	Globus pallidus
Campylobacter	GO:0007215	Signal transduction	Globus pallidus
Campylobacter	GO:0007269	Transport (others)	Globus pallidus
Campylobacter	GO:0006836	Transport (others)	Globus pallidus
Campylobacter	GO:0006399	DNA and RNA metabolism	Putamen
Campylobacter	GO:0009451	DNA and RNA metabolism	Putamen
Campylobacter	GO:0006813	Ion transport	Putamen
Campylobacter	GO:0015079	Ion transport	Putamen
Catenibacterium	GO:0006399	DNA and RNA metabolism	Body of the Caudate nucleus
Catenibacterium	GO:0003735	Intracellular part	Body of the Caudate nucleus
Catenibacterium	GO:0046942	Transport (others)	Body of the Caudate nucleus
Catenibacterium	GO:0051082	Binding	Cerebellar cortex
Catenibacterium	GO:0043241	Cellular component organization	Cerebellar cortex
Catenibacterium	GO:0008033	DNA and RNA metabolism	Cerebellar cortex
Catenibacterium	GO:0009451	DNA and RNA metabolism	Cerebellar cortex
Catenibacterium	GO:0003735	Intracellular part	Cerebellar cortex
Catenibacterium	GO:0070126	Protein metabolism	Cerebellar cortex
Catenibacterium	GO:0006414	Protein metabolism	Cerebellar cortex
Catenibacterium	GO:0006415	Protein metabolism	Cerebellar cortex
Catenibacterium	GO:0008033	DNA and RNA metabolism	Globus pallidus
Catenibacterium	GO:0006399	DNA and RNA metabolism	Globus pallidus
Catenibacterium	GO:1902476	Ion transport	Globus pallidus
Catenibacterium	GO:0006821	Ion transport	Globus pallidus
Catenibacterium	GO:0015698	Ion transport	Globus pallidus
Catenibacterium	GO:0072509	Ion transport	Globus pallidus
Catenibacterium	GO:0015108	Ion transport	Globus pallidus
Catenibacterium	GO:0001505	Membrane potential	Globus pallidus
Catenibacterium	GO:0070126	Protein metabolism	Globus pallidus
Catenibacterium	GO:0070125	Protein metabolism	Globus pallidus
Catenibacterium	GO:0006415	Protein metabolism	Globus pallidus
Catenibacterium	GO:0007215	Signal transduction	Globus pallidus
Catenibacterium	GO:0006835	Transport (others)	Globus pallidus
Catenibacterium	GO:0006836	Transport (others)	Globus pallidus
Catenibacterium	GO:0006399	DNA and RNA metabolism	Putamen
Catenibacterium	GO:0009451	DNA and RNA metabolism	Putamen
Catenibacterium	GO:0003735	Intracellular part	Putamen
Catenibacterium	GO:0005581	Other	Putamen
Catenibacterium	GO:0070382	Transport (others)	Putamen
Cedecea	GO:0006399	DNA and RNA metabolism	Body of the Caudate nucleus
Cedecea	GO:0005267	Ion transport	Body of the Caudate nucleus
Cedecea	GO:0071805	Ion transport	Body of the Caudate nucleus
Cedecea	GO:0008076	Ion transport	Body of the Caudate nucleus
Cedecea	GO:0034705	Ion transport	Body of the Caudate nucleus
Cedecea	GO:0034703	Ion transport	Body of the Caudate nucleus
Cedecea	GO:0005249	Ion transport	Body of the Caudate nucleus
Cedecea	GO:0005244	Ion transport	Body of the Caudate nucleus
Cedecea	GO:0015079	Ion transport	Body of the Caudate nucleus
Cedecea	GO:0022843	Ion transport	Body of the Caudate nucleus
Cedecea	GO:0060078	Membrane potential	Body of the Caudate nucleus
Cedecea	GO:0051082	Binding	Cerebellar cortex
Cedecea	GO:0043241	Cellular component organization	Cerebellar cortex
Cedecea	GO:0008033	DNA and RNA metabolism	Cerebellar cortex
Cedecea	GO:0009451	DNA and RNA metabolism	Cerebellar cortex
Cedecea	GO:0005267	Ion transport	Cerebellar cortex
Cedecea	GO:0015079	Ion transport	Cerebellar cortex
Cedecea	GO:0034705	Ion transport	Cerebellar cortex
Cedecea	GO:0034703	Ion transport	Cerebellar cortex
Cedecea	GO:0005249	Ion transport	Cerebellar cortex
Cedecea	GO:0005251	Ion transport	Cerebellar cortex
Cedecea	GO:0005244	Ion transport	Cerebellar cortex
Cedecea	GO:0008076	Ion transport	Cerebellar cortex
Cedecea	GO:0022843	Ion transport	Cerebellar cortex
Cedecea	GO:1990204	Other	Cerebellar cortex
Cedecea	GO:0070126	Protein metabolism	Cerebellar cortex
Cedecea	GO:0006414	Protein metabolism	Cerebellar cortex
Cedecea	GO:0006415	Protein metabolism	Cerebellar cortex
Cedecea	GO:0006399	DNA and RNA metabolism	Globus pallidus
Cedecea	GO:0008033	DNA and RNA metabolism	Globus pallidus
Cedecea	GO:0005267	Ion transport	Globus pallidus
Cedecea	GO:0034705	Ion transport	Globus pallidus
Cedecea	GO:0015698	Ion transport	Globus pallidus
Cedecea	GO:0071805	Ion transport	Globus pallidus
Cedecea	GO:0072509	Ion transport	Globus pallidus
Cedecea	GO:0022843	Ion transport	Globus pallidus
Cedecea	GO:0005251	Ion transport	Globus pallidus
Cedecea	GO:0015108	Ion transport	Globus pallidus
Cedecea	GO:1902476	Ion transport	Globus pallidus
Cedecea	GO:0008076	Ion transport	Globus pallidus
Cedecea	GO:0005249	Ion transport	Globus pallidus
Cedecea	GO:0005244	Ion transport	Globus pallidus
Cedecea	GO:0015079	Ion transport	Globus pallidus
Cedecea	GO:0034703	Ion transport	Globus pallidus
Cedecea	GO:0001505	Membrane potential	Globus pallidus
Cedecea	GO:0060078	Membrane potential	Globus pallidus
Cedecea	GO:0086010	Membrane potential	Globus pallidus
Cedecea	GO:0070126	Protein metabolism	Globus pallidus
Cedecea	GO:0070125	Protein metabolism	Globus pallidus
Cedecea	GO:0006415	Protein metabolism	Globus pallidus
Cedecea	GO:0007215	Signal transduction	Globus pallidus
Cedecea	GO:0006835	Transport (others)	Globus pallidus
Cedecea	GO:0007269	Transport (others)	Globus pallidus
Cedecea	GO:0006836	Transport (others)	Globus pallidus
Cedecea	GO:0005267	Ion transport	Lingual Gyrus striate
Cedecea	GO:0034703	Ion transport	Lingual Gyrus striate
Cedecea	GO:0005249	Ion transport	Lingual Gyrus striate
Cedecea	GO:0005244	Ion transport	Lingual Gyrus striate
Cedecea	GO:0022843	Ion transport	Lingual Gyrus striate
Cedecea	GO:0005516	Binding	Putamen
Cedecea	GO:0006399	DNA and RNA metabolism	Putamen
Cedecea	GO:0009451	DNA and RNA metabolism	Putamen
Cedecea	GO:0005267	Ion transport	Putamen
Cedecea	GO:0071805	Ion transport	Putamen
Cedecea	GO:0008076	Ion transport	Putamen
Cedecea	GO:0034705	Ion transport	Putamen
Cedecea	GO:0022843	Ion transport	Putamen
Cedecea	GO:0034703	Ion transport	Putamen
Cedecea	GO:0005249	Ion transport	Putamen
Cedecea	GO:0005244	Ion transport	Putamen
Cedecea	GO:0015079	Ion transport	Putamen
Cedecea	GO:0060078	Membrane potential	Putamen
Citrobacter	GO:0005267	Ion transport	Body of the Caudate nucleus
Citrobacter	GO:0071805	Ion transport	Body of the Caudate nucleus
Citrobacter	GO:0008076	Ion transport	Body of the Caudate nucleus
Citrobacter	GO:0034705	Ion transport	Body of the Caudate nucleus
Citrobacter	GO:0034702	Ion transport	Body of the Caudate nucleus
Citrobacter	GO:0022843	Ion transport	Body of the Caudate nucleus
Citrobacter	GO:0005249	Ion transport	Body of the Caudate nucleus
Citrobacter	GO:0015079	Ion transport	Body of the Caudate nucleus
Citrobacter	GO:0060078	Membrane potential	Body of the Caudate nucleus
Citrobacter	GO:0051082	Binding	Cerebellar cortex
Citrobacter	GO:0008033	DNA and RNA metabolism	Cerebellar cortex
Citrobacter	GO:0009451	DNA and RNA metabolism	Cerebellar cortex
Citrobacter	GO:0005267	Ion transport	Cerebellar cortex
Citrobacter	GO:0008076	Ion transport	Cerebellar cortex
Citrobacter	GO:0034705	Ion transport	Cerebellar cortex
Citrobacter	GO:0022843	Ion transport	Cerebellar cortex
Citrobacter	GO:0005249	Ion transport	Cerebellar cortex
Citrobacter	GO:0005251	Ion transport	Cerebellar cortex
Citrobacter	GO:0015079	Ion transport	Cerebellar cortex
Citrobacter	GO:1990204	Other	Cerebellar cortex
Citrobacter	GO:0070126	Protein metabolism	Cerebellar cortex
Citrobacter	GO:0006414	Protein metabolism	Cerebellar cortex
Citrobacter	GO:0006415	Protein metabolism	Cerebellar cortex
Citrobacter	GO:0008033	DNA and RNA metabolism	Globus pallidus
Citrobacter	GO:0005267	Ion transport	Globus pallidus
Citrobacter	GO:0008331	Ion transport	Globus pallidus
Citrobacter	GO:0034705	Ion transport	Globus pallidus
Citrobacter	GO:0072509	Ion transport	Globus pallidus
Citrobacter	GO:0015085	Ion transport	Globus pallidus
Citrobacter	GO:0071805	Ion transport	Globus pallidus
Citrobacter	GO:0022843	Ion transport	Globus pallidus
Citrobacter	GO:0015698	Ion transport	Globus pallidus
Citrobacter	GO:0008076	Ion transport	Globus pallidus
Citrobacter	GO:0005251	Ion transport	Globus pallidus
Citrobacter	GO:0005249	Ion transport	Globus pallidus
Citrobacter	GO:0015079	Ion transport	Globus pallidus
Citrobacter	GO:0051899	Membrane potential	Globus pallidus
Citrobacter	GO:0001505	Membrane potential	Globus pallidus
Citrobacter	GO:0060078	Membrane potential	Globus pallidus
Citrobacter	GO:0086010	Membrane potential	Globus pallidus
Citrobacter	GO:0070126	Protein metabolism	Globus pallidus
Citrobacter	GO:0070125	Protein metabolism	Globus pallidus
Citrobacter	GO:0006415	Protein metabolism	Globus pallidus
Citrobacter	GO:0007215	Signal transduction	Globus pallidus
Citrobacter	GO:0006835	Transport (others)	Globus pallidus
Citrobacter	GO:0007269	Transport (others)	Globus pallidus
Citrobacter	GO:0005267	Ion transport	Lingual Gyrus striate
Citrobacter	GO:0034702	Ion transport	Lingual Gyrus striate
Citrobacter	GO:0022843	Ion transport	Lingual Gyrus striate
Citrobacter	GO:0005249	Ion transport	Lingual Gyrus striate
Citrobacter	GO:0005516	Binding	Putamen
Citrobacter	GO:0009451	DNA and RNA metabolism	Putamen
Citrobacter	GO:0005267	Ion transport	Putamen
Citrobacter	GO:0071805	Ion transport	Putamen
Citrobacter	GO:0008076	Ion transport	Putamen
Citrobacter	GO:0034705	Ion transport	Putamen
Citrobacter	GO:0034702	Ion transport	Putamen
Citrobacter	GO:0005249	Ion transport	Putamen
Citrobacter	GO:0015079	Ion transport	Putamen
Citrobacter	GO:0022843	Ion transport	Putamen
Citrobacter	GO:0060078	Membrane potential	Putamen
Citrobacter	GO:0005581	Other	Putamen
Clostridium	GO:0005267	Ion transport	Body of the Caudate nucleus
Clostridium	GO:0006813	Ion transport	Body of the Caudate nucleus
Clostridium	GO:0034705	Ion transport	Body of the Caudate nucleus
Clostridium	GO:0022843	Ion transport	Body of the Caudate nucleus
Clostridium	GO:0005249	Ion transport	Body of the Caudate nucleus
Clostridium	GO:0015079	Ion transport	Body of the Caudate nucleus
Clostridium	GO:0005549	Binding	Cerebellar cortex
Clostridium	GO:0009451	DNA and RNA metabolism	Cerebellar cortex
Clostridium	GO:0005267	Ion transport	Cerebellar cortex
Clostridium	GO:0006813	Ion transport	Cerebellar cortex
Clostridium	GO:0034705	Ion transport	Cerebellar cortex
Clostridium	GO:0022843	Ion transport	Cerebellar cortex
Clostridium	GO:0005249	Ion transport	Cerebellar cortex
Clostridium	GO:0005251	Ion transport	Cerebellar cortex
Clostridium	GO:0015079	Ion transport	Cerebellar cortex
Clostridium	GO:0005549	Binding	Globus pallidus
Clostridium	GO:0005267	Ion transport	Globus pallidus
Clostridium	GO:0006813	Ion transport	Globus pallidus
Clostridium	GO:0034705	Ion transport	Globus pallidus
Clostridium	GO:0022843	Ion transport	Globus pallidus
Clostridium	GO:0005249	Ion transport	Globus pallidus
Clostridium	GO:0005251	Ion transport	Globus pallidus
Clostridium	GO:0015079	Ion transport	Globus pallidus
Clostridium	GO:0086010	Membrane potential	Globus pallidus
Clostridium	GO:0007215	Signal transduction	Globus pallidus
Clostridium	GO:0017158	Transport (others)	Globus pallidus
Clostridium	GO:0006836	Transport (others)	Globus pallidus
Clostridium	GO:0005267	Ion transport	Lingual Gyrus striate
Clostridium	GO:0022843	Ion transport	Lingual Gyrus striate
Clostridium	GO:0005249	Ion transport	Lingual Gyrus striate
Clostridium	GO:0009451	DNA and RNA metabolism	Putamen
Clostridium	GO:0005267	Ion transport	Putamen
Clostridium	GO:0006813	Ion transport	Putamen
Clostridium	GO:0034705	Ion transport	Putamen
Clostridium	GO:0022843	Ion transport	Putamen
Clostridium	GO:0005249	Ion transport	Putamen
Clostridium	GO:0015079	Ion transport	Putamen
Clostridium	GO:0005581	Other	Putamen
Collinsella	GO:0006399	DNA and RNA metabolism	Body of the Caudate nucleus
Collinsella	GO:0005267	Ion transport	Body of the Caudate nucleus
Collinsella	GO:0071805	Ion transport	Body of the Caudate nucleus
Collinsella	GO:0006813	Ion transport	Body of the Caudate nucleus
Collinsella	GO:0008076	Ion transport	Body of the Caudate nucleus
Collinsella	GO:0034705	Ion transport	Body of the Caudate nucleus
Collinsella	GO:0022843	Ion transport	Body of the Caudate nucleus
Collinsella	GO:0005249	Ion transport	Body of the Caudate nucleus
Collinsella	GO:0005244	Ion transport	Body of the Caudate nucleus
Collinsella	GO:0015079	Ion transport	Body of the Caudate nucleus
Collinsella	GO:0046942	Transport (others)	Body of the Caudate nucleus
Collinsella	GO:0051082	Binding	Cerebellar cortex
Collinsella	GO:0008033	DNA and RNA metabolism	Cerebellar cortex
Collinsella	GO:0009451	DNA and RNA metabolism	Cerebellar cortex
Collinsella	GO:0005267	Ion transport	Cerebellar cortex
Collinsella	GO:0005244	Ion transport	Cerebellar cortex
Collinsella	GO:0006813	Ion transport	Cerebellar cortex
Collinsella	GO:0008076	Ion transport	Cerebellar cortex
Collinsella	GO:0034705	Ion transport	Cerebellar cortex
Collinsella	GO:0022843	Ion transport	Cerebellar cortex
Collinsella	GO:0005249	Ion transport	Cerebellar cortex
Collinsella	GO:0005251	Ion transport	Cerebellar cortex
Collinsella	GO:0015079	Ion transport	Cerebellar cortex
Collinsella	GO:0070126	Protein metabolism	Cerebellar cortex
Collinsella	GO:0006415	Protein metabolism	Cerebellar cortex
Collinsella	GO:0006414	Protein metabolism	Cerebellar cortex
Collinsella	GO:0006399	DNA and RNA metabolism	Globus pallidus
Collinsella	GO:0008033	DNA and RNA metabolism	Globus pallidus
Collinsella	GO:0005267	Ion transport	Globus pallidus
Collinsella	GO:0034705	Ion transport	Globus pallidus
Collinsella	GO:0005251	Ion transport	Globus pallidus
Collinsella	GO:0071805	Ion transport	Globus pallidus
Collinsella	GO:0072509	Ion transport	Globus pallidus
Collinsella	GO:0022843	Ion transport	Globus pallidus
Collinsella	GO:0015698	Ion transport	Globus pallidus
Collinsella	GO:0006813	Ion transport	Globus pallidus
Collinsella	GO:0008076	Ion transport	Globus pallidus
Collinsella	GO:0005249	Ion transport	Globus pallidus
Collinsella	GO:0005244	Ion transport	Globus pallidus
Collinsella	GO:0015079	Ion transport	Globus pallidus
Collinsella	GO:0001505	Membrane potential	Globus pallidus
Collinsella	GO:0070126	Protein metabolism	Globus pallidus
Collinsella	GO:0070125	Protein metabolism	Globus pallidus
Collinsella	GO:0006415	Protein metabolism	Globus pallidus
Collinsella	GO:0007269	Transport (others)	Globus pallidus
Collinsella	GO:0006836	Transport (others)	Globus pallidus
Collinsella	GO:0005267	Ion transport	Lingual Gyrus striate
Collinsella	GO:0005244	Ion transport	Lingual Gyrus striate
Collinsella	GO:0022843	Ion transport	Lingual Gyrus striate
Collinsella	GO:0005249	Ion transport	Lingual Gyrus striate
Collinsella	GO:0005516	Binding	Putamen
Collinsella	GO:0009451	DNA and RNA metabolism	Putamen
Collinsella	GO:0006399	DNA and RNA metabolism	Putamen
Collinsella	GO:0005267	Ion transport	Putamen
Collinsella	GO:0071805	Ion transport	Putamen
Collinsella	GO:0006813	Ion transport	Putamen
Collinsella	GO:0008076	Ion transport	Putamen
Collinsella	GO:0034705	Ion transport	Putamen
Collinsella	GO:0005249	Ion transport	Putamen
Collinsella	GO:0005244	Ion transport	Putamen
Collinsella	GO:0015079	Ion transport	Putamen
Collinsella	GO:0022843	Ion transport	Putamen
Collinsella	GO:0005581	Other	Putamen
Coprobacillus	GO:0048858	Cellular component organization	Body of the Caudate nucleus
Coprobacillus	GO:0006813	Ion transport	Body of the Caudate nucleus
Coprobacillus	GO:0071805	Ion transport	Body of the Caudate nucleus
Coprobacillus	GO:0008076	Ion transport	Body of the Caudate nucleus
Coprobacillus	GO:0034705	Ion transport	Body of the Caudate nucleus
Coprobacillus	GO:0034702	Ion transport	Body of the Caudate nucleus
Coprobacillus	GO:0034703	Ion transport	Body of the Caudate nucleus
Coprobacillus	GO:0015079	Ion transport	Body of the Caudate nucleus
Coprobacillus	GO:0022843	Ion transport	Body of the Caudate nucleus
Coprobacillus	GO:0048812	Neurogenesis	Body of the Caudate nucleus
Coprobacillus	GO:0007409	Neurogenesis	Body of the Caudate nucleus
Coprobacillus	GO:0006412	Protein metabolism	Body of the Caudate nucleus
Coprobacillus	GO:0097060	Synapse	Body of the Caudate nucleus
Coprobacillus	GO:0046942	Transport (others)	Body of the Caudate nucleus
Coprobacillus	GO:0051082	Binding	Cerebellar cortex
Coprobacillus	GO:0008033	DNA and RNA metabolism	Cerebellar cortex
Coprobacillus	GO:0009451	DNA and RNA metabolism	Cerebellar cortex
Coprobacillus	GO:0006813	Ion transport	Cerebellar cortex
Coprobacillus	GO:0008076	Ion transport	Cerebellar cortex
Coprobacillus	GO:0034705	Ion transport	Cerebellar cortex
Coprobacillus	GO:0022843	Ion transport	Cerebellar cortex
Coprobacillus	GO:0005251	Ion transport	Cerebellar cortex
Coprobacillus	GO:0015079	Ion transport	Cerebellar cortex
Coprobacillus	GO:0034703	Ion transport	Cerebellar cortex
Coprobacillus	GO:1990204	Other	Cerebellar cortex
Coprobacillus	GO:0070126	Protein metabolism	Cerebellar cortex
Coprobacillus	GO:0006414	Protein metabolism	Cerebellar cortex
Coprobacillus	GO:0006415	Protein metabolism	Cerebellar cortex
Coprobacillus	GO:0006412	Protein metabolism	Cerebellar cortex
Coprobacillus	GO:0048858	Cellular component organization	Globus pallidus
Coprobacillus	GO:0008033	DNA and RNA metabolism	Globus pallidus
Coprobacillus	GO:0015698	Ion transport	Globus pallidus
Coprobacillus	GO:0008331	Ion transport	Globus pallidus
Coprobacillus	GO:0034705	Ion transport	Globus pallidus
Coprobacillus	GO:0072509	Ion transport	Globus pallidus
Coprobacillus	GO:0015085	Ion transport	Globus pallidus
Coprobacillus	GO:0071805	Ion transport	Globus pallidus
Coprobacillus	GO:0022843	Ion transport	Globus pallidus
Coprobacillus	GO:0005251	Ion transport	Globus pallidus
Coprobacillus	GO:0006813	Ion transport	Globus pallidus
Coprobacillus	GO:0008076	Ion transport	Globus pallidus
Coprobacillus	GO:0006816	Ion transport	Globus pallidus
Coprobacillus	GO:0070588	Ion transport	Globus pallidus
Coprobacillus	GO:0015079	Ion transport	Globus pallidus
Coprobacillus	GO:0034703	Ion transport	Globus pallidus
Coprobacillus	GO:0051899	Membrane potential	Globus pallidus
Coprobacillus	GO:0001505	Membrane potential	Globus pallidus
Coprobacillus	GO:0001508	Membrane potential	Globus pallidus
Coprobacillus	GO:0086010	Membrane potential	Globus pallidus
Coprobacillus	GO:0007409	Neurogenesis	Globus pallidus
Coprobacillus	GO:0048812	Neurogenesis	Globus pallidus
Coprobacillus	GO:0070126	Protein metabolism	Globus pallidus
Coprobacillus	GO:0070125	Protein metabolism	Globus pallidus
Coprobacillus	GO:0006415	Protein metabolism	Globus pallidus
Coprobacillus	GO:0007215	Signal transduction	Globus pallidus
Coprobacillus	GO:0050808	Synapse organization	Globus pallidus
Coprobacillus	GO:0050807	Synapse organization	Globus pallidus
Coprobacillus	GO:0051963	Synapse organization	Globus pallidus
Coprobacillus	GO:0006835	Transport (others)	Globus pallidus
Coprobacillus	GO:0006836	Transport (others)	Globus pallidus
Coprobacillus	GO:0034702	Ion transport	Lingual Gyrus striate
Coprobacillus	GO:0034703	Ion transport	Lingual Gyrus striate
Coprobacillus	GO:0022843	Ion transport	Lingual Gyrus striate
Coprobacillus	GO:0005516	Binding	Putamen
Coprobacillus	GO:0048858	Cellular component organization	Putamen
Coprobacillus	GO:0009451	DNA and RNA metabolism	Putamen
Coprobacillus	GO:0071805	Ion transport	Putamen
Coprobacillus	GO:0006813	Ion transport	Putamen
Coprobacillus	GO:0008076	Ion transport	Putamen
Coprobacillus	GO:0034705	Ion transport	Putamen
Coprobacillus	GO:0034702	Ion transport	Putamen
Coprobacillus	GO:0034703	Ion transport	Putamen
Coprobacillus	GO:0022843	Ion transport	Putamen
Coprobacillus	GO:0015079	Ion transport	Putamen
Coprobacillus	GO:0048812	Neurogenesis	Putamen
Coprobacillus	GO:0007409	Neurogenesis	Putamen
Coprobacillus	GO:0005581	Other	Putamen
Coprobacillus	GO:0098742	Other	Putamen
Coprobacillus	GO:0097060	Synapse	Putamen
Coprococcus	GO:0006399	DNA and RNA metabolism	Body of the Caudate nucleus
Coprococcus	GO:0005267	Ion transport	Body of the Caudate nucleus
Coprococcus	GO:0071805	Ion transport	Body of the Caudate nucleus
Coprococcus	GO:0006813	Ion transport	Body of the Caudate nucleus
Coprococcus	GO:0008076	Ion transport	Body of the Caudate nucleus
Coprococcus	GO:0034705	Ion transport	Body of the Caudate nucleus
Coprococcus	GO:0022843	Ion transport	Body of the Caudate nucleus
Coprococcus	GO:0005249	Ion transport	Body of the Caudate nucleus
Coprococcus	GO:0015079	Ion transport	Body of the Caudate nucleus
Coprococcus	GO:0007409	Neurogenesis	Body of the Caudate nucleus
Coprococcus	GO:0051082	Binding	Cerebellar cortex
Coprococcus	GO:0008033	DNA and RNA metabolism	Cerebellar cortex
Coprococcus	GO:0009451	DNA and RNA metabolism	Cerebellar cortex
Coprococcus	GO:0005267	Ion transport	Cerebellar cortex
Coprococcus	GO:0006813	Ion transport	Cerebellar cortex
Coprococcus	GO:0008076	Ion transport	Cerebellar cortex
Coprococcus	GO:0034705	Ion transport	Cerebellar cortex
Coprococcus	GO:0022843	Ion transport	Cerebellar cortex
Coprococcus	GO:0005249	Ion transport	Cerebellar cortex
Coprococcus	GO:0005251	Ion transport	Cerebellar cortex
Coprococcus	GO:0015079	Ion transport	Cerebellar cortex
Coprococcus	GO:0070126	Protein metabolism	Cerebellar cortex
Coprococcus	GO:0006415	Protein metabolism	Cerebellar cortex
Coprococcus	GO:0008033	DNA and RNA metabolism	Globus pallidus
Coprococcus	GO:0006399	DNA and RNA metabolism	Globus pallidus
Coprococcus	GO:0005267	Ion transport	Globus pallidus
Coprococcus	GO:0008331	Ion transport	Globus pallidus
Coprococcus	GO:0034705	Ion transport	Globus pallidus
Coprococcus	GO:0015698	Ion transport	Globus pallidus
Coprococcus	GO:0071805	Ion transport	Globus pallidus
Coprococcus	GO:0072509	Ion transport	Globus pallidus
Coprococcus	GO:0022843	Ion transport	Globus pallidus
Coprococcus	GO:0005251	Ion transport	Globus pallidus
Coprococcus	GO:0006813	Ion transport	Globus pallidus
Coprococcus	GO:0008076	Ion transport	Globus pallidus
Coprococcus	GO:0005249	Ion transport	Globus pallidus
Coprococcus	GO:0015079	Ion transport	Globus pallidus
Coprococcus	GO:0051899	Membrane potential	Globus pallidus
Coprococcus	GO:0001505	Membrane potential	Globus pallidus
Coprococcus	GO:0086010	Membrane potential	Globus pallidus
Coprococcus	GO:0007409	Neurogenesis	Globus pallidus
Coprococcus	GO:0070126	Protein metabolism	Globus pallidus
Coprococcus	GO:0006415	Protein metabolism	Globus pallidus
Coprococcus	GO:0050808	Synapse organization	Globus pallidus
Coprococcus	GO:0050807	Synapse organization	Globus pallidus
Coprococcus	GO:0051963	Synapse organization	Globus pallidus
Coprococcus	GO:0006835	Transport (others)	Globus pallidus
Coprococcus	GO:0006836	Transport (others)	Globus pallidus
Coprococcus	GO:0005267	Ion transport	Lingual Gyrus striate
Coprococcus	GO:0022843	Ion transport	Lingual Gyrus striate
Coprococcus	GO:0005249	Ion transport	Lingual Gyrus striate
Coprococcus	GO:0005516	Binding	Putamen
Coprococcus	GO:0009451	DNA and RNA metabolism	Putamen
Coprococcus	GO:0006399	DNA and RNA metabolism	Putamen
Coprococcus	GO:0005267	Ion transport	Putamen
Coprococcus	GO:0071805	Ion transport	Putamen
Coprococcus	GO:0006813	Ion transport	Putamen
Coprococcus	GO:0008076	Ion transport	Putamen
Coprococcus	GO:0034705	Ion transport	Putamen
Coprococcus	GO:0005249	Ion transport	Putamen
Coprococcus	GO:0015079	Ion transport	Putamen
Coprococcus	GO:0022843	Ion transport	Putamen
Coprococcus	GO:0007409	Neurogenesis	Putamen
Coprococcus	GO:0005581	Other	Putamen
Corynebacterium	GO:0006399	DNA and RNA metabolism	Body of the Caudate nucleus
Corynebacterium	GO:0005267	Ion transport	Body of the Caudate nucleus
Corynebacterium	GO:0071805	Ion transport	Body of the Caudate nucleus
Corynebacterium	GO:0015276	Ion transport	Body of the Caudate nucleus
Corynebacterium	GO:0034702	Ion transport	Body of the Caudate nucleus
Corynebacterium	GO:0034705	Ion transport	Body of the Caudate nucleus
Corynebacterium	GO:0005249	Ion transport	Body of the Caudate nucleus
Corynebacterium	GO:0005244	Ion transport	Body of the Caudate nucleus
Corynebacterium	GO:0008076	Ion transport	Body of the Caudate nucleus
Corynebacterium	GO:0022843	Ion transport	Body of the Caudate nucleus
Corynebacterium	GO:0030104	Other	Body of the Caudate nucleus
Corynebacterium	GO:0051082	Binding	Cerebellar cortex
Corynebacterium	GO:0008033	DNA and RNA metabolism	Cerebellar cortex
Corynebacterium	GO:0009451	DNA and RNA metabolism	Cerebellar cortex
Corynebacterium	GO:0005267	Ion transport	Cerebellar cortex
Corynebacterium	GO:0005244	Ion transport	Cerebellar cortex
Corynebacterium	GO:0008076	Ion transport	Cerebellar cortex
Corynebacterium	GO:0034705	Ion transport	Cerebellar cortex
Corynebacterium	GO:0022843	Ion transport	Cerebellar cortex
Corynebacterium	GO:0005249	Ion transport	Cerebellar cortex
Corynebacterium	GO:0005251	Ion transport	Cerebellar cortex
Corynebacterium	GO:0070126	Protein metabolism	Cerebellar cortex
Corynebacterium	GO:0006415	Protein metabolism	Cerebellar cortex
Corynebacterium	GO:0006414	Protein metabolism	Cerebellar cortex
Corynebacterium	GO:0006399	DNA and RNA metabolism	Globus pallidus
Corynebacterium	GO:0008033	DNA and RNA metabolism	Globus pallidus
Corynebacterium	GO:0005267	Ion transport	Globus pallidus
Corynebacterium	GO:0034705	Ion transport	Globus pallidus
Corynebacterium	GO:0005251	Ion transport	Globus pallidus
Corynebacterium	GO:0071805	Ion transport	Globus pallidus
Corynebacterium	GO:0015276	Ion transport	Globus pallidus
Corynebacterium	GO:0022843	Ion transport	Globus pallidus
Corynebacterium	GO:0015698	Ion transport	Globus pallidus
Corynebacterium	GO:0008076	Ion transport	Globus pallidus
Corynebacterium	GO:0005249	Ion transport	Globus pallidus
Corynebacterium	GO:0005244	Ion transport	Globus pallidus
Corynebacterium	GO:0001505	Membrane potential	Globus pallidus
Corynebacterium	GO:0070126	Protein metabolism	Globus pallidus
Corynebacterium	GO:0070125	Protein metabolism	Globus pallidus
Corynebacterium	GO:0006415	Protein metabolism	Globus pallidus
Corynebacterium	GO:0006835	Transport (others)	Globus pallidus
Corynebacterium	GO:0007269	Transport (others)	Globus pallidus
Corynebacterium	GO:0006836	Transport (others)	Globus pallidus
Corynebacterium	GO:0005267	Ion transport	Lingual Gyrus striate
Corynebacterium	GO:0034702	Ion transport	Lingual Gyrus striate
Corynebacterium	GO:0022843	Ion transport	Lingual Gyrus striate
Corynebacterium	GO:0005249	Ion transport	Lingual Gyrus striate
Corynebacterium	GO:0005244	Ion transport	Lingual Gyrus striate
Corynebacterium	GO:0005516	Binding	Putamen
Corynebacterium	GO:0009451	DNA and RNA metabolism	Putamen
Corynebacterium	GO:0006399	DNA and RNA metabolism	Putamen
Corynebacterium	GO:0005267	Ion transport	Putamen
Corynebacterium	GO:0071805	Ion transport	Putamen
Corynebacterium	GO:0008076	Ion transport	Putamen
Corynebacterium	GO:0034705	Ion transport	Putamen
Corynebacterium	GO:0034702	Ion transport	Putamen
Corynebacterium	GO:0015276	Ion transport	Putamen
Corynebacterium	GO:0005249	Ion transport	Putamen
Corynebacterium	GO:0022843	Ion transport	Putamen
Corynebacterium	GO:0005244	Ion transport	Putamen
Corynebacterium	GO:0005581	Other	Putamen
Corynebacterium	GO:0030104	Other	Putamen
Dermabacter	GO:0006399	DNA and RNA metabolism	Body of the Caudate nucleus
Dermabacter	GO:0005759	Intracellular part	Body of the Caudate nucleus
Dermabacter	GO:0006412	Protein metabolism	Body of the Caudate nucleus
Dermabacter	GO:0046942	Transport (others)	Body of the Caudate nucleus
Dermabacter	GO:0002474	Antigen processing	Cerebellar cortex
Dermabacter	GO:0051082	Binding	Cerebellar cortex
Dermabacter	GO:0008033	DNA and RNA metabolism	Cerebellar cortex
Dermabacter	GO:0009451	DNA and RNA metabolism	Cerebellar cortex
Dermabacter	GO:0070126	Protein metabolism	Cerebellar cortex
Dermabacter	GO:0006414	Protein metabolism	Cerebellar cortex
Dermabacter	GO:0006415	Protein metabolism	Cerebellar cortex
Dermabacter	GO:0006412	Protein metabolism	Cerebellar cortex
Dermabacter	GO:0008033	DNA and RNA metabolism	Globus pallidus
Dermabacter	GO:0006399	DNA and RNA metabolism	Globus pallidus
Dermabacter	GO:0015698	Ion transport	Globus pallidus
Dermabacter	GO:0001505	Membrane potential	Globus pallidus
Dermabacter	GO:0070126	Protein metabolism	Globus pallidus
Dermabacter	GO:0070125	Protein metabolism	Globus pallidus
Dermabacter	GO:0006415	Protein metabolism	Globus pallidus
Dermabacter	GO:0007269	Transport (others)	Globus pallidus
Dermabacter	GO:0006835	Transport (others)	Globus pallidus
Dermabacter	GO:0006836	Transport (others)	Globus pallidus
Dermabacter	GO:0006399	DNA and RNA metabolism	Putamen
Dermabacter	GO:0009451	DNA and RNA metabolism	Putamen
Dermabacter	GO:0005759	Intracellular part	Putamen
Dermabacter	GO:0005581	Other	Putamen
Desulfitobacterium	GO:0006399	DNA and RNA metabolism	Body of the Caudate nucleus
Desulfitobacterium	GO:0006813	Ion transport	Body of the Caudate nucleus
Desulfitobacterium	GO:0007409	Neurogenesis	Body of the Caudate nucleus
Desulfitobacterium	GO:0006412	Protein metabolism	Body of the Caudate nucleus
Desulfitobacterium	GO:0045211	Synapse	Body of the Caudate nucleus
Desulfitobacterium	GO:0051082	Binding	Cerebellar cortex
Desulfitobacterium	GO:0008033	DNA and RNA metabolism	Cerebellar cortex
Desulfitobacterium	GO:0009451	DNA and RNA metabolism	Cerebellar cortex
Desulfitobacterium	GO:0006813	Ion transport	Cerebellar cortex
Desulfitobacterium	GO:0006415	Protein metabolism	Cerebellar cortex
Desulfitobacterium	GO:0006412	Protein metabolism	Cerebellar cortex
Desulfitobacterium	GO:0008033	DNA and RNA metabolism	Globus pallidus
Desulfitobacterium	GO:0006399	DNA and RNA metabolism	Globus pallidus
Desulfitobacterium	GO:0006813	Ion transport	Globus pallidus
Desulfitobacterium	GO:0015698	Ion transport	Globus pallidus
Desulfitobacterium	GO:0001505	Membrane potential	Globus pallidus
Desulfitobacterium	GO:0007409	Neurogenesis	Globus pallidus
Desulfitobacterium	GO:0070125	Protein metabolism	Globus pallidus
Desulfitobacterium	GO:0006415	Protein metabolism	Globus pallidus
Desulfitobacterium	GO:0007215	Signal transduction	Globus pallidus
Desulfitobacterium	GO:0045211	Synapse	Globus pallidus
Desulfitobacterium	GO:0006835	Transport (others)	Globus pallidus
Desulfitobacterium	GO:0006399	DNA and RNA metabolism	Putamen
Desulfitobacterium	GO:0009451	DNA and RNA metabolism	Putamen
Desulfitobacterium	GO:0006813	Ion transport	Putamen
Desulfitobacterium	GO:0007409	Neurogenesis	Putamen
Desulfitobacterium	GO:0005581	Other	Putamen
Desulfitobacterium	GO:0045211	Synapse	Putamen
Desulfovibrio	GO:0006399	DNA and RNA metabolism	Body of the Caudate nucleus
Desulfovibrio	GO:0005267	Ion transport	Body of the Caudate nucleus
Desulfovibrio	GO:1902495	Ion transport	Body of the Caudate nucleus
Desulfovibrio	GO:0071805	Ion transport	Body of the Caudate nucleus
Desulfovibrio	GO:0006813	Ion transport	Body of the Caudate nucleus
Desulfovibrio	GO:0008076	Ion transport	Body of the Caudate nucleus
Desulfovibrio	GO:0034705	Ion transport	Body of the Caudate nucleus
Desulfovibrio	GO:0034703	Ion transport	Body of the Caudate nucleus
Desulfovibrio	GO:0005249	Ion transport	Body of the Caudate nucleus
Desulfovibrio	GO:0005244	Ion transport	Body of the Caudate nucleus
Desulfovibrio	GO:0015079	Ion transport	Body of the Caudate nucleus
Desulfovibrio	GO:0022843	Ion transport	Body of the Caudate nucleus
Desulfovibrio	GO:0051082	Binding	Cerebellar cortex
Desulfovibrio	GO:0008033	DNA and RNA metabolism	Cerebellar cortex
Desulfovibrio	GO:0009451	DNA and RNA metabolism	Cerebellar cortex
Desulfovibrio	GO:0005267	Ion transport	Cerebellar cortex
Desulfovibrio	GO:0005244	Ion transport	Cerebellar cortex
Desulfovibrio	GO:0006813	Ion transport	Cerebellar cortex
Desulfovibrio	GO:0008076	Ion transport	Cerebellar cortex
Desulfovibrio	GO:0034705	Ion transport	Cerebellar cortex
Desulfovibrio	GO:0022843	Ion transport	Cerebellar cortex
Desulfovibrio	GO:0005249	Ion transport	Cerebellar cortex
Desulfovibrio	GO:0005251	Ion transport	Cerebellar cortex
Desulfovibrio	GO:0015079	Ion transport	Cerebellar cortex
Desulfovibrio	GO:0034703	Ion transport	Cerebellar cortex
Desulfovibrio	GO:0070126	Protein metabolism	Cerebellar cortex
Desulfovibrio	GO:0006414	Protein metabolism	Cerebellar cortex
Desulfovibrio	GO:0006415	Protein metabolism	Cerebellar cortex
Desulfovibrio	GO:0006399	DNA and RNA metabolism	Globus pallidus
Desulfovibrio	GO:0008033	DNA and RNA metabolism	Globus pallidus
Desulfovibrio	GO:0005267	Ion transport	Globus pallidus
Desulfovibrio	GO:0034705	Ion transport	Globus pallidus
Desulfovibrio	GO:0005251	Ion transport	Globus pallidus
Desulfovibrio	GO:0071805	Ion transport	Globus pallidus
Desulfovibrio	GO:0022843	Ion transport	Globus pallidus
Desulfovibrio	GO:0015698	Ion transport	Globus pallidus
Desulfovibrio	GO:0006813	Ion transport	Globus pallidus
Desulfovibrio	GO:0008076	Ion transport	Globus pallidus
Desulfovibrio	GO:0005249	Ion transport	Globus pallidus
Desulfovibrio	GO:0005244	Ion transport	Globus pallidus
Desulfovibrio	GO:0015079	Ion transport	Globus pallidus
Desulfovibrio	GO:0034703	Ion transport	Globus pallidus
Desulfovibrio	GO:0001505	Membrane potential	Globus pallidus
Desulfovibrio	GO:0070126	Protein metabolism	Globus pallidus
Desulfovibrio	GO:0070125	Protein metabolism	Globus pallidus
Desulfovibrio	GO:0006415	Protein metabolism	Globus pallidus
Desulfovibrio	GO:0007215	Signal transduction	Globus pallidus
Desulfovibrio	GO:0050808	Synapse organization	Globus pallidus
Desulfovibrio	GO:0006835	Transport (others)	Globus pallidus
Desulfovibrio	GO:0007269	Transport (others)	Globus pallidus
Desulfovibrio	GO:0006836	Transport (others)	Globus pallidus
Desulfovibrio	GO:0005267	Ion transport	Lingual Gyrus striate
Desulfovibrio	GO:1902495	Ion transport	Lingual Gyrus striate
Desulfovibrio	GO:0034703	Ion transport	Lingual Gyrus striate
Desulfovibrio	GO:0005249	Ion transport	Lingual Gyrus striate
Desulfovibrio	GO:0005244	Ion transport	Lingual Gyrus striate
Desulfovibrio	GO:0022843	Ion transport	Lingual Gyrus striate
Desulfovibrio	GO:0005516	Binding	Putamen
Desulfovibrio	GO:0006399	DNA and RNA metabolism	Putamen
Desulfovibrio	GO:0009451	DNA and RNA metabolism	Putamen
Desulfovibrio	GO:0005267	Ion transport	Putamen
Desulfovibrio	GO:1902495	Ion transport	Putamen
Desulfovibrio	GO:0071805	Ion transport	Putamen
Desulfovibrio	GO:0006813	Ion transport	Putamen
Desulfovibrio	GO:0008076	Ion transport	Putamen
Desulfovibrio	GO:0034705	Ion transport	Putamen
Desulfovibrio	GO:0034703	Ion transport	Putamen
Desulfovibrio	GO:0005249	Ion transport	Putamen
Desulfovibrio	GO:0022843	Ion transport	Putamen
Desulfovibrio	GO:0005244	Ion transport	Putamen
Desulfovibrio	GO:0015079	Ion transport	Putamen
Desulfovibrio	GO:0005581	Other	Putamen
Dialister	GO:0006399	DNA and RNA metabolism	Body of the Caudate nucleus
Dialister	GO:0003735	Intracellular part	Body of the Caudate nucleus
Dialister	GO:0005759	Intracellular part	Body of the Caudate nucleus
Dialister	GO:0060078	Membrane potential	Body of the Caudate nucleus
Dialister	GO:0006412	Protein metabolism	Body of the Caudate nucleus
Dialister	GO:0046942	Transport (others)	Body of the Caudate nucleus
Dialister	GO:0051082	Binding	Cerebellar cortex
Dialister	GO:0043241	Cellular component organization	Cerebellar cortex
Dialister	GO:0008033	DNA and RNA metabolism	Cerebellar cortex
Dialister	GO:0009451	DNA and RNA metabolism	Cerebellar cortex
Dialister	GO:0003735	Intracellular part	Cerebellar cortex
Dialister	GO:0070126	Protein metabolism	Cerebellar cortex
Dialister	GO:0006414	Protein metabolism	Cerebellar cortex
Dialister	GO:0006415	Protein metabolism	Cerebellar cortex
Dialister	GO:0006412	Protein metabolism	Cerebellar cortex
Dialister	GO:0008033	DNA and RNA metabolism	Globus pallidus
Dialister	GO:0006399	DNA and RNA metabolism	Globus pallidus
Dialister	GO:0015698	Ion transport	Globus pallidus
Dialister	GO:0072509	Ion transport	Globus pallidus
Dialister	GO:0086010	Membrane potential	Globus pallidus
Dialister	GO:0001505	Membrane potential	Globus pallidus
Dialister	GO:0060078	Membrane potential	Globus pallidus
Dialister	GO:0070126	Protein metabolism	Globus pallidus
Dialister	GO:0070125	Protein metabolism	Globus pallidus
Dialister	GO:0006415	Protein metabolism	Globus pallidus
Dialister	GO:0007215	Signal transduction	Globus pallidus
Dialister	GO:0048786	Synapse	Globus pallidus
Dialister	GO:0007269	Transport (others)	Globus pallidus
Dialister	GO:0006836	Transport (others)	Globus pallidus
Dialister	GO:0009451	DNA and RNA metabolism	Putamen
Dialister	GO:0006399	DNA and RNA metabolism	Putamen
Dialister	GO:0003735	Intracellular part	Putamen
Dialister	GO:0005759	Intracellular part	Putamen
Dialister	GO:0060078	Membrane potential	Putamen
Dialister	GO:0005581	Other	Putamen
Dialister	GO:0070382	Transport (others)	Putamen
Dorea	GO:0005759	Intracellular part	Body of the Caudate nucleus
Dorea	GO:0005267	Ion transport	Body of the Caudate nucleus
Dorea	GO:0071805	Ion transport	Body of the Caudate nucleus
Dorea	GO:0008076	Ion transport	Body of the Caudate nucleus
Dorea	GO:0034705	Ion transport	Body of the Caudate nucleus
Dorea	GO:0034703	Ion transport	Body of the Caudate nucleus
Dorea	GO:0005249	Ion transport	Body of the Caudate nucleus
Dorea	GO:0005244	Ion transport	Body of the Caudate nucleus
Dorea	GO:0015079	Ion transport	Body of the Caudate nucleus
Dorea	GO:0022843	Ion transport	Body of the Caudate nucleus
Dorea	GO:0051082	Binding	Cerebellar cortex
Dorea	GO:0008033	DNA and RNA metabolism	Cerebellar cortex
Dorea	GO:0009451	DNA and RNA metabolism	Cerebellar cortex
Dorea	GO:0005267	Ion transport	Cerebellar cortex
Dorea	GO:0008076	Ion transport	Cerebellar cortex
Dorea	GO:0034705	Ion transport	Cerebellar cortex
Dorea	GO:0022843	Ion transport	Cerebellar cortex
Dorea	GO:0005249	Ion transport	Cerebellar cortex
Dorea	GO:0005251	Ion transport	Cerebellar cortex
Dorea	GO:0005244	Ion transport	Cerebellar cortex
Dorea	GO:0015079	Ion transport	Cerebellar cortex
Dorea	GO:0034703	Ion transport	Cerebellar cortex
Dorea	GO:0070126	Protein metabolism	Cerebellar cortex
Dorea	GO:0006414	Protein metabolism	Cerebellar cortex
Dorea	GO:0006415	Protein metabolism	Cerebellar cortex
Dorea	GO:0008033	DNA and RNA metabolism	Globus pallidus
Dorea	GO:0005267	Ion transport	Globus pallidus
Dorea	GO:0034705	Ion transport	Globus pallidus
Dorea	GO:0005251	Ion transport	Globus pallidus
Dorea	GO:0071805	Ion transport	Globus pallidus
Dorea	GO:0072509	Ion transport	Globus pallidus
Dorea	GO:0022843	Ion transport	Globus pallidus
Dorea	GO:0015698	Ion transport	Globus pallidus
Dorea	GO:0008076	Ion transport	Globus pallidus
Dorea	GO:0005249	Ion transport	Globus pallidus
Dorea	GO:0005244	Ion transport	Globus pallidus
Dorea	GO:0015079	Ion transport	Globus pallidus
Dorea	GO:0034703	Ion transport	Globus pallidus
Dorea	GO:0001505	Membrane potential	Globus pallidus
Dorea	GO:0070126	Protein metabolism	Globus pallidus
Dorea	GO:0070125	Protein metabolism	Globus pallidus
Dorea	GO:0006415	Protein metabolism	Globus pallidus
Dorea	GO:0050808	Synapse organization	Globus pallidus
Dorea	GO:0006835	Transport (others)	Globus pallidus
Dorea	GO:0007269	Transport (others)	Globus pallidus
Dorea	GO:0006836	Transport (others)	Globus pallidus
Dorea	GO:0005267	Ion transport	Lingual Gyrus striate
Dorea	GO:0034703	Ion transport	Lingual Gyrus striate
Dorea	GO:0005249	Ion transport	Lingual Gyrus striate
Dorea	GO:0005244	Ion transport	Lingual Gyrus striate
Dorea	GO:0022843	Ion transport	Lingual Gyrus striate
Dorea	GO:0005516	Binding	Putamen
Dorea	GO:0009451	DNA and RNA metabolism	Putamen
Dorea	GO:0005759	Intracellular part	Putamen
Dorea	GO:0005267	Ion transport	Putamen
Dorea	GO:0071805	Ion transport	Putamen
Dorea	GO:0008076	Ion transport	Putamen
Dorea	GO:0034705	Ion transport	Putamen
Dorea	GO:0034703	Ion transport	Putamen
Dorea	GO:0005249	Ion transport	Putamen
Dorea	GO:0022843	Ion transport	Putamen
Dorea	GO:0005244	Ion transport	Putamen
Dorea	GO:0015079	Ion transport	Putamen
Dorea	GO:0005581	Other	Putamen
Dysgonomonas	GO:0006399	DNA and RNA metabolism	Body of the Caudate nucleus
Dysgonomonas	GO:0006412	Protein metabolism	Body of the Caudate nucleus
Dysgonomonas	GO:0051082	Binding	Cerebellar cortex
Dysgonomonas	GO:0008033	DNA and RNA metabolism	Cerebellar cortex
Dysgonomonas	GO:0009451	DNA and RNA metabolism	Cerebellar cortex
Dysgonomonas	GO:1990204	Other	Cerebellar cortex
Dysgonomonas	GO:0006414	Protein metabolism	Cerebellar cortex
Dysgonomonas	GO:0006415	Protein metabolism	Cerebellar cortex
Dysgonomonas	GO:0006412	Protein metabolism	Cerebellar cortex
Dysgonomonas	GO:0008033	DNA and RNA metabolism	Globus pallidus
Dysgonomonas	GO:0004518	DNA and RNA metabolism	Globus pallidus
Dysgonomonas	GO:0006399	DNA and RNA metabolism	Globus pallidus
Dysgonomonas	GO:0006415	Protein metabolism	Globus pallidus
Dysgonomonas	GO:0006835	Transport (others)	Globus pallidus
Dysgonomonas	GO:0006399	DNA and RNA metabolism	Putamen
Dysgonomonas	GO:0009451	DNA and RNA metabolism	Putamen
Dysgonomonas	GO:0005581	Other	Putamen
Edwardsiella	GO:0006399	DNA and RNA metabolism	Body of the Caudate nucleus
Edwardsiella	GO:0005267	Ion transport	Body of the Caudate nucleus
Edwardsiella	GO:0071805	Ion transport	Body of the Caudate nucleus
Edwardsiella	GO:0008076	Ion transport	Body of the Caudate nucleus
Edwardsiella	GO:0034705	Ion transport	Body of the Caudate nucleus
Edwardsiella	GO:0034703	Ion transport	Body of the Caudate nucleus
Edwardsiella	GO:0005249	Ion transport	Body of the Caudate nucleus
Edwardsiella	GO:0005244	Ion transport	Body of the Caudate nucleus
Edwardsiella	GO:0015079	Ion transport	Body of the Caudate nucleus
Edwardsiella	GO:0022843	Ion transport	Body of the Caudate nucleus
Edwardsiella	GO:0060078	Membrane potential	Body of the Caudate nucleus
Edwardsiella	GO:0006412	Protein metabolism	Body of the Caudate nucleus
Edwardsiella	GO:0046942	Transport (others)	Body of the Caudate nucleus
Edwardsiella	GO:0051082	Binding	Cerebellar cortex
Edwardsiella	GO:0008033	DNA and RNA metabolism	Cerebellar cortex
Edwardsiella	GO:0009451	DNA and RNA metabolism	Cerebellar cortex
Edwardsiella	GO:0005267	Ion transport	Cerebellar cortex
Edwardsiella	GO:0005244	Ion transport	Cerebellar cortex
Edwardsiella	GO:0008076	Ion transport	Cerebellar cortex
Edwardsiella	GO:0034705	Ion transport	Cerebellar cortex
Edwardsiella	GO:0022843	Ion transport	Cerebellar cortex
Edwardsiella	GO:0005249	Ion transport	Cerebellar cortex
Edwardsiella	GO:0005251	Ion transport	Cerebellar cortex
Edwardsiella	GO:0015079	Ion transport	Cerebellar cortex
Edwardsiella	GO:0034703	Ion transport	Cerebellar cortex
Edwardsiella	GO:1990204	Other	Cerebellar cortex
Edwardsiella	GO:0070126	Protein metabolism	Cerebellar cortex
Edwardsiella	GO:0006414	Protein metabolism	Cerebellar cortex
Edwardsiella	GO:0006415	Protein metabolism	Cerebellar cortex
Edwardsiella	GO:0006412	Protein metabolism	Cerebellar cortex
Edwardsiella	GO:0006399	DNA and RNA metabolism	Globus pallidus
Edwardsiella	GO:0008033	DNA and RNA metabolism	Globus pallidus
Edwardsiella	GO:0005267	Ion transport	Globus pallidus
Edwardsiella	GO:0008331	Ion transport	Globus pallidus
Edwardsiella	GO:0034705	Ion transport	Globus pallidus
Edwardsiella	GO:0015698	Ion transport	Globus pallidus
Edwardsiella	GO:0071805	Ion transport	Globus pallidus
Edwardsiella	GO:0072509	Ion transport	Globus pallidus
Edwardsiella	GO:0022843	Ion transport	Globus pallidus
Edwardsiella	GO:0005251	Ion transport	Globus pallidus
Edwardsiella	GO:0015108	Ion transport	Globus pallidus
Edwardsiella	GO:1902476	Ion transport	Globus pallidus
Edwardsiella	GO:0008076	Ion transport	Globus pallidus
Edwardsiella	GO:0006821	Ion transport	Globus pallidus
Edwardsiella	GO:0005249	Ion transport	Globus pallidus
Edwardsiella	GO:0005244	Ion transport	Globus pallidus
Edwardsiella	GO:0015079	Ion transport	Globus pallidus
Edwardsiella	GO:0034703	Ion transport	Globus pallidus
Edwardsiella	GO:0051899	Membrane potential	Globus pallidus
Edwardsiella	GO:0001505	Membrane potential	Globus pallidus
Edwardsiella	GO:0060078	Membrane potential	Globus pallidus
Edwardsiella	GO:0086010	Membrane potential	Globus pallidus
Edwardsiella	GO:0070126	Protein metabolism	Globus pallidus
Edwardsiella	GO:0070125	Protein metabolism	Globus pallidus
Edwardsiella	GO:0006415	Protein metabolism	Globus pallidus
Edwardsiella	GO:0006835	Transport (others)	Globus pallidus
Edwardsiella	GO:0007269	Transport (others)	Globus pallidus
Edwardsiella	GO:0006836	Transport (others)	Globus pallidus
Edwardsiella	GO:0005267	Ion transport	Lingual Gyrus striate
Edwardsiella	GO:0034703	Ion transport	Lingual Gyrus striate
Edwardsiella	GO:0005249	Ion transport	Lingual Gyrus striate
Edwardsiella	GO:0005244	Ion transport	Lingual Gyrus striate
Edwardsiella	GO:0022843	Ion transport	Lingual Gyrus striate
Edwardsiella	GO:0006399	DNA and RNA metabolism	Putamen
Edwardsiella	GO:0009451	DNA and RNA metabolism	Putamen
Edwardsiella	GO:0005267	Ion transport	Putamen
Edwardsiella	GO:0071805	Ion transport	Putamen
Edwardsiella	GO:0008076	Ion transport	Putamen
Edwardsiella	GO:0034705	Ion transport	Putamen
Edwardsiella	GO:0034703	Ion transport	Putamen
Edwardsiella	GO:0005249	Ion transport	Putamen
Edwardsiella	GO:0005244	Ion transport	Putamen
Edwardsiella	GO:0015079	Ion transport	Putamen
Edwardsiella	GO:0022843	Ion transport	Putamen
Edwardsiella	GO:0060078	Membrane potential	Putamen
Edwardsiella	GO:0005581	Other	Putamen
Eggerthella	GO:0006399	DNA and RNA metabolism	Body of the Caudate nucleus
Eggerthella	GO:0005267	Ion transport	Body of the Caudate nucleus
Eggerthella	GO:0071805	Ion transport	Body of the Caudate nucleus
Eggerthella	GO:0006813	Ion transport	Body of the Caudate nucleus
Eggerthella	GO:0008076	Ion transport	Body of the Caudate nucleus
Eggerthella	GO:0034705	Ion transport	Body of the Caudate nucleus
Eggerthella	GO:0034703	Ion transport	Body of the Caudate nucleus
Eggerthella	GO:0005249	Ion transport	Body of the Caudate nucleus
Eggerthella	GO:0005244	Ion transport	Body of the Caudate nucleus
Eggerthella	GO:0015079	Ion transport	Body of the Caudate nucleus
Eggerthella	GO:0022843	Ion transport	Body of the Caudate nucleus
Eggerthella	GO:0060078	Membrane potential	Body of the Caudate nucleus
Eggerthella	GO:0006412	Protein metabolism	Body of the Caudate nucleus
Eggerthella	GO:0051082	Binding	Cerebellar cortex
Eggerthella	GO:0008033	DNA and RNA metabolism	Cerebellar cortex
Eggerthella	GO:0009451	DNA and RNA metabolism	Cerebellar cortex
Eggerthella	GO:0005267	Ion transport	Cerebellar cortex
Eggerthella	GO:0005244	Ion transport	Cerebellar cortex
Eggerthella	GO:0006813	Ion transport	Cerebellar cortex
Eggerthella	GO:0008076	Ion transport	Cerebellar cortex
Eggerthella	GO:0034705	Ion transport	Cerebellar cortex
Eggerthella	GO:0022843	Ion transport	Cerebellar cortex
Eggerthella	GO:0005249	Ion transport	Cerebellar cortex
Eggerthella	GO:0005251	Ion transport	Cerebellar cortex
Eggerthella	GO:0015079	Ion transport	Cerebellar cortex
Eggerthella	GO:0034703	Ion transport	Cerebellar cortex
Eggerthella	GO:1990204	Other	Cerebellar cortex
Eggerthella	GO:0070126	Protein metabolism	Cerebellar cortex
Eggerthella	GO:0006414	Protein metabolism	Cerebellar cortex
Eggerthella	GO:0006415	Protein metabolism	Cerebellar cortex
Eggerthella	GO:0006412	Protein metabolism	Cerebellar cortex
Eggerthella	GO:0006399	DNA and RNA metabolism	Globus pallidus
Eggerthella	GO:0008033	DNA and RNA metabolism	Globus pallidus
Eggerthella	GO:0005267	Ion transport	Globus pallidus
Eggerthella	GO:0015698	Ion transport	Globus pallidus
Eggerthella	GO:0008331	Ion transport	Globus pallidus
Eggerthella	GO:0034705	Ion transport	Globus pallidus
Eggerthella	GO:0015085	Ion transport	Globus pallidus
Eggerthella	GO:0071805	Ion transport	Globus pallidus
Eggerthella	GO:0072509	Ion transport	Globus pallidus
Eggerthella	GO:0022843	Ion transport	Globus pallidus
Eggerthella	GO:0005251	Ion transport	Globus pallidus
Eggerthella	GO:0006813	Ion transport	Globus pallidus
Eggerthella	GO:0008076	Ion transport	Globus pallidus
Eggerthella	GO:0070588	Ion transport	Globus pallidus
Eggerthella	GO:0005891	Ion transport	Globus pallidus
Eggerthella	GO:0005249	Ion transport	Globus pallidus
Eggerthella	GO:0005244	Ion transport	Globus pallidus
Eggerthella	GO:0015079	Ion transport	Globus pallidus
Eggerthella	GO:0034703	Ion transport	Globus pallidus
Eggerthella	GO:0051899	Membrane potential	Globus pallidus
Eggerthella	GO:0001505	Membrane potential	Globus pallidus
Eggerthella	GO:0060078	Membrane potential	Globus pallidus
Eggerthella	GO:0086010	Membrane potential	Globus pallidus
Eggerthella	GO:0070126	Protein metabolism	Globus pallidus
Eggerthella	GO:0070125	Protein metabolism	Globus pallidus
Eggerthella	GO:0006415	Protein metabolism	Globus pallidus
Eggerthella	GO:0006835	Transport (others)	Globus pallidus
Eggerthella	GO:0006836	Transport (others)	Globus pallidus
Eggerthella	GO:0005267	Ion transport	Lingual Gyrus striate
Eggerthella	GO:0034703	Ion transport	Lingual Gyrus striate
Eggerthella	GO:0005249	Ion transport	Lingual Gyrus striate
Eggerthella	GO:0005244	Ion transport	Lingual Gyrus striate
Eggerthella	GO:0022843	Ion transport	Lingual Gyrus striate
Eggerthella	GO:0006399	DNA and RNA metabolism	Putamen
Eggerthella	GO:0009451	DNA and RNA metabolism	Putamen
Eggerthella	GO:0005267	Ion transport	Putamen
Eggerthella	GO:0071805	Ion transport	Putamen
Eggerthella	GO:0006813	Ion transport	Putamen
Eggerthella	GO:0008076	Ion transport	Putamen
Eggerthella	GO:0034705	Ion transport	Putamen
Eggerthella	GO:0034703	Ion transport	Putamen
Eggerthella	GO:0005249	Ion transport	Putamen
Eggerthella	GO:0005244	Ion transport	Putamen
Eggerthella	GO:0015079	Ion transport	Putamen
Eggerthella	GO:0022843	Ion transport	Putamen
Eggerthella	GO:0060078	Membrane potential	Putamen
Eggerthella	GO:0005581	Other	Putamen
Enterobacter	GO:0005267	Ion transport	Body of the Caudate nucleus
Enterobacter	GO:0071805	Ion transport	Body of the Caudate nucleus
Enterobacter	GO:0008076	Ion transport	Body of the Caudate nucleus
Enterobacter	GO:0034705	Ion transport	Body of the Caudate nucleus
Enterobacter	GO:0034703	Ion transport	Body of the Caudate nucleus
Enterobacter	GO:0005249	Ion transport	Body of the Caudate nucleus
Enterobacter	GO:0005244	Ion transport	Body of the Caudate nucleus
Enterobacter	GO:0015079	Ion transport	Body of the Caudate nucleus
Enterobacter	GO:0022843	Ion transport	Body of the Caudate nucleus
Enterobacter	GO:0060078	Membrane potential	Body of the Caudate nucleus
Enterobacter	GO:0051082	Binding	Cerebellar cortex
Enterobacter	GO:0008033	DNA and RNA metabolism	Cerebellar cortex
Enterobacter	GO:0009451	DNA and RNA metabolism	Cerebellar cortex
Enterobacter	GO:0005267	Ion transport	Cerebellar cortex
Enterobacter	GO:0005244	Ion transport	Cerebellar cortex
Enterobacter	GO:0008076	Ion transport	Cerebellar cortex
Enterobacter	GO:0034705	Ion transport	Cerebellar cortex
Enterobacter	GO:0022843	Ion transport	Cerebellar cortex
Enterobacter	GO:0005249	Ion transport	Cerebellar cortex
Enterobacter	GO:0005251	Ion transport	Cerebellar cortex
Enterobacter	GO:0015079	Ion transport	Cerebellar cortex
Enterobacter	GO:0034703	Ion transport	Cerebellar cortex
Enterobacter	GO:1990204	Other	Cerebellar cortex
Enterobacter	GO:0070126	Protein metabolism	Cerebellar cortex
Enterobacter	GO:0006414	Protein metabolism	Cerebellar cortex
Enterobacter	GO:0006415	Protein metabolism	Cerebellar cortex
Enterobacter	GO:0008033	DNA and RNA metabolism	Globus pallidus
Enterobacter	GO:0005267	Ion transport	Globus pallidus
Enterobacter	GO:0008331	Ion transport	Globus pallidus
Enterobacter	GO:0034705	Ion transport	Globus pallidus
Enterobacter	GO:0015698	Ion transport	Globus pallidus
Enterobacter	GO:0071805	Ion transport	Globus pallidus
Enterobacter	GO:0072509	Ion transport	Globus pallidus
Enterobacter	GO:0022843	Ion transport	Globus pallidus
Enterobacter	GO:0005251	Ion transport	Globus pallidus
Enterobacter	GO:0015108	Ion transport	Globus pallidus
Enterobacter	GO:1902476	Ion transport	Globus pallidus
Enterobacter	GO:0008076	Ion transport	Globus pallidus
Enterobacter	GO:0006821	Ion transport	Globus pallidus
Enterobacter	GO:0005249	Ion transport	Globus pallidus
Enterobacter	GO:0005244	Ion transport	Globus pallidus
Enterobacter	GO:0015079	Ion transport	Globus pallidus
Enterobacter	GO:0034703	Ion transport	Globus pallidus
Enterobacter	GO:0051899	Membrane potential	Globus pallidus
Enterobacter	GO:0001505	Membrane potential	Globus pallidus
Enterobacter	GO:0060078	Membrane potential	Globus pallidus
Enterobacter	GO:0086010	Membrane potential	Globus pallidus
Enterobacter	GO:0070126	Protein metabolism	Globus pallidus
Enterobacter	GO:0070125	Protein metabolism	Globus pallidus
Enterobacter	GO:0006415	Protein metabolism	Globus pallidus
Enterobacter	GO:0007215	Signal transduction	Globus pallidus
Enterobacter	GO:0006835	Transport (others)	Globus pallidus
Enterobacter	GO:0007269	Transport (others)	Globus pallidus
Enterobacter	GO:0006836	Transport (others)	Globus pallidus
Enterobacter	GO:0005267	Ion transport	Lingual Gyrus striate
Enterobacter	GO:0034703	Ion transport	Lingual Gyrus striate
Enterobacter	GO:0005249	Ion transport	Lingual Gyrus striate
Enterobacter	GO:0005244	Ion transport	Lingual Gyrus striate
Enterobacter	GO:0022843	Ion transport	Lingual Gyrus striate
Enterobacter	GO:0009451	DNA and RNA metabolism	Putamen
Enterobacter	GO:0005267	Ion transport	Putamen
Enterobacter	GO:0071805	Ion transport	Putamen
Enterobacter	GO:0008076	Ion transport	Putamen
Enterobacter	GO:0034705	Ion transport	Putamen
Enterobacter	GO:0034703	Ion transport	Putamen
Enterobacter	GO:0005249	Ion transport	Putamen
Enterobacter	GO:0005244	Ion transport	Putamen
Enterobacter	GO:0015079	Ion transport	Putamen
Enterobacter	GO:0022843	Ion transport	Putamen
Enterobacter	GO:0060078	Membrane potential	Putamen
Enterobacter	GO:0005581	Other	Putamen
Enterobacteriaceae	GO:0006399	DNA and RNA metabolism	Body of the Caudate nucleus
Enterobacteriaceae	GO:0005267	Ion transport	Body of the Caudate nucleus
Enterobacteriaceae	GO:0006813	Ion transport	Body of the Caudate nucleus
Enterobacteriaceae	GO:0008076	Ion transport	Body of the Caudate nucleus
Enterobacteriaceae	GO:0034705	Ion transport	Body of the Caudate nucleus
Enterobacteriaceae	GO:0022843	Ion transport	Body of the Caudate nucleus
Enterobacteriaceae	GO:0005249	Ion transport	Body of the Caudate nucleus
Enterobacteriaceae	GO:0015079	Ion transport	Body of the Caudate nucleus
Enterobacteriaceae	GO:0060078	Membrane potential	Body of the Caudate nucleus
Enterobacteriaceae	GO:0051082	Binding	Cerebellar cortex
Enterobacteriaceae	GO:0043241	Cellular component organization	Cerebellar cortex
Enterobacteriaceae	GO:0008033	DNA and RNA metabolism	Cerebellar cortex
Enterobacteriaceae	GO:0005267	Ion transport	Cerebellar cortex
Enterobacteriaceae	GO:0006813	Ion transport	Cerebellar cortex
Enterobacteriaceae	GO:0008076	Ion transport	Cerebellar cortex
Enterobacteriaceae	GO:0034705	Ion transport	Cerebellar cortex
Enterobacteriaceae	GO:0022843	Ion transport	Cerebellar cortex
Enterobacteriaceae	GO:0005249	Ion transport	Cerebellar cortex
Enterobacteriaceae	GO:0005251	Ion transport	Cerebellar cortex
Enterobacteriaceae	GO:0015079	Ion transport	Cerebellar cortex
Enterobacteriaceae	GO:1990204	Other	Cerebellar cortex
Enterobacteriaceae	GO:0070126	Protein metabolism	Cerebellar cortex
Enterobacteriaceae	GO:0006414	Protein metabolism	Cerebellar cortex
Enterobacteriaceae	GO:0006415	Protein metabolism	Cerebellar cortex
Enterobacteriaceae	GO:0008033	DNA and RNA metabolism	Globus pallidus
Enterobacteriaceae	GO:0006399	DNA and RNA metabolism	Globus pallidus
Enterobacteriaceae	GO:0005267	Ion transport	Globus pallidus
Enterobacteriaceae	GO:0008331	Ion transport	Globus pallidus
Enterobacteriaceae	GO:0034705	Ion transport	Globus pallidus
Enterobacteriaceae	GO:0022843	Ion transport	Globus pallidus
Enterobacteriaceae	GO:0005251	Ion transport	Globus pallidus
Enterobacteriaceae	GO:0015108	Ion transport	Globus pallidus
Enterobacteriaceae	GO:0006813	Ion transport	Globus pallidus
Enterobacteriaceae	GO:1902476	Ion transport	Globus pallidus
Enterobacteriaceae	GO:0008076	Ion transport	Globus pallidus
Enterobacteriaceae	GO:0006821	Ion transport	Globus pallidus
Enterobacteriaceae	GO:0005249	Ion transport	Globus pallidus
Enterobacteriaceae	GO:0015079	Ion transport	Globus pallidus
Enterobacteriaceae	GO:0051899	Membrane potential	Globus pallidus
Enterobacteriaceae	GO:0001505	Membrane potential	Globus pallidus
Enterobacteriaceae	GO:0060078	Membrane potential	Globus pallidus
Enterobacteriaceae	GO:0086010	Membrane potential	Globus pallidus
Enterobacteriaceae	GO:0070126	Protein metabolism	Globus pallidus
Enterobacteriaceae	GO:0070125	Protein metabolism	Globus pallidus
Enterobacteriaceae	GO:0006415	Protein metabolism	Globus pallidus
Enterobacteriaceae	GO:0006835	Transport (others)	Globus pallidus
Enterobacteriaceae	GO:0006836	Transport (others)	Globus pallidus
Enterobacteriaceae	GO:0005267	Ion transport	Lingual Gyrus striate
Enterobacteriaceae	GO:0022843	Ion transport	Lingual Gyrus striate
Enterobacteriaceae	GO:0005249	Ion transport	Lingual Gyrus striate
Enterobacteriaceae	GO:0006399	DNA and RNA metabolism	Putamen
Enterobacteriaceae	GO:0005267	Ion transport	Putamen
Enterobacteriaceae	GO:0006813	Ion transport	Putamen
Enterobacteriaceae	GO:0008076	Ion transport	Putamen
Enterobacteriaceae	GO:0034705	Ion transport	Putamen
Enterobacteriaceae	GO:0022843	Ion transport	Putamen
Enterobacteriaceae	GO:0005249	Ion transport	Putamen
Enterobacteriaceae	GO:0015079	Ion transport	Putamen
Enterobacteriaceae	GO:0060078	Membrane potential	Putamen
Enterobacteriaceae	GO:0005581	Other	Putamen
Enterococcus	GO:0006399	DNA and RNA metabolism	Body of the Caudate nucleus
Enterococcus	GO:0005267	Ion transport	Body of the Caudate nucleus
Enterococcus	GO:0071805	Ion transport	Body of the Caudate nucleus
Enterococcus	GO:0008076	Ion transport	Body of the Caudate nucleus
Enterococcus	GO:0034705	Ion transport	Body of the Caudate nucleus
Enterococcus	GO:0005249	Ion transport	Body of the Caudate nucleus
Enterococcus	GO:0005244	Ion transport	Body of the Caudate nucleus
Enterococcus	GO:0015079	Ion transport	Body of the Caudate nucleus
Enterococcus	GO:0007409	Neurogenesis	Body of the Caudate nucleus
Enterococcus	GO:0006412	Protein metabolism	Body of the Caudate nucleus
Enterococcus	GO:0008033	DNA and RNA metabolism	Cerebellar cortex
Enterococcus	GO:0009451	DNA and RNA metabolism	Cerebellar cortex
Enterococcus	GO:0005267	Ion transport	Cerebellar cortex
Enterococcus	GO:0005244	Ion transport	Cerebellar cortex
Enterococcus	GO:0008076	Ion transport	Cerebellar cortex
Enterococcus	GO:0034705	Ion transport	Cerebellar cortex
Enterococcus	GO:0005249	Ion transport	Cerebellar cortex
Enterococcus	GO:0005251	Ion transport	Cerebellar cortex
Enterococcus	GO:0015079	Ion transport	Cerebellar cortex
Enterococcus	GO:0070126	Protein metabolism	Cerebellar cortex
Enterococcus	GO:0006415	Protein metabolism	Cerebellar cortex
Enterococcus	GO:0006412	Protein metabolism	Cerebellar cortex
Enterococcus	GO:0006399	DNA and RNA metabolism	Globus pallidus
Enterococcus	GO:0008033	DNA and RNA metabolism	Globus pallidus
Enterococcus	GO:0005267	Ion transport	Globus pallidus
Enterococcus	GO:0008331	Ion transport	Globus pallidus
Enterococcus	GO:0034705	Ion transport	Globus pallidus
Enterococcus	GO:0005251	Ion transport	Globus pallidus
Enterococcus	GO:0015085	Ion transport	Globus pallidus
Enterococcus	GO:0071805	Ion transport	Globus pallidus
Enterococcus	GO:0072509	Ion transport	Globus pallidus
Enterococcus	GO:0015698	Ion transport	Globus pallidus
Enterococcus	GO:0008076	Ion transport	Globus pallidus
Enterococcus	GO:0005249	Ion transport	Globus pallidus
Enterococcus	GO:0005244	Ion transport	Globus pallidus
Enterococcus	GO:0015079	Ion transport	Globus pallidus
Enterococcus	GO:0051899	Membrane potential	Globus pallidus
Enterococcus	GO:0086010	Membrane potential	Globus pallidus
Enterococcus	GO:0007409	Neurogenesis	Globus pallidus
Enterococcus	GO:0061337	Other	Globus pallidus
Enterococcus	GO:0070126	Protein metabolism	Globus pallidus
Enterococcus	GO:0006415	Protein metabolism	Globus pallidus
Enterococcus	GO:0007269	Transport (others)	Globus pallidus
Enterococcus	GO:0006835	Transport (others)	Globus pallidus
Enterococcus	GO:0006836	Transport (others)	Globus pallidus
Enterococcus	GO:0005267	Ion transport	Lingual Gyrus striate
Enterococcus	GO:0005244	Ion transport	Lingual Gyrus striate
Enterococcus	GO:0005249	Ion transport	Lingual Gyrus striate
Enterococcus	GO:0006399	DNA and RNA metabolism	Putamen
Enterococcus	GO:0009451	DNA and RNA metabolism	Putamen
Enterococcus	GO:0005267	Ion transport	Putamen
Enterococcus	GO:0071805	Ion transport	Putamen
Enterococcus	GO:0008076	Ion transport	Putamen
Enterococcus	GO:0034705	Ion transport	Putamen
Enterococcus	GO:0005249	Ion transport	Putamen
Enterococcus	GO:0005244	Ion transport	Putamen
Enterococcus	GO:0015079	Ion transport	Putamen
Enterococcus	GO:0007409	Neurogenesis	Putamen
Enterococcus	GO:0005581	Other	Putamen
Enterococcus	GO:0061337	Other	Putamen
Erysipelatoclostridium	GO:0051082	Binding	Cerebellar cortex
Erysipelatoclostridium	GO:0008033	DNA and RNA metabolism	Cerebellar cortex
Erysipelatoclostridium	GO:0009451	DNA and RNA metabolism	Cerebellar cortex
Erysipelatoclostridium	GO:1990204	Other	Cerebellar cortex
Erysipelatoclostridium	GO:0070126	Protein metabolism	Cerebellar cortex
Erysipelatoclostridium	GO:0006414	Protein metabolism	Cerebellar cortex
Erysipelatoclostridium	GO:0006415	Protein metabolism	Cerebellar cortex
Erysipelatoclostridium	GO:0008033	DNA and RNA metabolism	Globus pallidus
Erysipelatoclostridium	GO:0072509	Ion transport	Globus pallidus
Erysipelatoclostridium	GO:0015698	Ion transport	Globus pallidus
Erysipelatoclostridium	GO:0001505	Membrane potential	Globus pallidus
Erysipelatoclostridium	GO:0070126	Protein metabolism	Globus pallidus
Erysipelatoclostridium	GO:0070125	Protein metabolism	Globus pallidus
Erysipelatoclostridium	GO:0006415	Protein metabolism	Globus pallidus
Erysipelatoclostridium	GO:0006835	Transport (others)	Globus pallidus
Erysipelatoclostridium	GO:0006836	Transport (others)	Globus pallidus
Erysipelatoclostridium	GO:0009451	DNA and RNA metabolism	Putamen
Erysipelatoclostridium	GO:0005581	Other	Putamen
Erysipelotrichaceae	GO:0048858	Cellular component organization	Body of the Caudate nucleus
Erysipelotrichaceae	GO:0006399	DNA and RNA metabolism	Body of the Caudate nucleus
Erysipelotrichaceae	GO:0005267	Ion transport	Body of the Caudate nucleus
Erysipelotrichaceae	GO:0005261	Ion transport	Body of the Caudate nucleus
Erysipelotrichaceae	GO:0071805	Ion transport	Body of the Caudate nucleus
Erysipelotrichaceae	GO:0006813	Ion transport	Body of the Caudate nucleus
Erysipelotrichaceae	GO:0008076	Ion transport	Body of the Caudate nucleus
Erysipelotrichaceae	GO:0034705	Ion transport	Body of the Caudate nucleus
Erysipelotrichaceae	GO:0022843	Ion transport	Body of the Caudate nucleus
Erysipelotrichaceae	GO:0005249	Ion transport	Body of the Caudate nucleus
Erysipelotrichaceae	GO:0015079	Ion transport	Body of the Caudate nucleus
Erysipelotrichaceae	GO:0060078	Membrane potential	Body of the Caudate nucleus
Erysipelotrichaceae	GO:0007409	Neurogenesis	Body of the Caudate nucleus
Erysipelotrichaceae	GO:0006412	Protein metabolism	Body of the Caudate nucleus
Erysipelotrichaceae	GO:0051082	Binding	Cerebellar cortex
Erysipelotrichaceae	GO:0008033	DNA and RNA metabolism	Cerebellar cortex
Erysipelotrichaceae	GO:0005267	Ion transport	Cerebellar cortex
Erysipelotrichaceae	GO:0006813	Ion transport	Cerebellar cortex
Erysipelotrichaceae	GO:0008076	Ion transport	Cerebellar cortex
Erysipelotrichaceae	GO:0034705	Ion transport	Cerebellar cortex
Erysipelotrichaceae	GO:0022843	Ion transport	Cerebellar cortex
Erysipelotrichaceae	GO:0005249	Ion transport	Cerebellar cortex
Erysipelotrichaceae	GO:0005251	Ion transport	Cerebellar cortex
Erysipelotrichaceae	GO:0015079	Ion transport	Cerebellar cortex
Erysipelotrichaceae	GO:0006414	Protein metabolism	Cerebellar cortex
Erysipelotrichaceae	GO:0006415	Protein metabolism	Cerebellar cortex
Erysipelotrichaceae	GO:0006412	Protein metabolism	Cerebellar cortex
Erysipelotrichaceae	GO:0048858	Cellular component organization	Globus pallidus
Erysipelotrichaceae	GO:0008033	DNA and RNA metabolism	Globus pallidus
Erysipelotrichaceae	GO:0006399	DNA and RNA metabolism	Globus pallidus
Erysipelotrichaceae	GO:0005267	Ion transport	Globus pallidus
Erysipelotrichaceae	GO:0005261	Ion transport	Globus pallidus
Erysipelotrichaceae	GO:0008331	Ion transport	Globus pallidus
Erysipelotrichaceae	GO:0034705	Ion transport	Globus pallidus
Erysipelotrichaceae	GO:0071805	Ion transport	Globus pallidus
Erysipelotrichaceae	GO:0072509	Ion transport	Globus pallidus
Erysipelotrichaceae	GO:0022843	Ion transport	Globus pallidus
Erysipelotrichaceae	GO:0005251	Ion transport	Globus pallidus
Erysipelotrichaceae	GO:0006813	Ion transport	Globus pallidus
Erysipelotrichaceae	GO:0008076	Ion transport	Globus pallidus
Erysipelotrichaceae	GO:0005249	Ion transport	Globus pallidus
Erysipelotrichaceae	GO:0015079	Ion transport	Globus pallidus
Erysipelotrichaceae	GO:0051899	Membrane potential	Globus pallidus
Erysipelotrichaceae	GO:0001505	Membrane potential	Globus pallidus
Erysipelotrichaceae	GO:0060078	Membrane potential	Globus pallidus
Erysipelotrichaceae	GO:0086010	Membrane potential	Globus pallidus
Erysipelotrichaceae	GO:0007409	Neurogenesis	Globus pallidus
Erysipelotrichaceae	GO:0006415	Protein metabolism	Globus pallidus
Erysipelotrichaceae	GO:0006836	Transport (others)	Globus pallidus
Erysipelotrichaceae	GO:0005267	Ion transport	Lingual Gyrus striate
Erysipelotrichaceae	GO:0005261	Ion transport	Lingual Gyrus striate
Erysipelotrichaceae	GO:0022843	Ion transport	Lingual Gyrus striate
Erysipelotrichaceae	GO:0005249	Ion transport	Lingual Gyrus striate
Erysipelotrichaceae	GO:0005261	Ion transport	Postcentral Gyrus central Sulcus
Erysipelotrichaceae	GO:0048858	Cellular component organization	Putamen
Erysipelotrichaceae	GO:0006399	DNA and RNA metabolism	Putamen
Erysipelotrichaceae	GO:0005267	Ion transport	Putamen
Erysipelotrichaceae	GO:0071805	Ion transport	Putamen
Erysipelotrichaceae	GO:0006813	Ion transport	Putamen
Erysipelotrichaceae	GO:0008076	Ion transport	Putamen
Erysipelotrichaceae	GO:0034705	Ion transport	Putamen
Erysipelotrichaceae	GO:0022843	Ion transport	Putamen
Erysipelotrichaceae	GO:0005249	Ion transport	Putamen
Erysipelotrichaceae	GO:0015079	Ion transport	Putamen
Erysipelotrichaceae	GO:0060078	Membrane potential	Putamen
Erysipelotrichaceae	GO:0007409	Neurogenesis	Putamen
Erysipelotrichaceae	GO:0005581	Other	Putamen
Escherichia	GO:0005267	Ion transport	Body of the Caudate nucleus
Escherichia	GO:0071805	Ion transport	Body of the Caudate nucleus
Escherichia	GO:0006813	Ion transport	Body of the Caudate nucleus
Escherichia	GO:0008076	Ion transport	Body of the Caudate nucleus
Escherichia	GO:0034705	Ion transport	Body of the Caudate nucleus
Escherichia	GO:0022843	Ion transport	Body of the Caudate nucleus
Escherichia	GO:0005249	Ion transport	Body of the Caudate nucleus
Escherichia	GO:0005244	Ion transport	Body of the Caudate nucleus
Escherichia	GO:0015079	Ion transport	Body of the Caudate nucleus
Escherichia	GO:0007409	Neurogenesis	Body of the Caudate nucleus
Escherichia	GO:0051082	Binding	Cerebellar cortex
Escherichia	GO:0008033	DNA and RNA metabolism	Cerebellar cortex
Escherichia	GO:0009451	DNA and RNA metabolism	Cerebellar cortex
Escherichia	GO:0005267	Ion transport	Cerebellar cortex
Escherichia	GO:0005244	Ion transport	Cerebellar cortex
Escherichia	GO:0006813	Ion transport	Cerebellar cortex
Escherichia	GO:0008076	Ion transport	Cerebellar cortex
Escherichia	GO:0034705	Ion transport	Cerebellar cortex
Escherichia	GO:0022843	Ion transport	Cerebellar cortex
Escherichia	GO:0005249	Ion transport	Cerebellar cortex
Escherichia	GO:0005251	Ion transport	Cerebellar cortex
Escherichia	GO:0015079	Ion transport	Cerebellar cortex
Escherichia	GO:0006415	Protein metabolism	Cerebellar cortex
Escherichia	GO:0006414	Protein metabolism	Cerebellar cortex
Escherichia	GO:0008033	DNA and RNA metabolism	Globus pallidus
Escherichia	GO:0005267	Ion transport	Globus pallidus
Escherichia	GO:0034705	Ion transport	Globus pallidus
Escherichia	GO:0005251	Ion transport	Globus pallidus
Escherichia	GO:0071805	Ion transport	Globus pallidus
Escherichia	GO:0072509	Ion transport	Globus pallidus
Escherichia	GO:0022843	Ion transport	Globus pallidus
Escherichia	GO:0015698	Ion transport	Globus pallidus
Escherichia	GO:0006813	Ion transport	Globus pallidus
Escherichia	GO:0008076	Ion transport	Globus pallidus
Escherichia	GO:0005249	Ion transport	Globus pallidus
Escherichia	GO:0005244	Ion transport	Globus pallidus
Escherichia	GO:0015079	Ion transport	Globus pallidus
Escherichia	GO:0086010	Membrane potential	Globus pallidus
Escherichia	GO:0007409	Neurogenesis	Globus pallidus
Escherichia	GO:0006415	Protein metabolism	Globus pallidus
Escherichia	GO:0007215	Signal transduction	Globus pallidus
Escherichia	GO:0050808	Synapse organization	Globus pallidus
Escherichia	GO:0007269	Transport (others)	Globus pallidus
Escherichia	GO:0006835	Transport (others)	Globus pallidus
Escherichia	GO:0006836	Transport (others)	Globus pallidus
Escherichia	GO:0005267	Ion transport	Lingual Gyrus striate
Escherichia	GO:0005244	Ion transport	Lingual Gyrus striate
Escherichia	GO:0022843	Ion transport	Lingual Gyrus striate
Escherichia	GO:0005249	Ion transport	Lingual Gyrus striate
Escherichia	GO:0009451	DNA and RNA metabolism	Putamen
Escherichia	GO:0005267	Ion transport	Putamen
Escherichia	GO:0071805	Ion transport	Putamen
Escherichia	GO:0006813	Ion transport	Putamen
Escherichia	GO:0008076	Ion transport	Putamen
Escherichia	GO:0034705	Ion transport	Putamen
Escherichia	GO:0022843	Ion transport	Putamen
Escherichia	GO:0005249	Ion transport	Putamen
Escherichia	GO:0005244	Ion transport	Putamen
Escherichia	GO:0015079	Ion transport	Putamen
Escherichia	GO:0007409	Neurogenesis	Putamen
Escherichia	GO:0005581	Other	Putamen
Eubacterium	GO:0048858	Cellular component organization	Body of the Caudate nucleus
Eubacterium	GO:0048812	Neurogenesis	Body of the Caudate nucleus
Eubacterium	GO:0007409	Neurogenesis	Body of the Caudate nucleus
Eubacterium	GO:0008033	DNA and RNA metabolism	Cerebellar cortex
Eubacterium	GO:0009451	DNA and RNA metabolism	Cerebellar cortex
Eubacterium	GO:1990204	Other	Cerebellar cortex
Eubacterium	GO:0070126	Protein metabolism	Cerebellar cortex
Eubacterium	GO:0006414	Protein metabolism	Cerebellar cortex
Eubacterium	GO:0006415	Protein metabolism	Cerebellar cortex
[truncated: 2,601 more rows]
