# Supplementary material for: An Ontology Systems Approach on Human Brain Expression and Metaproteomics
Source: Front Microbiol. 2018 Mar 8;9:406. doi: 10.3389/fmicb.2018.00406 (PMC5852110; doi:10.3389/fmicb.2018.00406)
Supplement: Supplementary file 5 [file Table5.csv]

#Table S5. GO number classification into slims.
GO number	GO label	Slim
GO:0002474	antigen processing and presentation of peptide antigen via MHC class I	Antigen_processing
GO:0002479	antigen processing and presentation of exogenous peptide antigen via MHC class I, TAP-dependent	Antigen_processing
GO:0005516	calmodulin binding	Binding
GO:0005549	odorant binding	Binding
GO:0043021	ribonucleoprotein complex binding	Binding
GO:0051082	unfolded protein binding	Binding
GO:0032200	telomere organization	Cellular_component_organization
GO:0032990	cell part morphogenesis	Cellular_component_organization
GO:0043241	protein complex disassembly	Cellular_component_organization
GO:0048858	cell projection morphogenesis	Cellular_component_organization
GO:0000184	nuclear-transcribed mRNA catabolic process, nonsense-mediated decay	DNA_RNA_metabolism
GO:0000375	RNA splicing, via transesterification reactions	DNA_RNA_metabolism
GO:0000398	mRNA splicing, via spliceosome	DNA_RNA_metabolism
GO:0000956	nuclear-transcribed mRNA catabolic process	DNA_RNA_metabolism
GO:0004518	nuclease activity	DNA_RNA_metabolism
GO:0006353	DNA-templated transcription, termination	DNA_RNA_metabolism
GO:0006364	rRNA processing	DNA_RNA_metabolism
GO:0006399	tRNA metabolic process	DNA_RNA_metabolism
GO:0006402	mRNA catabolic process	DNA_RNA_metabolism
GO:0008033	tRNA processing	DNA_RNA_metabolism
GO:0009451	RNA modification	DNA_RNA_metabolism
GO:0016072	rRNA metabolic process	DNA_RNA_metabolism
GO:0016570	histone modification	DNA_RNA_metabolism
GO:0019083	viral transcription	DNA_RNA_metabolism
GO:0071013	catalytic step 2 spliceosome	DNA_RNA_metabolism
GO:0003735	structural constituent of ribosome	Intracellular_part
GO:0005743	mitochondrial inner membrane	Intracellular_part
GO:0005759	mitochondrial matrix	Intracellular_part
GO:0005840	ribosome	Intracellular_part
GO:0015934	large ribosomal subunit	Intracellular_part
GO:0019866	organelle inner membrane	Intracellular_part
GO:0022625	cytosolic large ribosomal subunit	Intracellular_part
GO:0045047	protein targeting to ER	Intracellular_part
GO:0070972	protein localization to endoplasmic reticulum	Intracellular_part
GO:0072599	establishment of protein localization to endoplasmic reticulum	Intracellular_part
GO:0005216	ion channel activity	Ion_Transport
GO:0005244	voltage-gated ion channel activity	Ion_Transport
GO:0005249	voltage-gated potassium channel activity	Ion_Transport
GO:0005251	delayed rectifier potassium channel activity	Ion_Transport
GO:0005254	chloride channel activity	Ion_Transport
GO:0005261	cation channel activity	Ion_Transport
GO:0005267	potassium channel activity	Ion_Transport
GO:0005891	voltage-gated calcium channel complex	Ion_Transport
GO:0006813	potassium ion transport	Ion_Transport
GO:0006816	calcium ion transport	Ion_Transport
GO:0006821	chloride transport	Ion_Transport
GO:0008076	voltage-gated potassium channel complex	Ion_Transport
GO:0008331	high voltage-gated calcium channel activity	Ion_Transport
GO:0015077	monovalent inorganic cation transmembrane transporter activity	Ion_Transport
GO:0015079	potassium ion transmembrane transporter activity	Ion_Transport
GO:0015085	calcium ion transmembrane transporter activity	Ion_Transport
GO:0015108	chloride transmembrane transporter activity	Ion_Transport
GO:0015276	ligand-gated ion channel activity	Ion_Transport
GO:0015698	inorganic anion transport	Ion_Transport
GO:0015711	organic anion transport	Ion_Transport
GO:0022843	voltage-gated cation channel activity	Ion_Transport
GO:0034702	ion channel complex	Ion_Transport
GO:0034703	cation channel complex	Ion_Transport
GO:0034705	potassium channel complex	Ion_Transport
GO:0046873	metal ion transmembrane transporter activity	Ion_Transport
GO:0070588	calcium ion transmembrane transport	Ion_Transport
GO:0071805	potassium ion transmembrane transport	Ion_Transport
GO:0072509	divalent inorganic cation transmembrane transporter activity	Ion_Transport
GO:1902476	chloride transmembrane transport	Ion_Transport
GO:1902495	transmembrane transporter complex	Ion_Transport
GO:0001505	regulation of neurotransmitter levels	Membrane_potential
GO:0001508	action potential	Membrane_potential
GO:0042391	regulation of membrane potential	Membrane_potential
GO:0051899	membrane depolarization	Membrane_potential
GO:0060078	regulation of postsynaptic membrane potential	Membrane_potential
GO:0086010	membrane depolarization during action potential	Membrane_potential
GO:0007409	axonogenesis	Neurogenesis
GO:0048812	neuron projection morphogenesis	Neurogenesis
GO:0003014	renal system process	Other
GO:0005578	proteinaceous extracellular matrix	Other
GO:0005581	collagen trimer	Other
GO:0016779	nucleotidyltransferase activity	Other
GO:0030104	water homeostasis	Other
GO:0050891	multicellular organismal water homeostasis	Other
GO:0061337	cardiac conduction	Other
GO:0098742	cell-cell adhesion via plasma-membrane adhesion molecules	Other
GO:1990204	oxidoreductase complex	Other
GO:0007215	glutamate receptor signaling pathway	Other
GO:0006612	protein targeting to membrane	Protein_membrane_transport
GO:0006613	cotranslational protein targeting to membrane	Protein_membrane_transport
GO:0006614	SRP-dependent cotranslational protein targeting to membrane	Protein_membrane_transport
GO:0006412	translation	Protein_metabolism
GO:0006413	translational initiation	Protein_metabolism
GO:0006414	translational elongation	Protein_metabolism
GO:0006415	translational termination	Protein_metabolism
GO:0070125	mitochondrial translational elongation	Protein_metabolism
GO:0070126	mitochondrial translational termination	Protein_metabolism
GO:0014069	postsynaptic density	Synapse
GO:0042734	presynaptic membrane	Synapse
GO:0045202	synapse	Synapse
GO:0045211	postsynaptic membrane	Synapse
GO:0048786	presynaptic active zone	Synapse
GO:0097060	synaptic membrane	Synapse
GO:0050807	regulation of synapse organization	Synapse_organization
GO:0050808	synapse organization	Synapse_organization
GO:0051963	regulation of synapse assembly	Synapse_organization
GO:0006835	dicarboxylic acid transport	Transport_(others)
GO:0006836	neurotransmitter transport	Transport_(others)
GO:0007269	neurotransmitter secretion	Transport_(others)
GO:0017158	regulation of calcium ion-dependent exocytosis	Transport_(others)
GO:0046942	carboxylic acid transport	Transport_(others)
GO:0050804	modulation of chemical synaptic transmission	Transport_(others)
GO:0070382	exocytic vesicle	Transport_(others)
